# Supplementary material for: Toward an ecoregion scale evaluation of eDNA metabarcoding primers: A case study for the freshwater fish biodiversity of the Murray–Darling Basin (Australia)
Source: Ecol Evol. 2018 Aug 5;8(17):8697–712. doi: 10.1002/ece3.4387 (PMC6157654; doi:10.1002/ece3.4387)
Supplement: Supplementary file 2 [file ECE3-8-8697-s002.zip]

Archive with 13 entries (7 files):
- Data/
- Data/MetabarcodingPrimers.csv
- PrimerMiner/
- PrimerMiner/config12S.txt
- PrimerMiner/PrimerEvaluation/12S/
- PrimerMiner/PrimerEvaluation/16S/
- PrimerMiner/config.txt
- PrimerMiner/config16S.txt
- PrimerMiner/S1 Table.csv
- PrimerMiner/PrimerEvaluation/
- Figures/
- .Rhistory
- Rscript S2.R
