# Supplementary material for: Toward an ecoregion scale evaluation of eDNA metabarcoding primers: A case study for the freshwater fish biodiversity of the Murray–Darling Basin (Australia)
Source: Ecol Evol. 2018 Aug 5;8(17):8697–712. doi: 10.1002/ece3.4387 (PMC6157654; doi:10.1002/ece3.4387)
Supplement: Supplementary file 2 [file ECE3-8-8697-s002.zip › Data/MetabarcodingPrimers.csv]

Name	F.Name	F.seq	R.Name	R.seq	Target
FishCB	FishCBL	TCCTTTTGAGGCGCTACAGT	FishCBR	GGAATGCGAAGAATCGTGTT	CytB
16S1	16S1-F	CGAGAAGACCCTWTGGAGCTTIAG	16S1-R	GGTCGCCCCAACCRAAG	16S
Ac16s	Ac16s-F	CCTTTTGCATCATGATTTAGC	Ac16s-R	CAGGTGGCTGCTTTTAGGC	16S
16S2	16S2-F	GACCCTATGGAGCTTTAGAC	16S2-R	CGCTGTTATCCCTADRGTAACT	16S
16S-Fish	16S-Fish-F	AGCGYAATCACTTGTCTYTTAA	16S-Fish-R	CRBGGTCGCCCCAACCRAA	16S
Ac12s	Ac12s-F	ACTGGGATTAGATACCCCACTATG	Ac12s-R	GAGAGTGACGGGCGGTGT	12S
MiFish-U	MiFish-U-F	GTCGGTAAAACTCGTGCCAGC	MiFish-U-R	CATAGTGGGGTATCTAATCCCAGTTTG	12S
Teleo	Teleo-F	ACACCGCCCGTCACTCT	Teleo-R	CTTCCGGTACACTTACCATG	12S
AcMDB01	AcMDB01-F	GGGAAGAAATGGGCTACA	AcMDB01-R	TACACTTACCATGTTACGACT	12S
AcMDB02	AcMDB02-F	CAAACTGGGATTAGATACCCCACTATG	AcMDB02-R	GGTTCTAGGACAGGCTCCTCTAG	12S
AcMDB03	AcMDB03-F	CAAACTGGGATTAGATACCCCACTATG	AcMDB03-R	CGGTTCTAGGACAGGCTCCTC	12S
AcMDB04	AcMDB04-F	CAAACTGGGATTAGATACCCCACTATG	AcMDB04-R	TATCGGTTCTAGGACAGGCTCC	12S
AcMDB05	AcMDB05-F	AACTGGGATTAGATACCCCACTATG	AcMDB05-R	GCTGGCGACGGTGGTATATA	12S
AcMDB07	AcMDB07-F	GCCTATATACCGCCGTCG	AcMDB07-R	GTACACTTACCATGTTACGACTT	12S
