# Supplementary material for: Toward an ecoregion scale evaluation of eDNA metabarcoding primers: A case study for the freshwater fish biodiversity of the Murray–Darling Basin (Australia)
Source: Ecol Evol. 2018 Aug 5;8(17):8697–712. doi: 10.1002/ece3.4387 (PMC6157654; doi:10.1002/ece3.4387)
Supplement: Supplementary file 2 [file ECE3-8-8697-s002.zip › PrimerMiner/S1 Table.csv]

Order	Family
Anura
	Myobatrachidae
	Hylidae
	Bufonidae
	Microhylidae
Squamata
	Scincidae
	Agamidae
	Diplodactylidae
	Elapidae
	Gekkonidae
	Pygopodidae
	Varanidae
	Typhlopidae
	Carphodactylidae
	Boidae
	Colubridae
	Acrochordidae
Testudines
	Chelidae
	Cheloniidae
	Dermochelyidae
Crocodylia
	Crocodylidae
Passeriformes
	Meliphagidae
	Artamidae
	Acanthizidae
	Pachycephalidae
	Rhipiduridae
	Monarchidae
	Corvidae
	Pardalotidae
	Maluridae
	Petroicidae
	Sturnidae
	Hirundinidae
	Campephagidae
	Climacteridae
	Passeridae
	Corcoracidae
	Estrildidae
	Timaliidae
	Turdidae
	Pomatostomidae
	Megaluridae
	Nectariniidae
	Motacillidae
	Fringillidae
	Oriolidae
	Oreoididae
	Neosittidae
	Acrocephalidae
	Ptilonorhynchidae
	Psophodidae
	Alaudidae
	Cisticolidae
	Menuridae
	Dasyornithidae
	Dicruridae
	Orthonychidae
	Pittidae
	Paradisaeidae
	Pycnonotidae
	Atrichornithidae
	Ploceidae
	Sylviidae
Psittaciformes
	Psittacidae
	Cacatuidae
Anseriformes
	Anatidae
	Anseranatidae
Falconiformes
	Accipitridae
	Falconidae
Charadriiformes
	Charadriidae
	Laridae
	Scolopacidae
	Recurvirostridae
	Burhinidae
	Haematopodidae
	Pedionomidae
	Glareolidae
	Rostratulidae
	Jacanidae
	Stercorariidae
Columbiformes
	Columbidae
Ciconiiformes
	Threskiornithidae
	Ardeidae
	Ciconiidae
Pelecaniformes
	Phalacrocoracidae
	Pelecanidae
	Anhingidae
	Phaethontidae
	Sulidae
	Fregatidae
Coraciiformes
	Alcedinidae
	Meropidae
	Coraciidae
Gruiformes
	Rallidae
	Gruidae
	Otididae
Cuculiformes
	Cuculidae
	Centropodidae
Podicipediformes
	Podicipedidae
Strigiformes
	Strigidae
	Tytonidae
Struthioniformes
	Casuariidae
	Struthionidae
Galliformes
	Phasianidae
	Megapodiidae
	Numididae
Apodiformes
	Aegothelidae
	Apodidae
Caprimulgiformes
	Podargidae
	Caprimulgidae
Turniciformes
	Turnicidae
Procellariiformes
	Procellariidae
	Diomedeidae
	Oceanitidae
Sphenisciformes
	Spheniscidae
Accipitriformes
	Accipitridae
Diprotodontia
	Macropodidae
	Phalangeridae
	Vombatidae
	Pseudocheiridae
	Phascolarctidae
	Petauridae
	Potoroidae
	Burramyidae
	Acrobatidae
	Hypsiprymnodontidae
Chiroptera
	Vespertilionidae
	Molossidae
	Miniopteridae
	Pteropodidae
	Emballonuridae
	Rhinolophidae
	Rhinonycteridae
	Megadermatidae
	Hipposideridae
Carnivora
	Canidae
	Felidae
	Otariidae
	Mustalidae
	Phocidae
Rodentia
	Muridae
Dasyuromorphia
	Dasyuridae
	Myrmecobiidae
Lagomorpha
	Leporidae
Artiodactyla
	Bovidae
	Cervidae
	Suidae
	Camelidae
Monotremata
	Tachyglossidae
	Ornithorhynchidae
Peramelemorphia
	Peramelidae
	Thylacomyidae
	Chaeropodidae
Perrisodactyla
	Equidae
Cetacea
	Delphinidae
	Balaenidae
	Physeteridae
	Ziphiidae
	Phocoenidae
	Balaenopteridae
	Neobalaenidae
	Kogiidae
Sirenia
	Dugongidae
Carcharhiniformes
	Triakidae
	Sphyrnidae
	Carcharhinidae
	Scyliorhinidae
Lamniformes
	Lamnidae
	Mitsukurinidae
	Odontaspididae
Pristiophoriformes
	Pristiophoridae
Myliobatiformes
	Myliobatidae
	Dasyatidae
Chimaeriformes
	Callorhinchidae
Hexanchiformes
	Hexanchidae
Orectolobiformes
	Orectolobidae
Heterodontiformes
	Heterodontidae
Ovalentaria
	Ambassidae
Anguilliformes
	Anguillidae
Clupeiformes
	Clupeidae
Galaxiiformes
	Galaxiidae
Osmeriformes
	Retropinnidae
Siluriformes
	Plotosidae
Atheriniformes
	Atherinidae
	Melanotaeniidae
Perciformes
	Bovichtidae
	Percidae
Centrarchiformes
	Percichthyidae
	Terapontidae
Gobiiformes
	Eleotridae
	Gobiidae
Salmoniformes
	Salmonidae
Cypriniformes
	Cyprinidae
	Cobitidae
Cyprinidontiformes
	Poeciliidae
