# Supplementary material for: Toward an ecoregion scale evaluation of eDNA metabarcoding primers: A case study for the freshwater fish biodiversity of the Murray–Darling Basin (Australia)
Source: Ecol Evol. 2018 Aug 5;8(17):8697–712. doi: 10.1002/ece3.4387 (PMC6157654; doi:10.1002/ece3.4387)
Supplement: Supplementary file 2 [file ECE3-8-8697-s002.zip › Rscript S2.R]

###############################################################################################################################################
# R sript associated with the publication by Bylemans and co-authors entitled "Towards an ecoregion scale evaluation of eDNA metabarcoding    #
# primers: a case-study for the freshwater fish biodiversity of the Murray-Darling Basin (Australia)."                                        #
###############################################################################################################################################

#   Note: The provided script allows for an in silico evaluation of eDNA metabarcoding primers for freshwater fish species within the Murray-
#         Darling Basin (Australia). The script can, however, be used to evaluate metabarcoding primers for other taxonomic groups and other
#         ecoregions by modifying the input files and some sections of the code.


###############################################################################################################################################
# Step 1: Download/install the required software.                                                                                             #
###############################################################################################################################################

# 1.1. - Install clustal omega.

# Download and install clustal omega: http://www.clustal.org/omega/#Download. Either put the installed clustalo.exe in the system path 
# (as done here) or specify the path to the clustalo.exe using the clustal_options argument.


# 1.2. - Download the latest version of PrimerMiner (in this case v 0.14).

# Download the latest version of PrimerMiner: https://github.com/VascoElbrecht/PrimerMiner/releases. Unzip the dowloaded file and extract/move
# the folder to the PrimerMiner directory.


# 1.4. - Install the required packages (only required once).

#install.packages("ape")
#install.packages("dplyr")
#install.packages("ggplot2")
#install.packages("devtools")
#devtools::install_github("jimhester/primerTree")


# 1.5. - Load the libraries.

library("ape")
library("dplyr")
library("ggplot2")
library("primerTree")


###############################################################################################################################################
# Step 2: Construct an input file.                                                                                                            #
###############################################################################################################################################

dat.I <- read.csv(paste0(getwd(), "/Data/MetabarcodingPrimers.csv"))


###############################################################################################################################################
# Step 3: To reduce the number of primer pairs for further analyses perform an initial screening of primers using PrimerTree.                 #
###############################################################################################################################################

#   Note: Detailed information about installing and running PrimerTree can be found at https://github.com/jimhester/primerTree


# 3.1. - Query each primer pair against the NCBI database and construct a primertree object.

for(i in 1:nrow(dat.I)) {
  assign(paste("PT", dat.I$Name[i], sep = "."), search_primer_pair(name = dat.I$Name[i], dat.I$F.seq[i], dat.I$R.seq[i], num_aligns = 1000))
}


# 3.2. - Inspect the sequence length distribution for each primer pair and remove any sequence records with a length deviating from the
#        majority of the sequences.

seq_lengths(PT.FishCB)      # No obvious outliers
  PT.F.FishCB     <- PT.FishCB
seq_lengths(PT.16S1)        # Remove sequences with length < 85
  PT.F.16S1       <- filter_seqs(PT.16S1, min_length = 85)
seq_lengths(PT.Ac16s)       # Remove sequences with length < 360 & > 424
  PT.F.Ac16s      <- filter_seqs(PT.Ac16s, min_length = 360, max_length = 424)
seq_lengths(PT.16S2)        # No obvious outliers
  PT.F.16S2       <- PT.16S2
seq_lengths(`PT.16S-Fish`)  # No obvious outliers
  `PT.F.16S-Fish` <- `PT.16S-Fish` 
seq_lengths(PT.Ac12s)       # No obvious outliers
  PT.F.Ac12s      <- PT.Ac12s
seq_lengths(`PT.MiFish-U`)  # Remove sequences with length > 231
  `PT.F.MiFish-U` <- filter_seqs(`PT.MiFish-U`, max_length = 231)
seq_lengths(PT.Teleo)       # Remove the sequence with length < 97
  PT.F.Teleo      <- filter_seqs(PT.Teleo, min_length = 97)
seq_lengths(PT.AcMDB01)     # No obvious outliers
  PT.F.AcMDB01    <- PT.AcMDB01
seq_lengths(PT.AcMDB02)     # No obvious outliers
  PT.F.AcMDB02    <- PT.AcMDB02
seq_lengths(PT.AcMDB03)     # No obvious outliers
  PT.F.AcMDB03    <- PT.AcMDB03
seq_lengths(PT.AcMDB04)     # No obvious outliers
  PT.F.AcMDB04    <- PT.AcMDB04
seq_lengths(PT.AcMDB05)     # No obvious outliers
  PT.F.AcMDB05    <- PT.AcMDB05
seq_lengths(PT.AcMDB07)     # Remove the sequence with length < 311
  PT.F.AcMDB07    <- filter_seqs(PT.AcMDB07, min_length = 311)


# 3.3. - Evaluate the taxonomic coverage and the specificity of the primers within the Actinopterygii class (i.e. Actinopteri class based
#        on the NCBI nomenclature). Also evaluate the taxonomic resolution of the primers at the genus level and correct for length of the
#        barcode to allow for comparisons between primers. Add additional columns to the input file for all calculated statistics.

dat.I$PT.Specificity  <- rep("", nrow(dat.I))
dat.I$PT.PWDistance   <- rep("", nrow(dat.I))
dat.I$PT.Length       <- rep("", nrow(dat.I))
dat.I$PT.Resolution   <- rep("", nrow(dat.I))
dat.I$PT.Order        <- rep("", nrow(dat.I))
dat.I$PT.Family       <- rep("", nrow(dat.I))
dat.I$PT.Genus        <- rep("", nrow(dat.I))

for(i in 1:nrow(dat.I)) {
  tmp1 <- paste("PT.F", dat.I$Name[i], sep = ".")
  TAXID.All <- length(unique(as.data.frame(get(tmp1)$taxonomy)$taxId))
  TAXID.Act <- length(unique(subset(as.data.frame(get(tmp1)$taxonomy), subset = class == "Actinopteri")$taxId))
  dat.I$PT.Specificity[i] <- round((TAXID.Act/TAXID.All)*100, digits = 2)
  dat.I$PT.PWDistance[i]  <- as.numeric(calc_rank_dist_ave(get(tmp1), ranks = c("genus")))
  dat.I$PT.Length[i]      <- as.integer(mean(get(tmp1)$BLAST_result$product_length))
  dat.I$PT.Resolution[i]  <- as.numeric(dat.I$PT.PWDistance[i])/as.numeric(dat.I$PT.Length[i])
  dat.I$PT.Order[i]       <- length(unique(subset(as.data.frame(get(tmp1)$taxonomy), subset = class == "Actinopteri")$order))
  dat.I$PT.Family[i]      <- length(unique(subset(as.data.frame(get(tmp1)$taxonomy), subset = class == "Actinopteri")$family))
  dat.I$PT.Genus[i]       <- length(unique(subset(as.data.frame(get(tmp1)$taxonomy), subset = class == "Actinopteri")$genus))}


# 3.4. - Construct bar plots for: A. The taxonomic resolution of the primers expressed as the average number of nucleotide difference for a 
#        100bp barcode fragment; B. The specificity of the primers and C. The taxonomic coverage of the primers within the Actinopterygii.


#   A. Taxonomic resolution (i.e. the average number of nucleotide differences between species for a 100bp barcode fragment)

    gg.resolution <- ggplot(dat.I, aes(x = factor(Name, levels = Name), y = as.numeric(PT.Resolution)*100)) +
      geom_bar(stat="identity", fill="gray50") +
      geom_hline(aes(yintercept = 5), linetype = "dashed", colour = "red3") +
      coord_cartesian(ylim = c(0,15)) +
      ggtitle("A") +
      ylab("Average no. of bp difference per 100 bp") +
      theme_classic() +
      theme(plot.title =  element_text(size = 8, colour="black", face="bold"),
            axis.title.x = element_blank(),
            axis.title.y = element_text(size = 7, colour="black"),
            axis.text.x = element_text(size = 7, colour="black", angle = 90, hjust = 1, vjust = 0.5),
            axis.text.y = element_text(size = 7, colour="black"),
            axis.ticks.x = element_blank(),
            axis.ticks.y = element_line(size=0.25, colour="black"),
            axis.ticks.length = unit(0.1, "cm"))
    gg.resolution

    
#   B. Primer specificity (i.e. the percentage of unique Actinopterygii species out of the total number of unique species recovered)
    
    gg.specificity <- ggplot(dat.I, aes(x = factor(Name, levels = Name), y = as.numeric(PT.Specificity))) +
      geom_bar(stat="identity", fill="gray50") +
      geom_hline(aes(yintercept = 90), linetype = "dashed", colour = "red3") +
      coord_cartesian(ylim = c(30,100)) +
      ggtitle("B") +
      ylab("% of unique Actinopterygii species") +
      theme_classic() +
      theme(plot.title =  element_text(size = 8, colour="black", face="bold"),
            axis.title.x = element_blank(),
            axis.title.y = element_text(size = 7, colour="black"),
            axis.text.x = element_text(size = 7, colour="black", angle = 90, hjust = 1, vjust = 0.5),
            axis.text.y = element_text(size = 7, colour="black"),
            axis.ticks.x = element_blank(),
            axis.ticks.y = element_line(size=0.25, colour="black"),
            axis.ticks.length = unit(0.1, "cm"))
    gg.specificity

#   C. Taxonomic coverage (i.e. no. of Actinopterygii orders for which sequences were obtained)   
    
    gg.coverage <- ggplot(dat.I, aes(x = factor(Name, levels = Name), y = as.numeric(PT.Order))) +
      geom_bar(stat="identity", fill="gray50") + 
      geom_hline(aes(yintercept = 30), linetype = "dashed", colour = "red3") +
      coord_cartesian(ylim = c(0, 40)) +
      ggtitle("C") +
      ylab("No. of Actinopterygii orders") +
      theme_classic() +
      theme(plot.title =  element_text(size = 8, colour="black", face="bold"),
            axis.title.x = element_blank(),
            axis.title.y = element_text(size = 7, colour="black"),
            axis.text.x = element_text(size = 7, colour="black", angle = 90, hjust = 1, vjust = 0.5),
            axis.text.y = element_text(size = 7, colour="black"),
            axis.ticks.x = element_blank(),
            axis.ticks.y = element_line(size=0.25, colour="black"),
            axis.ticks.length = unit(0.1, "cm"))
    gg.coverage

ggsave("Figures/Figure 1.tif", grid.arrange(gg.resolution, gg.specificity, gg.coverage),
       device = "tiff", width = 6.68, height = 16.5, units = "cm", dpi = 500)


# 3.6. - From the input file filter out the primers that passed and failed the initial screening. Construct phylogenetic trees at the class
#        level for the primer pairs that failed and passed and print the combined plots into the Figures directory.

dat.failed <- filter(dat.I, PT.Specificity <= 90 | PT.Order <= 30 | PT.Resolution <= 0.05)
dat.passed <- filter(dat.I, PT.Specificity > 90 & PT.Order > 30 & PT.Resolution > 0.05)

for(i in 1:nrow(dat.failed)) {
  tmp1 <- paste("PT.F", dat.failed$Name[i], sep = ".")
  tmp2 <- paste("gg.class", dat.failed$Name[i], sep = ".")
  assign(tmp2, plot(get(tmp1), "class", size =0.5, legend_cutoff = 5) +
           theme_classic() +
           labs(title = LETTERS[i], x = paste("Actinopteri: ", dat.failed$PT.Order[i], " orders, ",
                                              dat.failed$PT.Family[i], " families, ", dat.failed$PT.Genus[i], " genera", sep = "")) +
           theme (plot.title = element_text(size = 8, colour = "black", face = "bold"),
                  axis.title.x = element_text(size = 7, colour="gray50"),
                  axis.title.y = element_blank(),
                  axis.text = element_blank(),
                  axis.ticks = element_blank(),
                  axis.line = element_blank(),
                  legend.position = "none"))}
ggsave("Figures/Figure 2.tif",
       grid.arrange(gg.class.FishCB, gg.class.Ac16s, gg.class.16S2, gg.class.Ac12s, gg.class.AcMDB01,
                    gg.class.AcMDB02, gg.class.AcMDB03, gg.class.AcMDB04, gg.class.AcMDB05, nrow = 3, ncol = 3),
       device = "tiff", width = 19.8, height = 19.8, units = "cm", dpi = 500)

for(i in 1:nrow(dat.passed)) {
  tmp1 <- paste("PT.F", dat.passed$Name[i], sep = ".")
  tmp2 <- paste("gg.class", dat.passed$Name[i], sep = ".")
  assign(tmp2, plot(get(tmp1), "class", size = 0.5, rotate.tree = 30) +
           theme_classic() +
           labs(title = LETTERS[i], x = paste("Actinopteri: ", dat.passed$PT.Order[i], " orders, ",
                                              dat.passed$PT.Family[i], " families, ", dat.passed$PT.Genus[i], " genera", sep = "")) +
           theme (text = element_text(size = 8),
                  plot.title = element_text(colour = "black", face = "bold"),
                  axis.title.x = element_text(size = 7, colour="gray50"),
                  axis.title.y = element_blank(),
                  axis.text = element_blank(),
                  axis.ticks = element_blank(),
                  axis.line = element_blank(),
                  legend.position = "none"))}
ggsave("Figures/Figure 3.tif",
       grid.arrange(gg.class.16S1, `gg.class.16S-Fish`, `gg.class.MiFish-U`, gg.class.Teleo, gg.class.AcMDB07, nrow = 3, ncol = 2),
       device = "tiff", width = 13.2, height = 19.8, units = "cm", dpi = 500)


###############################################################################################################################################
# Step 4: Use PrimerMiner to download sequence records of the regions of interest (16S and 12S rRNA gene) for the regional biodiversity. Here,#
#         sequence records were downloaded for all vertebrate families for which records exist within the Murray-Darling Basin (according to  #
#         the Atlas of Living Australia). Use the downloaded sequence records to evaluate the specificity of the primers and the impact of    #
#         primer biases on the amplification success.                                                                                         #
###############################################################################################################################################

#   Note: Detailed information about installing and running PrimerMiner can be found at https://github.com/VascoElbrecht/PrimerMiner


# 4.1. - Install PrimerMiner.

#   Download the zip file for the latest version of PrimerMiner (here version 0.15) into the PrimerMiner directory and unzip the folder.

setwd(paste0(getwd(), "/PrimerMiner/PrimerMiner-0.15"))

install.packages(c("bold", "rentrez", "seqinr"), dependencies=T)
install.packages("PrimerMiner", repos = NULL, type="source", dependencies=T)

library("PrimerMiner")


# 4.2. - Batch download sequence records for the target regions (16S and 12S rRNA gene in this case) for the regional biodiversity.

#   Note: this section requires a mac or unix operating system.

setwd(sub("/PrimerMiner-0.15", "", getwd()))


# Create the configuration file needed to start the batch downloading of sequence records.

batch_config("config.txt")

# Manually modify the configuration file if you want to download other sequence records than those of the COI barcoding gene. Here, we created
# two configuration files to download sequences of the 12S rRNA gene (config12S.txt) and the 16S rRNA gene (config16S.txt). For both files we
# only downloaded sequence from the NCBI database (i.e. download_bold = F) and modified the marker to download (i.e. Marker = c("12S", "s-rRNA",
# "rrnS", "12S ribosomal RNA") for the 12S rRNA gene and Marker = c("16S", "l-rRNA", "rrnL", "16S ribosomal RNA") for the 16S rRNA gene)

# Construct a csv file of the regional biodiversity for which you which to download sequence records (i.e. S1 Table) and save this file in the 
# PrimerMiner directory as a csv file. The csv file should contain one column for the order level information and one column for the family 
# level information. The file used here consisted of all the vertebrate orders and families for which species occur within the Murray-Darling
# Basin (BioDiv-MDB.csv). After this has been done we can start to download the sequence records.

setwd(paste0(getwd(),"/PrimerEvaluation/12S"))
batch_download(paste0(sub("/PrimerEvaluation/12S", "", getwd()), "/S1 Table.csv"),
               paste0(sub("/PrimerEvaluation/12S", "", getwd()), "/config12.txt"))

setwd(paste0(sub("/PrimerEvaluation/12S", "", getwd()), "/PrimerEvaluation/16S"))
batch_download(paste0(sub("/PrimerEvaluation/16S", "", getwd()), "/S1 Table.csv"),
               paste0(sub("/PrimerEvaluation/16S", "", getwd()), "/config16.txt"))


# 4.3. - Create alignments for all taxonomic groups of interest and save the alignments as a fasta files in the Data directory. A workflow 
#        example is given below but for more detailed information see the PrimerMiner tutorials.


#     Import all fasta files containing the sequence records into Geneious.

#       - Import the 12S and 16S sequences obtained from the mitochondrial genomes for all species (i.e. OrderName_mito.fasta). For
#         each target region construct a MAFFTA alignment. Within the alignment search for the primer binding regions and add annotations
#         for the primer binding regions in the consensus sequence. If the allignment created gaps in the primer binding regions remove 
#         these gaps manually. These gaps are likely to be the result of a bp insertion in very few sequence records but will impede on 
#         further downstream analyses. Add primer annotations to the consensus sequence for those primers that passed the screening and
#         extract the 50% consensus sequence with the "Ignore Gaps" option unchecked. Record the primer binding regions for each primer:

#                       16S1-F      (1,183-1,206)   &   16S1-R      (1,285-1,269)
#                       16S-Fish-F  (1,060-1,081)   &   16S-Fish-R  (1,288-1,270)
#                       MiFish-U-F  (295-315)       &   MiFish-U-R  (514-488)
#                       Teleo-F     (907-923)       &   Teleo-R     (1,008-989)
#                       AcMDB07-F   (678-695)       &   AcMDB07-R   (1,002-980)

#       - For each order and each target region import the clustered sequences and the DeNovo sequences for the Actinopterygii species. For
#         each taxonomic class (Actinopterygii, Chondrichthyes, Amphibia, Reptilia, Aves and Mammalia) and each target region construct an
#         alignment with the "Map to Reference..." option with the 50% consensus sequence as a reference. Here we used the following settings:
#         Mapper = Geneious, Sensitivity = High Sensitivity / Medium, Fine Tuning = Iterate up to 10 times. Export the alignments as a fasta
#         file with the sequences in upper case and the missing ends of the alignments exported as gaps (-). Save the alignments in the data
#         directory and DO NOT remove the 25% consensus sequence as we will use this to clean up the alignments.


# 4.4. - Construct a function which will clean up the alignments and save the clean alignments in the data directory. The function will use
#        the 50% consensus sequence to remove gaps from the alignments to ensure that all alignments have the same length for further analyses.
#        Additionally, we can specificy the proportion of ambiguous bases that will be tolerated for each sequence record and sequences
#        containing more ambiguous bases will be removed from the alignment.

#     Arguments for function clean_alignment:
#       - x               Character string containing the names of the alignments that we want to clean. The names are given without the .fasta
#                         extension.
#       - path            The path to the directory containing the alignments.
#       - ref_seq         Integer specifying the position of the reference sequence within the alignment. No default is provided.
#       - keep_ref_seq    Logical specifying whether to keep (TRUE) or remove (FALSE) the reference sequence.
#       - prop_cover      Value (0-1) specifying the minimum cover needed for the sequence to be retained. All sequence records with a cover
#                         lower then the value specified will be removed from the alignment
#       - prop_amb_nt     Value (0-1) specifying the proportion of ambiguous bases that will be tolerated. All sequence records with a higher
#                         proportion of ambiguous bases will be removed from the alignment.

clean_alignment <- function(x, path, ref_seq, keep_ref_seq, prop_cover, prop_amb_nt) {
  for (i in x) {
    input <- paste(paste(path, i, sep = "/"), "fasta", sep = ".")
    
    dat <- read.FASTA(input)
    dat <- as.character(dat)
    dat <- as.data.frame(dat)
    
    if (keep_ref_seq == T) {
      dat <- dat %>%
        filter(.[[ref_seq]] != "-") %>%
        mutate_all(., funs(toupper))
    } else {
      dat <- dat %>%
        filter(.[[ref_seq]] != "-") %>%
        mutate_all(., funs(toupper)) %>%
        select(-ref_seq)
      }
  
  print(paste(i, "Gaps removed from alignment", sep = ": "))
  
  c.drop <- vector()
  for (j in 1:ncol(dat)) {
    tmp <- as.data.frame(table(dat[,j]))
    a <- sum(filter(tmp, Var1 != "-")$Freq)
    b <- sum(filter(tmp, Var1 %in% c("A", "C", "G", "T"))$Freq)
    if(is.na((a-b)/a >= prop_amb_nt)) {c.drop <- c(c.drop, j)} else {
      if((a-b)/a >= prop_amb_nt) {c.drop <- c(c.drop, j)}
    }
  }
  
  if (length(c.drop) != 0) {dat <- dat[, -c.drop]} else {dat <- dat}
  
  print(paste(i, "Sequences with ambiguous bases removed", sep = ": "))
  
  c.drop <- vector()
  for (j in 1:ncol(dat)) {
    tmp <- as.data.frame(table(dat[,j]))
    a <- sum(tmp$Freq)
    b <- sum(filter(tmp, Var1 != "-")$Freq)
    if(is.na(b/a < prop_cover)) {c.drop <- c(c.drop, j)} else {
      if(b/a < prop_cover) {c.drop <- c(c.drop, j)}
    }
  }
  
  if (length(c.drop) != 0) {out <- dat[, -c.drop]} else {out <- dat}
  out <- as.list(out)

  print(paste(i, "Short sequences removed", sep = ": "))
    
  write.dna(out, paste0(paste0(paste(path, i, sep = "/"), "-Clean"), ".fasta"),
            format = "fasta", nbcol = -1, colsep = "")
  
  print(paste(i, "Alignment cleaned and writen", sep = ": "))
  
  }
}


setwd(sub("PrimerMiner/PrimerEvaluation/16S", "", getwd()))

clean_alignment(c("ACTI_12S", "CHON_12S", "AMPH_12S", "REPT_12S", "AVES_12S", "MAMM_12S"), 
                path = paste0(getwd(), "/Data"), ref_seq = 1, keep_ref_seq = F, prop_cover = 0.30, prop_amb_nt = 0.02)

clean_alignment(c("ACTI_16S", "CHON_16S", "AMPH_16S", "REPT_16S", "AVES_16S", "MAMM_16S"), 
                path = paste0(getwd(), "/Data"), ref_seq = 1, keep_ref_seq = F, prop_cover = 0.30, prop_amb_nt = 0.02)


# 4.5. - Import the clean allignments (e.g. ACTI_12S-Clean.fasta) into Geneious and visually inspect the allignments. Remove sequence records
#        with large poorly alignment regions. These poor alignments are likely to be the result of poor clustering of sequences into OTUS during
#        the batch downloading step. While the quality of these sequences can be improved by manually aligning the raw sequences reads (see 
#        PrimerMiner tutorials), this is rather time consuming. As such, we chose to remove those sequences records from the alignments prior
#        to evaluating primers. Once all alignments have been processed export them to the data directory (see step 4.3.D).


# 4.6. - Include the starting and stopping position of each primer in the file containing the primers that passed the initial screening 
#        (dat.passed). Construct a list containing the names of all the alignments and another list with the threshold values used to evaluate
#        amplification success. Finally, evaluate the amplification success for each primer pair and each alignments and store the results in a
#        dataframe.


dat.passed$F.Start  <- c(1183, 1060, 295, 907, 678)
dat.passed$F.Stop   <- c(1206, 1081, 315, 923, 695)
dat.passed$R.Start  <- c(1285, 1288, 514, 1008, 1002)
dat.passed$R.Stop   <- c(1269, 1270, 488, 989, 980)

Alignments <- c("ACTI_Target-Final.fasta", "CHON_Target-Final.fasta", "AMPH_Target-Final.fasta", "REPT_Target-Final.fasta",
                "AVES_Target-Final.fasta", "MAMM_Target-Final.fasta")

Thresholds <- seq(10, 300, 10)

PM.Output <- data.frame("Name" = character(), "Target" = character(), "F.Input" = character(), "R.Input" = character(), 
                        "InputThreshold" = integer(), "OK" = integer(), "FAIL" = integer(), "MISSING" = integer(), stringsAsFactors=F)

for (i in 1:nrow(dat.passed)) {
  
  if (!is.na(dat.passed$F.Start[i])) {
    for (j in Alignments) {
      tmp1 <- sub("Target", dat.passed$Target[i], j)
      evaluate_primer(paste0(getwd(), "/Data/", tmp1),
                      as.character(dat.passed$F.seq[i]), dat.passed$F.Start[i], dat.passed$F.Stop[i], forward = T, gap_NA = T,
                      mm_position = "Position_v1", mm_type = "Type_v1", adjacent = 2,
                      save = paste0(getwd(), "/PrimerMiner/PrimerEvaluation/", dat.passed$F.Name[i], sub("-Final.fasta", ".csv", tmp1)))
      evaluate_primer(paste0(getwd(), "/Data/", tmp1),
                      as.character(dat.passed$R.seq[i]), dat.passed$R.Start[i], dat.passed$R.Stop[i], forward = F, gap_NA = T,
                      mm_position = "Position_v1", mm_type = "Type_v1", adjacent = 2,
                      save = paste0(getwd(), "/PrimerMiner/PrimerEvaluation/", dat.passed$R.Name[i], sub("-Final.fasta", ".csv", tmp1)))
      }
    }
  
  if (!is.na(dat.passed$F.Start[i])) {
    for (n in 1:length(Alignments)) {
      tmp2 <- sub("Target", dat.passed$Target[i], Alignments[n])
      for (m in 1:length(Thresholds)) {
        PM.Output[(((i-1)*(length(Alignments)))+n-1)*length(Thresholds)+m,] <- c(
          c(as.character(dat.passed$Name[i]),
            as.character(sub("_Target.*", "", Alignments[n])),
            paste0(dat.passed$F.Name[i], sub("-Final.fasta", ".csv", tmp2)),
            paste0(dat.passed$R.Name[i], sub("-Final.fasta", ".csv", tmp2)),
            as.integer(Thresholds[m])),
          unname(as.list(primer_threshold(
            paste0(getwd(), "/PrimerMiner/PrimerEvaluation/", dat.passed$F.Name[i], sub("-Final.fasta", ".csv", tmp2)),
            paste0(getwd(), "/PrimerMiner/PrimerEvaluation/", dat.passed$R.Name[i], sub("-Final.fasta", ".csv", tmp2)),
            as.integer(Thresholds[m])))))
        }
      }
    }
  }


# 4.7. - Print a summarizing figure of the PrimerMiner analyses in the Figures directory. 

PM.Output$Target <- factor(PM.Output$Target, levels = c("ACTI", "CHON", "AMPH", "REPT", "AVES", "MAMM"))
PM.Output$Name <- factor(PM.Output$Name, levels = c("16S1", "16S-Fish", "MiFish-U", "Teleo", "AcMDB07"))
PM.Output$InputThreshold <- as.integer(PM.Output$InputThreshold)

gg.PrimerMiner <- ggplot(PM.Output, aes(fill = InputThreshold)) +
  geom_bar(aes(x = factor(InputThreshold), y = ((OK/(OK + FAIL))*100)),
           stat = "identity", width = 1) +
  scale_fill_gradient(low = "grey90", high = "grey0", guide = "colourbar") +
  labs(x = NULL, y = "% OTU's amplified") +
  facet_grid(Name ~ Target) +
  theme_bw() + 
  theme(axis.title = element_text(size = 7, colour = "black"),
        axis.text = element_text(size = 7, colour = "black"),
        axis.text.x = element_blank(),
        axis.line = element_line(size = 0.25, colour = "black"),
        axis.ticks.x = element_blank(),
        panel.grid.minor = element_blank(),
        panel.grid.major.x = element_blank(),
        panel.spacing = unit(0, "cm"),
        strip.background = element_rect(fill = "white"),
        strip.text = element_text(size = 8, colour = "black", face = "bold"),
        legend.title = element_blank(),
        legend.text = element_text(size = 7, colour = "black"),
        legend.margin = margin(0, 0.1, 0, 0.1, "cm"))
gg.PrimerMiner

ggsave("Figures/Figure 4.tif", gg.PrimerMiner, path = "C:/Rprojects/Primers/Figures",
       device = "tiff", width = 13.2, height = 16.5, units = "cm", dpi = 500)

###############################################################################################################################################
# That's all folks
###############################################################################################################################################
