# Supplementary material for: Toward an ecoregion scale evaluation of eDNA metabarcoding primers: A case study for the freshwater fish biodiversity of the Murray–Darling Basin (Australia)
Source: Ecol Evol. 2018 Aug 5;8(17):8697–712. doi: 10.1002/ece3.4387 (PMC6157654; doi:10.1002/ece3.4387)
Supplement: Supplementary file 3 [file ECE3-8-8697-s003.zip]

Archive with 13 entries (9 files):
- Data/
- Data/AcMDB07.csv
- Data/AcMDB07_Filtering.csv
- Data/LengthDistribution.csv
- Data/MiFish.csv
- Data/MiFish_Filtering.csv
- Data/PrimerMinerScores.csv
- Data/Teleo_Filtering.csv
- Data/Teleo.csv
- Figures/
- Tables/
- Barcodes/
- Rscript S3.R
