# Supplementary material for: Toward an ecoregion scale evaluation of eDNA metabarcoding primers: A case study for the freshwater fish biodiversity of the Murray–Darling Basin (Australia)
Source: Ecol Evol. 2018 Aug 5;8(17):8697–712. doi: 10.1002/ece3.4387 (PMC6157654; doi:10.1002/ece3.4387)
Supplement: Supplementary file 3 [file ECE3-8-8697-s003.zip › Data/AcMDB07.csv]

id	best_identity:RefDB_AcMDB07	best_match	count	family	family_name	genus	genus_name	match_count:RefDB_AcMDB07	sample:AC01	sample:AC02	sample:AC03	sample:BC01-FS01	sample:BC01-FS02	sample:BC01-FS03	sample:BC01-FS04	sample:BC01-FS05	sample:BC01-FS06	sample:BC01-FS07	sample:BC01-FS08	sample:MR05-T1-LB	sample:MR05-T1-MR	sample:MR05-T1-RB	sample:MR05-T2-LB	sample:MR05-T2-MR	sample:MR05-T2-RB	sample:MR05-T3-LB	sample:MR05-T3-MR	sample:MR05-T3-RB	sample:MR05-T4-LB	sample:MR05-T4-MR	sample:MR05-T4-RB	rank	scientific_name	species	species_list:RefDB_AcMDB07	species_name	taxid	sequence
M00607:191:000000000-BFK52:1:1101:7768:2256_CONS_SUB_SUB	1	{'RefDB_AcMDB07': 'CES077'}	3110	8015	Salmonidae	8016	Oncorhynchus	1	1457	639	1014	0	0	0	0	0	0	0	0	0	0	0	0	0	0	0	0	0	0	0	0	species	Oncorhynchus mykiss	8022	['Oncorhynchus mykiss']	Oncorhynchus mykiss	8022	tcagcttaccctgtgaaggccccatagtaagcaaaatgggcaaaacccaaaacgtcaggtcgaggtgtagcgcatgaggtgggaagaaatgggctacattctctaaattagagcactacgaaccacgctgtgaaatcagcgtccgaaggtggatttagcagtaaacagaaaacagagagttctcttgaaactggctctgaggcgcgcacacaccgcccgtcactctccccaagttcaacctgtccttctaactaagaagttaaccgaacaaaggggaggc
M00607:191:000000000-BFK52:1:1101:21501:2290_CONS_SUB_SUB	0.992882562	{'RefDB_AcMDB07': 'CES043'}	28	30875	Terapontidae	443751	Bidyanus	1	28	0	0	0	0	0	0	0	0	0	0	0	0	0	0	0	0	0	0	0	0	0	0	species	Bidyanus bidyanus	443752	['Bidyanus bidyanus']	Bidyanus bidyanus	443752	ccagcttaccctatgaaggacgcacagtaagcaaaattggcacagcccagaacgtcaggtcgacgtgtagcgtatggaaggggaagaaatgggctacattccctaacacagtgaatacgaaagatgcactgaaacgtgcaacatgaaggaggatttagcagtaagcgggagatagagtgtcccgctgaagccggccctgaagcgcgcacacaccgcccgtcattctccccgagcttaaacactcacttttaactaaaaccctgaaattgctaaggggaggc
M00607:191:000000000-BFK52:1:1101:14333:2351_CONS_SUB_SUB	1	{'RefDB_AcMDB07': 'CES043'}	7406	30875	Terapontidae	443751	Bidyanus	1	2206	2827	2373	0	0	0	0	0	0	0	0	0	0	0	0	0	0	0	0	0	0	0	0	species	Bidyanus bidyanus	443752	['Bidyanus bidyanus']	Bidyanus bidyanus	443752	ccagcttaccctatgaaggacgcacagtaagcaaaattggcacagcccagaacgtcaggtcgacgtgtagcgtatggaaggggaagaaatgggctacattccctaacacagtgaatacgaaagatgcactgaaacgtgcaacatgaaggaggatttagcagtaagcgggaaatagagtgtcccgctgaaaccggccctgaagcgcgcacacaccgcccgtcattctccccgagcttaaacactcacttttaactaaaaccctgaaattgctaaggggaggc
M00607:191:000000000-BFK52:1:1101:12220:2596_CONS_SUB_SUB	0.950530035	{'RefDB_AcMDB07': 'CES043'}	4	30875	Terapontidae	443751	Bidyanus	1	4	0	0	0	0	0	0	0	0	0	0	0	0	0	0	0	0	0	0	0	0	0	0	species	Bidyanus bidyanus	443752	['Bidyanus bidyanus']	Bidyanus bidyanus	443752	tcagcttacctcatgagagacttatagtaagcaaaactggtataacccagaacgtcaggtcgaggtgtagcgaatggaaggggaagaaatgggctacattccctaacacagtgaatacgaaagatgcactgaaacgtgcaacatgaaggaggatttagcagtaagcgggaaatagagtgtcccgctgaaaccggccctgaagcgcgcacacaccgcccgtcattctccccgagcttaaacactcacttttaactaaaaccctgaaattgctaaggggaggc
M00607:191:000000000-BFK52:1:1101:23028:2661_CONS_SUB_SUB	1	{'RefDB_AcMDB07': 'CES016'}	1068	8162	Percichthyidae	135753	Gadopsis	1	427	352	289	0	0	0	0	0	0	0	0	0	0	0	0	0	0	0	0	0	0	0	0	species	Gadopsis marmoratus	135755	['Gadopsis marmoratus']	Gadopsis marmoratus	135755	tcagcttacctcatgagagacttatagtaagcaaaactggtataacccagaacgtcaggtcgaggtgtagcgaatggaaagggaagagatgggctacattccttaaattaaggaatacgaatgatgttctgaaacgttcatccgaaggaggatttagcagtaagcagaaaacagagagttccgctgaaattggccctgaagcgcgcacacaccgcccgtcactctctccaaatctaacattaatatacctaaaactacaaaacctaataaaggagaggc
M00607:191:000000000-BFK52:1:1101:11375:2795_CONS_SUB_SUB	1	{'RefDB_AcMDB07': 'CES006'}	1917	86197	Eleotridae	78194	Mogurnda	1	1000	448	469	0	0	0	0	0	0	0	0	0	0	0	0	0	0	0	0	0	0	0	0	species	Mogurnda adspersa	78195	['Mogurnda adspersa']	Mogurnda adspersa	78195	tcagcttaccctatgaaggccccatagtaagcaaaattggtataacccaaaacgtcaggtcgaggtgtagcgtacgagaggggaagaaatgggctacattcactgatacagtacacacggacgataaattgaaataaacatctgaaggaggatttagcagtaagaaggaaaacagagtgttcccctgaaaccggccctgaagcgcgcacacaccgcccgtcactctccccaagccacacttcacccataaataaaacccaacaattgcaaaggggaggc
M00607:191:000000000-BFK52:1:1101:13919:2912_CONS_SUB_SUB	NA	NA	3	NA	NA	NA	NA	0	3	0	0	0	0	0	0	0	0	0	0	0	0	0	0	0	0	0	0	0	0	0	0	no rank	root	NA	NA	NA	1	ccagcttaccctatgaaggacgcacagtaagcaaaattggcacagcccagaacgtcaggtcgacgtgtagcgtatggaaggggaagaaatgggctacattccctaacacagtgaatacgaaagatgcactgaaacgtgcaacatgaaggaggatttagcagtaagcgggaaatagagtgtcccgctgaaaccggccctgaagcgcgcacacaccgcccgccactctccccaagtctatttttttggttcataaaagcactactggacaaaggggaggc
M00607:191:000000000-BFK52:1:1101:11454:2919_CONS_SUB_SUB	0.992831541	{'RefDB_AcMDB07': 'CES016'}	21	8162	Percichthyidae	135753	Gadopsis	1	21	0	0	0	0	0	0	0	0	0	0	0	0	0	0	0	0	0	0	0	0	0	0	species	Gadopsis marmoratus	135755	['Gadopsis marmoratus']	Gadopsis marmoratus	135755	tcagcttacctcatgagagacttatagtaagcaaaactggtataacccagaacgtcaggtcgaggtgtagcgaatggaaagggaagagatgggctacattccttaaattaaggaatacgaatgatgttctgaaacgttcatccgaaggaggattagcagtaagcagaaaacagagagttccgctgaaattggccctgaagcgcgctcacaccgcccgtcactctctccaaatctaacattaatatacctaaaactacaaaacctaataaaggagaggc
M00607:191:000000000-BFK52:1:1101:15699:3407_CONS_SUB_SUB	0.975352113	{'RefDB_AcMDB07': 'CES005'}	10	7953	Cyprinidae	7961	Cyprinus	1	5	2	3	0	0	0	0	0	0	0	0	0	0	0	0	0	0	0	0	0	0	0	0	species	Cyprinus carpio	7962	['Cyprinus carpio']	Cyprinus carpio	7962	tcagcttaccctgtgaaggccccatagtaagcaaaatgggcacaacccaaaacgtcaggtcgaggtgtagcgcatgaagtgggaagaaatgggctacattttctaatatagaatattacgaacatgcaccatgaaacaatgcttgaaggaggatttagtagtaaaagggaaatagagtgtccctttgaacccggctctgagacgcgtacacaccgcccgtcactctcccctgtcaaaacgcaccaaaaatacataatacaacagcactgacaaggggaggc
M00607:191:000000000-BFK52:1:1101:12761:3452_CONS_SUB_SUB	0.992805755	{'RefDB_AcMDB07': 'CES087'}	7	130264	Galaxiidae	51242	Galaxias	1	7	0	0	0	0	0	0	0	0	0	0	0	0	0	0	0	0	0	0	0	0	0	0	species	Galaxias maculatus	61620	['Galaxias maculatus']	Galaxias maculatus	61620	tcagcataccctgtgaagggttcatagtatgcaaggtgggtagagcccaaaacgtcaggtcgaggtgtagcgtatgaggagggaagaaatgggctacattccctgttttagggaaaaacggacgggggcgtgaaacggccccctgaaggtggatttagcagtagactggaagcagagagtcccgtcgaaactggctctgaggcgcgcacacactgcccgtcactctccccaagtctatttttttggttcataaaggcactactggacaaaggggaggc
M00607:191:000000000-BFK52:1:1101:12471:3464_CONS_SUB_SUB	NA	NA	29	NA	NA	NA	NA	0	12	12	5	0	0	0	0	0	0	0	0	0	0	0	0	0	0	0	0	0	0	0	0	no rank	root	NA	NA	NA	1	ccagcttaccctatgaaggacgcacagtaagcaaaattggcacagcccagaacgtcaggtcgacgtgtagcgtatggaaggggaagaaatgggctacattccctaacacagtgaatacgaaagatgcactgaaacgtgcaacatgaaggaggatttagcagtaagcgggaaatagagtgtcccgctgaaaccggccctgaagcgcgcacacaccgcccgtcactctccccaaattcaccatttccagtatttaacgagaagactcgagtaaaggggaggc
M00607:191:000000000-BFK52:1:1101:8055:3495_CONS_SUB_SUB	0.992882562	{'RefDB_AcMDB07': 'CES043'}	10	30875	Terapontidae	443751	Bidyanus	1	10	0	0	0	0	0	0	0	0	0	0	0	0	0	0	0	0	0	0	0	0	0	0	species	Bidyanus bidyanus	443752	['Bidyanus bidyanus']	Bidyanus bidyanus	443752	ccagcttaccctatgaaggacgcacagtaagcaaaattggcacagcccagaacgtcaggtcgacgtgtagcgtatggaaggggaagaaatgggctacattccctaacacagtgaatacgaaagatgcactgaaacgtgcaacatgaaggaggatttagcagtaagcgggagatagagcgtcccgctgaaaccggccctgaagcgcgcacacaccgcccgtcattctccccgagcttaaacactcacttttaactaaaaccctgaaattgctaaggggaggc
M00607:191:000000000-BFK52:1:1101:10063:3911_CONS_SUB_SUB	0.992857143	{'RefDB_AcMDB07': 'CES035'}	2	130260	Retropinnidae	89572	Retropinna	1	2	0	0	0	0	0	0	0	0	0	0	0	0	0	0	0	0	0	0	0	0	0	0	species	Retropinna semoni	182228	['Retropinna semoni']	Retropinna semoni	182228	tcagcttaccctgtgaaggaataatagtcagcagaatgggcacagcccagaacgccaggtcaaggtgcagcgtatgaggtgggaagaaatgggctacattccctaatatagggcactacggatagtgctgtgaaaccagcccttgaaggtggatttagcagtaagaagaaaatagagtgttcttctgaacccggctctgaggcgcgcacacaccgcccgtcactctccccaaattcaccatttccagtatttaacgagaagactcgagtaaaggggaggc
M00607:191:000000000-BFK52:1:1101:14462:4161_CONS_SUB_SUB	NA	NA	3	NA	NA	NA	NA	0	3	0	0	0	0	0	0	0	0	0	0	0	0	0	0	0	0	0	0	0	0	0	0	no rank	root	NA	NA	NA	1	ccagcttaccctatgaaggacgcacagtaagcaaaattggcacagcccagaacgtcaggtcgacgtgtagcgtatggaaggggaagaaatgggctacattccctaacacagtgaatacgaaagatgcactgaaacgtgcaacgtgaaggaggatttagcagtaagcgggaaatagggtgtcccgctgaaaccggccctgaagcgcgcacacaccgcccgtcactctccccaagccacacttcacccataaataaaacccaacaattgcaaaggggaggc
M00607:191:000000000-BFK52:1:1101:16411:4619_CONS_SUB_SUB	0.996428571	{'RefDB_AcMDB07': 'CES077'}	132	8015	Salmonidae	8016	Oncorhynchus	1	86	46	0	0	0	0	0	0	0	0	0	0	0	0	0	0	0	0	0	0	0	0	0	species	Oncorhynchus mykiss	8022	['Oncorhynchus mykiss']	Oncorhynchus mykiss	8022	tcagcttaccctgtgaaggccccatagtcagcaaaatgggcaaaacccaaaacgtcaggtcgaggtgtagcgcatgaggtgggaagaaatgggctacattctctaaattagagcactacgaaccacgctgtgaaatcagcgtccgaaggtggatttagcagtaaacagaaaacagagagttctcttgaaactggctctgaggcgcgcacacaccgcccgtcactctccccaagttcaacctgtccttctaactaagaagttaaccgaacaaaggggaggc
M00607:191:000000000-BFK52:1:1101:10781:4808_CONS_SUB_SUB	1	{'RefDB_AcMDB07': 'CES087'}	1199	130264	Galaxiidae	51242	Galaxias	1	377	427	395	0	0	0	0	0	0	0	0	0	0	0	0	0	0	0	0	0	0	0	0	species	Galaxias maculatus	61620	['Galaxias maculatus']	Galaxias maculatus	61620	tcagcataccctgtgaagggttcatagtatgcaaggtgggtagagcccaaaacgtcaggtcgaggtgtagcgtatgaggagggaagaaatgggctacattccctgttttagggaaaaacggacgggggcgtgaaacggccccctgaaggtggatttagcagtagactggaagcagagagtcccgtcgaaactggctctgaggcgcgcacacaccgcccgtcactctccccaagtctatttttttggttcataaaagcactactggacaaaggggaggc
M00607:191:000000000-BFK52:1:1101:9224:5053_CONS_SUB_SUB	0.982206406	{'RefDB_AcMDB07': 'CES043'}	2	30875	Terapontidae	443751	Bidyanus	1	2	0	0	0	0	0	0	0	0	0	0	0	0	0	0	0	0	0	0	0	0	0	0	species	Bidyanus bidyanus	443752	['Bidyanus bidyanus']	Bidyanus bidyanus	443752	ccagcttaccctatgaaggacgcacagtcagcaaaattggcacagcccagaacgtcaggtcgacgtgtagcgtatggaaggggaagaaatgagctacattccctaacacagtgaatacgaaagatgctctgaaacgtgcaacatgaaggaggatttagcagtaagcgggaaatagagtgtcccgctgaaaccggccctgaagcgcgcacacaccgcccgtcattctccccgagcttaaacacccacttttaactaaaaccctgaaattgctaagggggggc
M00607:191:000000000-BFK52:1:1101:9898:5068_CONS_SUB_SUB	0.992882562	{'RefDB_AcMDB07': 'CES043'}	6	30875	Terapontidae	443751	Bidyanus	1	2	4	0	0	0	0	0	0	0	0	0	0	0	0	0	0	0	0	0	0	0	0	0	species	Bidyanus bidyanus	443752	['Bidyanus bidyanus']	Bidyanus bidyanus	443752	cagcttaccctatgaaggacgcacagtacgcaaaattggcacagcccagaacgtcaggtcgacgtgtagcgtatggaaggggaagaaatgggctacattccctaacacagtgaatacgaaagatgcactgaaacgtgcaacatgaaggaggatttagcagtaagcgggaaatagagtgtcccgctgaaaccggccctgaagcgcgcacacaccgcccgtcattctccccgagcttaaacactcacttttaactaaaaccctgaaattgctaaggggaggc
M00607:191:000000000-BFK52:1:1101:8231:5175_CONS_SUB_SUB	0.971530249	{'RefDB_AcMDB07': 'CES077'}	17	8015	Salmonidae	8016	Oncorhynchus	1	13	2	2	0	0	0	0	0	0	0	0	0	0	0	0	0	0	0	0	0	0	0	0	species	Oncorhynchus mykiss	8022	['Oncorhynchus mykiss']	Oncorhynchus mykiss	8022	tcagcttaccctatgaaggccccatagtaagcaaaattggtataacccaaaacgtcaggtcgaggtgtagcgtacgagaggggaagaaatgggctacattctctaaattagagcactacgaaccacgctgtgaaatcagcgtccgaaggtggatttagcagtaaacagaaaacagagagttctcttgaaactggctctgaggcgcgcacacaccgcccgtcactctccccaagttcaacctgtccttctaactaagaagttaaccgaacaaaggggaggc
M00607:191:000000000-BFK52:1:1101:8273:5271_CONS_SUB_SUB	0.992857143	{'RefDB_AcMDB07': 'CES077'}	4	8015	Salmonidae	8016	Oncorhynchus	1	4	0	0	0	0	0	0	0	0	0	0	0	0	0	0	0	0	0	0	0	0	0	0	species	Oncorhynchus mykiss	8022	['Oncorhynchus mykiss']	Oncorhynchus mykiss	8022	tcagcttaccctgtgaaggccccatagtaagcaaaatgggcaaaacccaaaacgtcggtcgaggtgtagcgcatgaggtgggaagaaatgggctacattctctaaattagagcactacgaaccacgctgtgaaatcagcgtccgaaggtggatttagcagtaaacagaaaacagagagttctcttgaaactggctctgaggcgcgcacacaccgcccgtcgctctccccaagttcaacctgtccttctaactaagaagttaaccgaacaaaggggaggc
M00607:191:000000000-BFK52:1:1101:24112:5350_CONS_SUB_SUB	1	{'RefDB_AcMDB07': 'CES005'}	68679	7953	Cyprinidae	7961	Cyprinus	1	325	159	158	1636	1464	2261	1191	1267	3262	1013	3442	2981	5710	5054	3391	4476	3432	4211	5064	4765	5788	4277	3352	species	Cyprinus carpio	7962	['Cyprinus carpio']	Cyprinus carpio	7962	tcagcttaccctgtgaaggtaataaaagtaagcaaaatgggcacaacccaaaacgtcaggtcgaggtgtagcgcatgaagtgggaagaaatgggctacattttctaatatagaatattacgaacatgcaccatgaaacaatgcttgaaggaggatttagtagtaaaagggaaatagagtgtccctttgaacccggctctgagacgcgtacacaccgcccgtcactctcccctgtcaaaacgcaccaaaaatacataatacaacagcactgacaaggggaggc
M00607:191:000000000-BFK52:1:1101:7079:5728_CONS_SUB_SUB	0.992882562	{'RefDB_AcMDB07': 'CES043'}	43	30875	Terapontidae	443751	Bidyanus	1	43	0	0	0	0	0	0	0	0	0	0	0	0	0	0	0	0	0	0	0	0	0	0	species	Bidyanus bidyanus	443752	['Bidyanus bidyanus']	Bidyanus bidyanus	443752	ccagcttaccctatgaaggacgcacagtaagcaaaattggcacagcccagaacgtcaggtcgacgtgtagcgtatggaaggggaagaaatgggctacattccctaacacagtgaatacgaaagatgcactgaaacgtgcaacatgaaggaggatttagcagtaagcgggaaatagagtgtcccgctgaaaccggccctgaagcgcacacaccgcccgtcattctccccgagcttaaacactcacttttaactaaaaccctgaaattgctaaggggaggc
M00607:191:000000000-BFK52:1:1101:12453:5899_CONS_SUB_SUB	0.992831541	{'RefDB_AcMDB07': 'CES016'}	4	8162	Percichthyidae	135753	Gadopsis	1	4	0	0	0	0	0	0	0	0	0	0	0	0	0	0	0	0	0	0	0	0	0	0	species	Gadopsis marmoratus	135755	['Gadopsis marmoratus']	Gadopsis marmoratus	135755	tcagcttacctcatgagagacttatagtaagcaaaactggtataacccagaacgtcaggtcgaggtgtagctaatggaaagggaagtgatgggctacattccttaaattaaggaatacgaatgatgttctgaaacgttcatccgaaggaggatttagcagtaagcagaaaacagagagttccgctgaaattggccctgaagcgcgcacacaccgcccgtcactctctccaaatctaacattaatatacctaaaactacaaaacctaataaaggagaggc
M00607:191:000000000-BFK52:1:1101:21127:6641_CONS_SUB_SUB	1	{'RefDB_AcMDB07': 'CES080'}	313	7934	Anguillidae	7935	Anguilla	1	192	38	83	0	0	0	0	0	0	0	0	0	0	0	0	0	0	0	0	0	0	0	0	species	Anguilla australis	7940	['Anguilla australis']	Anguilla australis	7940	ccagcttgcctcttgagagaccaaaagcaagcctaatgggtcctacccaaaacgtcaggtcgaggtgtagcgaatgagatggaatgaaatgggctacattttctgacacagaaaaacacgaaaagtgccatgaaataagcacgactgaaggtggatttagcagtaaaaaggaaatagagagtccttttgaaaccggctctgaggcgcgtacacaccgcccgtcactctcctcgaaaaataataaagacaattaataaaacaataaaaacaagaagaggaggc
M00607:191:000000000-BFK52:1:1101:16785:6709_CONS_SUB_SUB	NA	NA	3	NA	NA	NA	NA	0	3	0	0	0	0	0	0	0	0	0	0	0	0	0	0	0	0	0	0	0	0	0	0	no rank	root	NA	NA	NA	1	tcagcttacctcatgagagacttatagtaagcaaaactggtataacccagaacgtcaggtcgaggtgtagcgaatggaaagggaagagatgggctacattccttaaattaaggaatacgaatgatgttctgaaacgttcatccgaaggtggatttagcagtaaacagaaaacagagagttctcttgaaactggctctgaggcgcgcacacaccgcccgtcactctccccaagttcaacctgtccttctaactaagaagttaaccgaacaaaggggaggc
M00607:191:000000000-BFK52:1:1101:24975:6863_CONS_SUB_SUB	0.992831541	{'RefDB_AcMDB07': 'CES006'}	18	86197	Eleotridae	78194	Mogurnda	1	18	0	0	0	0	0	0	0	0	0	0	0	0	0	0	0	0	0	0	0	0	0	0	species	Mogurnda adspersa	78195	['Mogurnda adspersa']	Mogurnda adspersa	78195	tcagcttaccctatgaaggccccatagtaagcaaaattggtataacccaaaacgtcaggtcgaggtgtagcgtacgagaggggaagaaatgggctacattcactgatacagtacacacggacgataaattgaaataaacatctgaaggaggatctagcagtaagaaggaaaacagagtgttcccctgaaaccggccctgaagcgcacacacaccgcccgtcactctccccaagccacacttcacccataaataaaacccaacaattgcaaaggggaggc
M00607:191:000000000-BFK52:1:1101:13327:6956_CONS_SUB_SUB	0.992882562	{'RefDB_AcMDB07': 'CES043'}	9	30875	Terapontidae	443751	Bidyanus	1	9	0	0	0	0	0	0	0	0	0	0	0	0	0	0	0	0	0	0	0	0	0	0	species	Bidyanus bidyanus	443752	['Bidyanus bidyanus']	Bidyanus bidyanus	443752	ccagcttaccctatgaaggacgcacagtaagcaaaatcggcacagcccagaacgtcaggtcgacgtgtagcgtatggaaggggaagaaatgggctacattccctaacacagtgaatacgaaagatgcactgaaacgtgcaacatgaaggaggatttagcagtaagcgggaaatagagtgtcccgctgaaaccggccctgaaacgcgcacacaccgcccgtcattctccccgagcttaaacactcacttttaactaaaaccctgaaattgctaaggggaggc
M00607:191:000000000-BFK52:1:1101:11591:7042_CONS_SUB_SUB	NA	NA	55	NA	NA	NA	NA	0	35	8	12	0	0	0	0	0	0	0	0	0	0	0	0	0	0	0	0	0	0	0	0	no rank	root	NA	NA	NA	1	tcagcttaccctgtgaaggccccatagtaagcaaaatgggcaaaacccaaaacgtcaggtcgaggtgtagcgcatgaggtgggaagaaatgggctacattctctaaattagagcactacgaaccacgctgtgaaatcagcgtccgaaggtggatttagcagtaaacagaaaacagagagttctcttgaaactggctctgaggcgcgcacacaccgcccgtcactctccccaagccacacttcacccataaataaaacccaacaattgcaaaggggaggc
M00607:191:000000000-BFK52:1:1101:15979:7468_CONS_SUB_SUB	NA	NA	9	NA	NA	NA	NA	0	6	0	3	0	0	0	0	0	0	0	0	0	0	0	0	0	0	0	0	0	0	0	0	no rank	root	NA	NA	NA	1	tcagcttaccctgtgaaggccccatagtaagcaaaatgggcaaaacccaaaacgtcaggtcgaggtgtagcgcatgaggtgggaagaaatgggctacattctctaaattagagcactacgaaccacgctgtgaaatcagcgtccgaaggtggatttagcagtaaacagaaaacagagagttctcttgaaactggctctgaggcgcgcacacaccgcccgtcaccctcccccacacacaataacacaatttcataatagcacaacacaaaacaaggggaggc
M00607:191:000000000-BFK52:1:1101:18949:7814_CONS_SUB_SUB	0.992882562	{'RefDB_AcMDB07': 'CES043'}	2	30875	Terapontidae	443751	Bidyanus	1	2	0	0	0	0	0	0	0	0	0	0	0	0	0	0	0	0	0	0	0	0	0	0	species	Bidyanus bidyanus	443752	['Bidyanus bidyanus']	Bidyanus bidyanus	443752	ccagcttaccctctgaaggacgcacagtaagcaaaattggcacagcccagaacgtcaggtcgacgtgtagcgtatggaaggggaagaaatgggctacattccctaacacagtgaatacgaaagatgcactgaaacgtgcaacatgaaggaggatttagcagtaagcgggaaatagagtgtcccgctgaaaccggccctgaagcgcgcacacaccgcccgtcattctctccgagcttaaacactcacttttaactaaaaccctgaaattgctaaggggaggc
M00607:191:000000000-BFK52:1:1101:25052:7905_CONS_SUB_SUB	0.992831541	{'RefDB_AcMDB07': 'CES006'}	19	86197	Eleotridae	78194	Mogurnda	1	19	0	0	0	0	0	0	0	0	0	0	0	0	0	0	0	0	0	0	0	0	0	0	species	Mogurnda adspersa	78195	['Mogurnda adspersa']	Mogurnda adspersa	78195	tcagcttaccctatgaaggccccatagtaagcaaaattggtataaccccaaacgtcaggtcgaggtgtagcgtacgagaggggaagagatgggctacattcactgatacagtacacacggacgataaattgaaataaacatctgaaggaggatttagcagtaagaaggaaaacagagtgttcccctgaaaccggccctgaagcgcgcacacaccgcccgtcactctccccaagccacacttcacccataaataaaacccaacaattgcaaaggggaggc
M00607:191:000000000-BFK52:1:1101:23929:7939_CONS_SUB_SUB	0.992831541	{'RefDB_AcMDB07': 'CES006'}	2	86197	Eleotridae	78194	Mogurnda	1	2	0	0	0	0	0	0	0	0	0	0	0	0	0	0	0	0	0	0	0	0	0	0	species	Mogurnda adspersa	78195	['Mogurnda adspersa']	Mogurnda adspersa	78195	tcagcttcccctatgaaggccccatagtaagcaaaattggtataacccaaaacgtcaggtcgaggtgtagcgtacgagaggggaagaaatgggctacattcactgatacagtacacacggacgataaattgaaataaacatctgaaggaggatttagcagtaagaaggaaagcagagtgttcccctgaaaccggccctgaagcgcgcacacaccgcccgtcactctccccaagccacacttcacccataaataaaacccaacaattgcaaaggggaggc
M00607:191:000000000-BFK52:1:1101:11310:8067_CONS_SUB_SUB	1	{'RefDB_AcMDB07': 'CES035'}	8152	130260	Retropinnidae	89572	Retropinna	1	262	409	535	139	0	0	187	0	0	254	204	457	146	1595	511	0	933	354	1013	315	551	287	0	species	Retropinna semoni	182228	['Retropinna semoni']	Retropinna semoni	182228	tcagcttaccctgtgaaggaataatagtaagcagaatgggcacagcccagaacgtcaggtcaaggtgcagcgtatgaggtgggaagaaatgggctacattccctaatatagggcactacggatagtgctgtgaaaccagcccttgaaggtggatttagcagtaagaagaaaatagagtgttcttctgaacccggctctgaggcgcgcacacaccgcccgtcactctccccaaattcaccatttccagtatttaacgagaagactcgagtaaaggggaggc
M00607:191:000000000-BFK52:1:1101:26968:8352_CONS_SUB_SUB	0.992957746	{'RefDB_AcMDB07': 'CES001'}	7	30997	Plotosidae	301283	Neosilurus	1	7	0	0	0	0	0	0	0	0	0	0	0	0	0	0	0	0	0	0	0	0	0	0	species	Neosilurus hyrtlii	301284	['Neosilurus hyrtlii']	Neosilurus hyrtlii	301284	tcagcttaccttgtgaaagcctataacagtaagcaaaattggcaaacccaaaaacgtcaggtcgaggtgtagcgtacgaagtgggaagaaatgggctacattttctaataatagactactacgaatagcaccctgaaacgagtgcctaaaggtggatttagcagtaaaaagtaaacagagagttcttttgaatcaggctctgagacgcgcacacaccgcccgtcaccctccctcacacacaataacacaatttcataatagcacaacataaaacaaggggaggc
M00607:191:000000000-BFK52:1:1101:4940:8549_CONS_SUB_SUB	0.989285714	{'RefDB_AcMDB07': 'CES077'}	2	8015	Salmonidae	8016	Oncorhynchus	1	2	0	0	0	0	0	0	0	0	0	0	0	0	0	0	0	0	0	0	0	0	0	0	species	Oncorhynchus mykiss	8022	['Oncorhynchus mykiss']	Oncorhynchus mykiss	8022	tcagcttccccagtgaaggccccatagtaagcaaaatgggcaaaacccaaaacgtcaggtcgaggtgtagcgcctgaggtgggaagaaatgggctacattctctaaattagagcactacgaaccacgctgtgaaatcagcgtccgaaggtggatttagcagtaaacagaaaacagagagttctcttgaaactggctctgaggcgcgcacacaccgcccgtcactctccccaagttcaacctgtccttctaactaagaagttaaccgaacaaaggggaggc
M00607:191:000000000-BFK52:1:1101:26759:8914_CONS_SUB_SUB	0.992857143	{'RefDB_AcMDB07': 'CES077'}	16	8015	Salmonidae	8016	Oncorhynchus	1	16	0	0	0	0	0	0	0	0	0	0	0	0	0	0	0	0	0	0	0	0	0	0	species	Oncorhynchus mykiss	8022	['Oncorhynchus mykiss']	Oncorhynchus mykiss	8022	tcagcttaccctgtgaaggccccatagtaagcaaaatgggcaaaacccaaaacgtcaggtcgaggtgtagcgcatgaggtgggaagaaatgggctacattctctaaattagagcactacgaaccacgctgtgaaatcagcgtccgaaggtggatttagcagaaaacagaaaacagagagttctcttgaaactagctctgaggcgcgcacacaccgcccgtcactctccccaagttcaacctgtccttctaactaagaagttaaccgaacaaaggggaggc
M00607:191:000000000-BFK52:1:1101:28292:8990_CONS_SUB_SUB	0.992805755	{'RefDB_AcMDB07': 'CES087'}	6	130264	Galaxiidae	51242	Galaxias	1	6	0	0	0	0	0	0	0	0	0	0	0	0	0	0	0	0	0	0	0	0	0	0	species	Galaxias maculatus	61620	['Galaxias maculatus']	Galaxias maculatus	61620	tcagcataccctgtgaagggttcatagtatgcaaggtgggcagagcccaaaacgtcaggtcgaggtgtagcgtatgaggagggaagaaatgggctacattccctgttttagggaaaaacggacgggggcgtgaaacggccccctgaaggtggatttagcagtagactggaagcagagagtcccgtcgaaactggctctgaggcgcgcacacaccgcccgtcactctccccaagtctatttttttggttcataaaagcactactggacaaagggggggc
M00607:191:000000000-BFK52:1:1101:12575:9484_CONS_SUB_SUB	0.960714286	{'RefDB_AcMDB07': 'CES077'}	16	8015	Salmonidae	8016	Oncorhynchus	1	7	3	6	0	0	0	0	0	0	0	0	0	0	0	0	0	0	0	0	0	0	0	0	species	Oncorhynchus mykiss	8022	['Oncorhynchus mykiss']	Oncorhynchus mykiss	8022	tcagcttaccctgtgaaggaataatagtaagcagaatgggcacagcccagaacgtcaggtcaaggtgcagcgtatgaggtgggaagaaatgggctacattctctaaattagagcactacgaaccacgctgtgaaatcagcgtccgaaggtggatttagcagtaaacagaaaacagagagttctcttgaaactggctctgaggcgcgcacacaccgcccgtcactctccccaagttcaacctgtccttctaactaagaagttaaccgaacaaaggggaggc
M00607:191:000000000-BFK52:1:1101:11487:9543_CONS_SUB_SUB	0.989323843	{'RefDB_AcMDB07': 'CES043'}	2	30875	Terapontidae	443751	Bidyanus	1	2	0	0	0	0	0	0	0	0	0	0	0	0	0	0	0	0	0	0	0	0	0	0	species	Bidyanus bidyanus	443752	['Bidyanus bidyanus']	Bidyanus bidyanus	443752	ccagcttcccctatgaaggacgcacagtaagcaaaattggcacagcccagaacgtcaggtcgacgtgtagcgtatggaaggggaagaaatgggctacattccctaacacagtgaatacgaaagatgcactgaaacgtgcaacatgaaggaggatttagcagtaagcgggaaatagagtgtcccgctgaaaccggccctgaagcgcgcatacaccgcccgtcattctccccgagcttaaacattcacttttaactaaaaccctgaaattgctaaggggaggc
M00607:191:000000000-BFK52:1:1101:26964:9722_CONS_SUB_SUB	0.985714286	{'RefDB_AcMDB07': 'CES077'}	9	8015	Salmonidae	8016	Oncorhynchus	1	9	0	0	0	0	0	0	0	0	0	0	0	0	0	0	0	0	0	0	0	0	0	0	species	Oncorhynchus mykiss	8022	['Oncorhynchus mykiss']	Oncorhynchus mykiss	8022	tcagcttaccctgtgaaggccccatactaagcaaaatgggcaaaacccaaaacgtcaggtcgaggtgtagcgcatgaggtgggaagaaatgggctacattctctgaattagagcactatgaaccacgctgtgaaatcagcgtccgaaggtggatttagcagtaaacagaaaacagagagttctcttgaaactggctctgaggcgcgcacacaccgcccgtcactctccccaagttcaacctgtccttctagctaagaagttaaccgaacaaaggggaggc
M00607:191:000000000-BFK52:1:1101:24555:9969_CONS_SUB_SUB	1	{'RefDB_AcMDB07': 'CES001'}	623	30997	Plotosidae	301283	Neosilurus	1	201	190	232	0	0	0	0	0	0	0	0	0	0	0	0	0	0	0	0	0	0	0	0	species	Neosilurus hyrtlii	301284	['Neosilurus hyrtlii']	Neosilurus hyrtlii	301284	tcagcttaccttgtgaaagcctataacagtaagcaaaattggcaaacccaaaaacgtcaggtcgaggtgtagcgtacgaagtgggaagaaatgggctacattttctaataatagactactacgaatagcaccctgaaacgagtgcctaaaggtggatttagcagtaaaaagtaaacagagagttcttttgaatcaggctctgagacgcgcacacaccgcccgtcaccctcccccacacacaataacacaatttcataatagcacaacacaaaacaaggggaggc
M00607:191:000000000-BFK52:1:1101:9464:10185_CONS_SUB_SUB	NA	NA	63	NA	NA	NA	NA	0	32	17	14	0	0	0	0	0	0	0	0	0	0	0	0	0	0	0	0	0	0	0	0	no rank	root	NA	NA	NA	1	ccagcttaccctatgaaggacgcacagtaagcaaaattggcacagcccagaacgtcaggtcgacgtgtagcgtatggaaggggaagaaatgggctacattccctaacacagtgaatacgaaagatgcactgaaacgtgcaacatgaaggaggatttagcagtaagcgggaaatagagtgtcccgctgaaaccggccctgaagcgcgcacacaccgcccgtcactctctccaaatctaacattaatatacctaaaactacaaaacctaataaaggagaggc
M00607:191:000000000-BFK52:1:1101:8960:10530_CONS_SUB_SUB	0.992882562	{'RefDB_AcMDB07': 'CES043'}	19	30875	Terapontidae	443751	Bidyanus	1	19	0	0	0	0	0	0	0	0	0	0	0	0	0	0	0	0	0	0	0	0	0	0	species	Bidyanus bidyanus	443752	['Bidyanus bidyanus']	Bidyanus bidyanus	443752	ccagcttaccctatgaaggacgcacagtaagcaaaattggcacagcccagaacgtcaggtcgacgtgtagcgtatggaaggggaagaaatgggctacattccctaacacagtgaatacgaaagatgcactgaaacgtgcaacatgaaggaggatttagcagtaagcgggaaatatagtgtcccgctgaaaccggccctgaagcgcgcacacaccgcccgtcattctccccgagcttaaacactcacttttaactaaaaccctgaaattgttaaggggaggc
M00607:191:000000000-BFK52:1:1101:15872:10580_CONS_SUB_SUB	0.992882562	{'RefDB_AcMDB07': 'CES043'}	23	30875	Terapontidae	443751	Bidyanus	1	23	0	0	0	0	0	0	0	0	0	0	0	0	0	0	0	0	0	0	0	0	0	0	species	Bidyanus bidyanus	443752	['Bidyanus bidyanus']	Bidyanus bidyanus	443752	ccagcttaccctttgaaggacgcacagtaagcaaaattggcacagcccagaacgtcaggtcgacgtgtagcgtatggaaggggaagaaatgggctacattccttaacacagtgaatacgaaagatgcactgaaacgtgcaacatgaaggaggatttagcagtaagcgggaaatagagtgtcccgctgaaaccggccctgaagcgcgcacacaccgcccgtcattctccccgagcttaaacactcacttttaactaaaaccctgaaattgctaaggggaggc
M00607:191:000000000-BFK52:1:1101:18674:10722_CONS_SUB_SUB	NA	NA	2	NA	NA	NA	NA	0	2	0	0	0	0	0	0	0	0	0	0	0	0	0	0	0	0	0	0	0	0	0	0	no rank	root	NA	NA	NA	1	tcagcatagcctgtgaagggttcatagtatgcaaggtgggtagagcccaaaacgtcaggtcgaggtgtagcgtatgaggagggaagaaatgggctacattccctgttttagggaaaaacggacgggggcgtgaaacggccccctgaaggtggatttagcagtagactggaagcagagagtcccgtcgaaactggctctgaggcgcgcacacaccgcccgtcattctccccgagcttaaacactcacttttaactaaaaccctgaaattgctaaggggaggc
M00607:191:000000000-BFK52:1:1101:5299:10911_CONS_SUB_SUB	0.992831541	{'RefDB_AcMDB07': 'CES016'}	2	8162	Percichthyidae	135753	Gadopsis	1	2	0	0	0	0	0	0	0	0	0	0	0	0	0	0	0	0	0	0	0	0	0	0	species	Gadopsis marmoratus	135755	['Gadopsis marmoratus']	Gadopsis marmoratus	135755	tcagcttccctcatgagagacttatagtaagcaaaactggtataacccagaacgtcaggtcgaggtgtagcgaatggaaagggaagagatgggctacattccttaaattaaggaatacgaatgatgttctgaaacgttcatccgaaggaggatttagcagtaagcagaaaacagagagttccgctgaaattggccctgaagcgcgcacacaccgcccgacactctctccaaatctaacattaatatacctaaaactacaaaacctaataaaggagaggc
M00607:191:000000000-BFK52:1:1101:5185:11719_CONS_SUB_SUB	NA	NA	58	NA	NA	NA	NA	0	32	11	15	0	0	0	0	0	0	0	0	0	0	0	0	0	0	0	0	0	0	0	0	no rank	root	NA	NA	NA	1	tcagcataccctgtgaagggttcatagtatgcaaggtgggtagagcccaaaacgtcaggtcgaggtgtagcgtatgaggagggaagaaatgggctacattccctgttttagggaaaaacggacgggggcgtgaaacggccccctgaaggtggatttagcagtagactggaagcagagagtcccgtcgaaactggctctgaggcgcgcacacaccgcccgtcactctccccaagttcaacctgtccttctaactaagaagttaaccgaacaaaggggaggc
M00607:191:000000000-BFK52:1:1101:28794:11843_CONS_SUB_SUB	0.954225352	{'RefDB_AcMDB07': 'CES006'}	4	86197	Eleotridae	78194	Mogurnda	1	4	0	0	0	0	0	0	0	0	0	0	0	0	0	0	0	0	0	0	0	0	0	0	species	Mogurnda adspersa	78195	['Mogurnda adspersa']	Mogurnda adspersa	78195	tcagcttaccttgtgaaagcctataacagtaagcaaaattggcaaacccaaaaacgtcaggtcgaggtgtagcgtacgaagtgggaagaaatgggctacattcactgatacagtacacacggacgataaattgaaataaacatctgaaggaggatttagcagtaagaaggaaaacagagtgttcccctgaaaccggccctgaagcgcgcacacaccgcccgtcactctccccaagccacacttcacccataaataaaacccaacaattgcaaaggggaggc
M00607:191:000000000-BFK52:1:1101:19071:11993_CONS_SUB_SUB	0.989285714	{'RefDB_AcMDB07': 'CES077'}	9	8015	Salmonidae	8016	Oncorhynchus	1	9	0	0	0	0	0	0	0	0	0	0	0	0	0	0	0	0	0	0	0	0	0	0	species	Oncorhynchus mykiss	8022	['Oncorhynchus mykiss']	Oncorhynchus mykiss	8022	tcagctcaccctgtgaaggccccatagtaagcaaaatgggcaaaacccaaaacgtcaggtcgaggtgtagcgcatgaggtgggaagaaatgggctacattctctaaattagaacactacgaaccacgctgtgaaatcagcgtccgaaggtggatttagcagtaaacagagaacagagagttctcttgaaactggctctgaggcgcgcacacaccgcccgtcactctccccaagttcaacctgtccttctaactaagaagttaaccgaacaaaggggaggc
M00607:191:000000000-BFK52:1:1101:21394:12004_CONS_SUB_SUB	0.992907801	{'RefDB_AcMDB07': 'CES005'}	5	7953	Cyprinidae	7961	Cyprinus	1	5	0	0	0	0	0	0	0	0	0	0	0	0	0	0	0	0	0	0	0	0	0	0	species	Cyprinus carpio	7962	['Cyprinus carpio']	Cyprinus carpio	7962	tcagcttaccctgtgaaggtaataaaagtaagcaaaatgggcacaacccaaaacgtcaggtcgaggtgtagcgcatgaagtgggaagaaatgggctacattttctaatatagaatattacgaacatgcaccatgaaacaatgcttgaaggaggatttagtagtaaaagggaaatagagtgtccctttgaacccggctctgagacgcgtacacaccgcccgtcactctcccctgtcaaagcgcaccaaaaatacataatacagcagcactgacaaggggaggc
M00607:191:000000000-BFK52:1:1101:28511:12170_CONS_SUB_SUB	NA	NA	62	NA	NA	NA	NA	0	28	12	22	0	0	0	0	0	0	0	0	0	0	0	0	0	0	0	0	0	0	0	0	no rank	root	NA	NA	NA	1	tcagcttaccctgtgaaggccccatagtaagcaaaatgggcaaaacccaaaacgtcaggtcgaggtgtagcgcatgaggtgggaagaaatgggctacattctctaaattagagcactacgaaccacgctgtgaaatcagcgtccgaaggtggatttagcagtaaacagaaaacagagagttctcttgaaactggctctgaggcgcgcacacaccgcccgtcactctccccaagtctatttttttggttcataaaagcactactggacaaaggggaggc
M00607:191:000000000-BFK52:1:1101:2105:12448_CONS_SUB_SUB	1	{'RefDB_AcMDB07': 'CES170'}	151	30997	Plotosidae	301281	Porochilus	1	61	37	53	0	0	0	0	0	0	0	0	0	0	0	0	0	0	0	0	0	0	0	0	species	Porochilus rendahli	337708	['Porochilus rendahli']	Porochilus rendahli	337708	tcagcttaccctgtgaaggcctctaacagtaagcaaaattggccagcccaaaaacgtcaggtcgaggtgtagcgtacgaagtgggaagaaatgggctacattttctaacaatagattaatacgaatgacaccctgaaacaggtgtttaaaggtggatttagcagtaaaaagtaaattagagagttattttgaaataggctctgagacgcgcacacaccgcccgtcaccctcccccacaaaaataataacattcataataataattaataagacaaggggaggt
M00607:191:000000000-BFK52:1:1101:7914:13305_CONS_SUB_SUB	0.996415771	{'RefDB_AcMDB07': 'CES016'}	34	8162	Percichthyidae	135753	Gadopsis	1	34	0	0	0	0	0	0	0	0	0	0	0	0	0	0	0	0	0	0	0	0	0	0	species	Gadopsis marmoratus	135755	['Gadopsis marmoratus']	Gadopsis marmoratus	135755	tcagcttacctcatgagagacttatagtaagcaaaactggtataacccagaacgtcaggtcgaggtgtagcgaatggaaagggaagagatgggctacattccttaaattaaggaatacgaatgatgttctgaaacgttcatccgaaggaggatttagcagtaagcagaaaacagagagttccgctgaaattggccctgaagcgcgcacacaccgcctgtcactctctccaaatctaacattaatatacctaaaactacaaaacctaataaaggagaggc
M00607:191:000000000-BFK52:1:1101:8824:13583_CONS_SUB_SUB	0.992957746	{'RefDB_AcMDB07': 'CES001'}	12	30997	Plotosidae	301283	Neosilurus	1	12	0	0	0	0	0	0	0	0	0	0	0	0	0	0	0	0	0	0	0	0	0	0	species	Neosilurus hyrtlii	301284	['Neosilurus hyrtlii']	Neosilurus hyrtlii	301284	tcagcttaccttgtgaaagcctataacagtaagcaaaattggcaaacccaaaaacgtcaggtcgaggtgtagcgtacgaagtgggaagaaatgggctacattttctaataatagactactacgaatagcaccctgaaacgagtgcctaaaggtggatttagcagtaaaaagtaaacagagagttcttttgaatcaggctttgagacgcgcacacactgcccgtcaccctcccccacacacaataacacaatttcataatagcacaacacaaaacaaggggaggc
M00607:191:000000000-BFK52:1:1101:25279:13689_CONS_SUB_SUB	0.992857143	{'RefDB_AcMDB07': 'CES077'}	15	8015	Salmonidae	8016	Oncorhynchus	1	15	0	0	0	0	0	0	0	0	0	0	0	0	0	0	0	0	0	0	0	0	0	0	species	Oncorhynchus mykiss	8022	['Oncorhynchus mykiss']	Oncorhynchus mykiss	8022	tcagcttaccccgtgaaggccccatagtaagcaaaatgggcaaaacccaaaacgtcaggtcgaggtgtagcgcatgaggtgggaagaaatgggctacattctctaaattagagcactacgaaccacgctgtgaaatcagcgtccgaaggtggatttagcagtaaacggaaaacagagagttctcttgaaactggctctgaggcgcgcacacaccgcccgtcactctccccaagttcaacctgtccttctaactaagaagttaaccgaacaaaggggaggc
M00607:191:000000000-BFK52:1:1101:11349:14032_CONS_SUB_SUB	0.992831541	{'RefDB_AcMDB07': 'CES006'}	14	86197	Eleotridae	78194	Mogurnda	1	14	0	0	0	0	0	0	0	0	0	0	0	0	0	0	0	0	0	0	0	0	0	0	species	Mogurnda adspersa	78195	['Mogurnda adspersa']	Mogurnda adspersa	78195	tcagcttaccctatgaaggccccatagtaagcaaaattggtataacccaaaacgtcaggtcgaggtgtagcgtacgagaggggaagaaatgggctacactcactgatacagtacacacggacgataaattgaaataaacatctgagggaggatttagcagtaagaaggaaaacagagtgttcccctgaaaccggccctgaagcgcgcacacaccgcccgtcactctccccaagccacacttcacccataaataaaacccaacaattgcaaaggggaggc
M00607:191:000000000-BFK52:1:1101:21280:14274_CONS_SUB_SUB	0.996428571	{'RefDB_AcMDB07': 'CES035'}	30	130260	Retropinnidae	89572	Retropinna	1	30	0	0	0	0	0	0	0	0	0	0	0	0	0	0	0	0	0	0	0	0	0	0	species	Retropinna semoni	182228	['Retropinna semoni']	Retropinna semoni	182228	tcagcttaccctgtgaaggaataatagtaagcagaatgggcacagcccagaacgtcaggtcaaggtgcagcgtatgaggtgggaagaaatgggctacattccctaatgtagggcactacggatagtgctgtgaaaccagcccttgaaggtggatttagcagtaagaagaaaatagagtgttcttctgaacccggctctgaggcgcgcacacaccgcccgtcactctccccaaattcaccatttccagtatttaacgagaagactcgagtaaaggggaggc
M00607:191:000000000-BFK52:1:1101:5833:14385_CONS_SUB_SUB	NA	NA	15	NA	NA	NA	NA	0	9	2	4	0	0	0	0	0	0	0	0	0	0	0	0	0	0	0	0	0	0	0	0	no rank	root	NA	NA	NA	1	tcagcttaccctatgaaggccccatagtaagcaaaattggtataacccaaaacgtcaggtcgaggtgtagcgtacgagaggggaagaaatgggctacattcactgatacagtacacacggacgataaattgaaataaacatctgaaggaggatttagcagtaagcgggaaatagagtgtcccgctgaaaccggccctgaagcgcgcacacaccgcccgtcattctccccgagcttaaacactcacttttaactaaaaccctgaaattgctaaggggaggc
M00607:191:000000000-BFK52:1:1101:12775:14401_CONS_SUB_SUB	NA	NA	3	NA	NA	NA	NA	0	3	0	0	0	0	0	0	0	0	0	0	0	0	0	0	0	0	0	0	0	0	0	0	no rank	root	NA	NA	NA	1	tcagcttaccctatgaaggccccatagtaagcaaaattggtataacccaaaacgtcaggtcgaggtgtagcgtacgagaggggaagaaatgggctacattcactgatacagtacacacggacgataaattgaaataaacatctgaaggaggatttagcagtaagaagaaaatagagtgttcttctgaacccggctctgaggcgcgcacacaccgcccgtcactctccccaaattcaccatttccagtatttaacgagaagactcgagtaaaggggaggc
M00607:191:000000000-BFK52:1:1101:14615:15027_CONS_SUB_SUB	NA	NA	5	NA	NA	NA	NA	0	2	0	3	0	0	0	0	0	0	0	0	0	0	0	0	0	0	0	0	0	0	0	0	no rank	root	NA	NA	NA	1	tcagcttaccctgtgaaggaataatagtaagcagaatgggcacagcccagaacgtcaggtcaaggtgcagcgtatgaggtgggaagaaatgggctacattccctaatatagggcactacggatagtgctgtgaaaccagcccttgaaggtggatttagcagtaaacagaaaacagagagttctcttgaaactggctctgaggcgcgcacacaccgcccgtcactctccccaagttcaacctgtccttctaactaagaagttaaccgaacaaaggggaggc
M00607:191:000000000-BFK52:1:1101:28474:15098_CONS_SUB_SUB	0.992857143	{'RefDB_AcMDB07': 'CES035'}	2	130260	Retropinnidae	89572	Retropinna	1	2	0	0	0	0	0	0	0	0	0	0	0	0	0	0	0	0	0	0	0	0	0	0	species	Retropinna semoni	182228	['Retropinna semoni']	Retropinna semoni	182228	tcagcttaccctgtgaaggaataatagtaagcagaatgggcacagcccagaacgtcaggtcaaggtgcagcgtatgaggtgggaagaaatgggctacattccctaatatagggcactacgtatagtgctgtgaaaccagcccttgaaggtggatttagcagtaagaagaaaatagagtgttcttctgaacccggctctgaggcgcgcacgcaccgcccgtcactctccccaaattcaccatttccagtatttaacgagaagactcgagtaaaggggaggc
M00607:191:000000000-BFK52:1:1101:3283:15202_CONS_SUB_SUB	NA	NA	2	NA	NA	NA	NA	0	2	0	0	0	0	0	0	0	0	0	0	0	0	0	0	0	0	0	0	0	0	0	0	no rank	root	NA	NA	NA	1	tcagcttacctcatgagagacttatagtaagcaaaactggtataacccagaacgtcaggtcgaggtgtagcgaatggaaagggaagagatgggctacattccttaaattaaggaatacgaatgatgttctgaaacgttcatccgaaggaggatttagcagtagactggaagcagagagtcccgtcgaaactggctctgaggcgcgcacacaccgcccgtcactctccccaagtctatttttttggttcataaaagcactactggacaaaggggaggc
M00607:191:000000000-BFK52:1:1101:26955:15356_CONS_SUB_SUB	0.996415771	{'RefDB_AcMDB07': 'CES016'}	23	8162	Percichthyidae	135753	Gadopsis	1	23	0	0	0	0	0	0	0	0	0	0	0	0	0	0	0	0	0	0	0	0	0	0	species	Gadopsis marmoratus	135755	['Gadopsis marmoratus']	Gadopsis marmoratus	135755	tcagcttacctcatgagagacttatagtaagcaaaactggtataacccagaacgtcaggtcgaggtgtagcgaatggaaagggaagagatgggctacattccttaaattaaggaatacgaatgatgttctgaaacgttcatccgaaggaggatttagcagtaagcagaaaacagagagttccgctgaaattggccctgaagcgcgcacacaccgcccgtcactctctccaaatctaacattaatatacctagaactacaaaacctaataaaggagaggc
M00607:191:000000000-BFK52:1:1101:5326:15603_CONS_SUB_SUB	NA	NA	7	NA	NA	NA	NA	0	5	2	0	0	0	0	0	0	0	0	0	0	0	0	0	0	0	0	0	0	0	0	0	no rank	root	NA	NA	NA	1	tcagcttaccctgtgaaggccccatagtaagcaaaatgggcaaaacccaaaacgtcaggtcgaggtgtagcgcatgaggtgggaagaaatgggctacattctctaaattagagcactacgaaccacgctgtgaaatcagcgtccgaaggtggatttagcagtaaacagaaaacagagagttctcttgaaaccggccctgaagcgcgcacacaccgcccgtcattctccccgagcttaaacactcacttttaactaaaaccctgaaattgctaaggggaggc
M00607:191:000000000-BFK52:1:1101:8544:15657_CONS_SUB_SUB	0.992831541	{'RefDB_AcMDB07': 'CES016'}	4	8162	Percichthyidae	135753	Gadopsis	1	4	0	0	0	0	0	0	0	0	0	0	0	0	0	0	0	0	0	0	0	0	0	0	species	Gadopsis marmoratus	135755	['Gadopsis marmoratus']	Gadopsis marmoratus	135755	tcagcttacctcatgagagacttatagtcagcaaaactggtataacccagaacgtcaggtcgaggtgtagcgaatggaaagggaagagatgggctacattccttaaattaaggaatacgaatgatgttctgaaacgttcatccgaaggaggatttagcagtaagcagaaaacagagagttccgctgaaattggccctgaagcgcgcacacaccgcccgtcactctctccaaatctaacattaatatacctagaactacaaaacctaataaaggagaggc
M00607:191:000000000-BFK52:1:1101:20698:15821_CONS_SUB_SUB	0.992857143	{'RefDB_AcMDB07': 'CES077'}	2	8015	Salmonidae	8016	Oncorhynchus	1	2	0	0	0	0	0	0	0	0	0	0	0	0	0	0	0	0	0	0	0	0	0	0	species	Oncorhynchus mykiss	8022	['Oncorhynchus mykiss']	Oncorhynchus mykiss	8022	tcagcttcccctgtgaaggccccatagtaagcaaaatgggcaaaacccaaaacgtcaggtcgaggtgtagcgcatgaggtgggaagaaatgggctacattctctaaattagagcactacgaaccacgctgtgaaatcagcgtccgaaggtggatttagcagtaaacagaaaacagagagttctcttgaaactggctctgaggcgcgcacacaccgcccgtcactctccccaagttcaacctgtccttctaactaagaagttaactgaacaaaggggaggc
M00607:191:000000000-BFK52:1:1101:13852:16115_CONS_SUB_SUB	NA	NA	25	NA	NA	NA	NA	0	18	2	5	0	0	0	0	0	0	0	0	0	0	0	0	0	0	0	0	0	0	0	0	no rank	root	NA	NA	NA	1	tcagcttaccctatgaaggccccatagtaagcaaaattggtataacccaaaacgtcaggtcgaggtgtagcgtacgagaggggaagaaatgggctacattcactgatacagtacacacggacgataaattgaaataaacatctgaaggaggatttagcagtaagaaggaaaacagagtgttcccctgaaaccggccctgaagcgcgcacacaccgcccgtcactctctccaaatctaacattaatatacctaaaactacaaaacctaataaaggagaggc
M00607:191:000000000-BFK52:1:1101:16622:16636_CONS_SUB_SUB	NA	NA	187	NA	NA	NA	NA	0	93	55	39	0	0	0	0	0	0	0	0	0	0	0	0	0	0	0	0	0	0	0	0	no rank	root	NA	NA	NA	1	ccagcttaccctatgaaggacgcacagtaagcaaaattggcacagcccagaacgtcaggtcgacgtgtagcgtatggaaggggaagaaatgggctacattccctaacacagtgaatacgaaagatgcactgaaacgtgcaacatgaaggaggatttagcagtaagcgggaaatagagtgtcccgctgaaaccggccctgaagcgcgcacacaccgcccgtcactctccccaagccacacttcacccataaataaaacccaacaattgcaaaggggaggc
M00607:191:000000000-BFK52:1:1101:19660:17192_CONS_SUB_SUB	NA	NA	2	NA	NA	NA	NA	0	2	0	0	0	0	0	0	0	0	0	0	0	0	0	0	0	0	0	0	0	0	0	0	no rank	root	NA	NA	NA	1	tcagcttaccctatgaaggccccatagtaagcaaaattggtataacccaaaacgtcaggtcgaggtgtagcgtacgagaggggaagaaatgggctacattcactgatacagtacacacggacgataaattgaaataaacatctgaaggaggatttagcagtaagcagaaaacagagagttccgctgaaattggccctgaagcgcgcacacaccgcccgtcactctctccaaatctaacattaatatacctaaaactacaaaacctaataaaggagaggc
M00607:191:000000000-BFK52:1:1101:18682:17235_CONS_SUB_SUB	0.992857143	{'RefDB_AcMDB07': 'CES077'}	28	8015	Salmonidae	8016	Oncorhynchus	1	28	0	0	0	0	0	0	0	0	0	0	0	0	0	0	0	0	0	0	0	0	0	0	species	Oncorhynchus mykiss	8022	['Oncorhynchus mykiss']	Oncorhynchus mykiss	8022	tcagcttaccctgtgaaggccccatagtaagcaagatgggcaaaacccaaaacgtcaggtcgaggtgtagcgcatgaggtggaagaaatgggctacattctctaaattagagcactacgaaccacgctgtgaaatcagcgtccgaaggtggatttagcagtaaacagaaaacagagagttctcttgaaactggctctgaggcgcgcacacaccgcccgtcactctccccaagttcaacctgtccttctaactaagaagttaaccgaacaaaggggaggc
M00607:191:000000000-BFK52:1:1101:8270:17317_CONS_SUB_SUB	0.989285714	{'RefDB_AcMDB07': 'CES077'}	11	8015	Salmonidae	8016	Oncorhynchus	1	11	0	0	0	0	0	0	0	0	0	0	0	0	0	0	0	0	0	0	0	0	0	0	species	Oncorhynchus mykiss	8022	['Oncorhynchus mykiss']	Oncorhynchus mykiss	8022	ccagcttaccctgtgaaggccccatagtaagcaaaatgggcgaaacccaaaacgtcaggtcgaggtgtagcgcatgaggagggaagaaatgggctacattctctaaattagagcactacgaaccacgctgtgaaatcagcgtccgaaggtggatttagcagtaaacagaaaacagagagttctcttgaaactggctctgaggcgcgcacacaccgcccgtcactctccccaagttcaacctgtccttctaactaagaagttaaccgaacaaaggggaggc
M00607:191:000000000-BFK52:1:1101:10326:17503_CONS_SUB_SUB	0.992907801	{'RefDB_AcMDB07': 'CES080'}	4	7934	Anguillidae	7935	Anguilla	1	4	0	0	0	0	0	0	0	0	0	0	0	0	0	0	0	0	0	0	0	0	0	0	species	Anguilla australis	7940	['Anguilla australis']	Anguilla australis	7940	ccagcttgcctcttgagagaccaaaagcaagcctaatgggtcctacccaaaacgtcaggtcgaggtgtagcgaatgagatggaatgaaatgggctacattttctgacacagaaaaacacgaaaagtgccatgaaataagcacgactgaaggtggatttagcagtaaaaaggaaatagagagtccttttgaaaccggctcagaggcgcgtacacaccgcccgtcactctcctcgaaaaataataaagacaattaataaaacaataaaaacgagaagaggaggc
M00607:191:000000000-BFK52:1:1101:23323:17837_CONS_SUB_SUB	0.992882562	{'RefDB_AcMDB07': 'CES043'}	7	30875	Terapontidae	443751	Bidyanus	1	7	0	0	0	0	0	0	0	0	0	0	0	0	0	0	0	0	0	0	0	0	0	0	species	Bidyanus bidyanus	443752	['Bidyanus bidyanus']	Bidyanus bidyanus	443752	ccagcttaccctatgaaggacgcacagtaagcaaaattggcacagcccagaacgtcaggtcgacgtgtagcgtatggaaggggaagaaatgggctacattccctaacacagtgaatacgaaagatgcactgaaacgtgcaacatgaaggaggaattagcagtaagcgggaaatagagtgtcccgctgaaaccggccctgaagcgcgcacacaccgcccgtcattctccccgagcttaaacacccacttttaactaaaaccctgaaattgctaaggggaggc
M00607:191:000000000-BFK52:1:1101:21824:17856_CONS_SUB_SUB	NA	NA	19	NA	NA	NA	NA	0	12	5	2	0	0	0	0	0	0	0	0	0	0	0	0	0	0	0	0	0	0	0	0	no rank	root	NA	NA	NA	1	tcagcttaccctgtgaaggccccatagtaagcaaaatgggcaaaacccaaaacgtcaggtcgaggtgtagcgcatgaggtgggaagaaatgggctacattctctaaattagagcactacgaaccacgctgtgaaatcagcgtccgaaggtggatttagcagtaaacagaaaacagagagttctcttgaaactggctctgaggcgcgcacacaccgcccgtcactctctccaaatctaacattaatatacctaaaactacaaaacctaataaaggagaggc
M00607:191:000000000-BFK52:1:1101:17437:17990_CONS_SUB_SUB	0.992805755	{'RefDB_AcMDB07': 'CES087'}	7	130264	Galaxiidae	51242	Galaxias	1	7	0	0	0	0	0	0	0	0	0	0	0	0	0	0	0	0	0	0	0	0	0	0	species	Galaxias maculatus	61620	['Galaxias maculatus']	Galaxias maculatus	61620	tcagcataccctgtgaagggttcatagtatgcaaggtgggtagagcccaaaacgtcaggtcgaggtgtagcgtatgaggagggaagaaacgggctacattccctgttttagggaaaaacggacgggggcgtgaaacggccccctgaaggtggatttggcagtagactggaagcagagagtcccgtcgaaactggctctgaggcgcgcacacaccgcccgtcactctccccaagtctatttttttggttcataaaagcactactggacaaaggggaggc
M00607:191:000000000-BFK52:1:1101:13653:18276_CONS_SUB_SUB	0.950530035	{'RefDB_AcMDB07': 'CES016'}	3	8162	Percichthyidae	135753	Gadopsis	1	3	0	0	0	0	0	0	0	0	0	0	0	0	0	0	0	0	0	0	0	0	0	0	species	Gadopsis marmoratus	135755	['Gadopsis marmoratus']	Gadopsis marmoratus	135755	tcagcttaccctgtgaaggtaataaaagtaagcaaaatgggcacaacccaaaacgtcaggtcgaggtgtagcgaatggaaagggaagagatgggctacattccttaaattaaggaatacgaatgatgttctgaaacgttcatccgaaggaggatttagcagtaagcagaaaacagagagttccgctgaaattggccctgaagcgcgcacacaccgcccgtcactctctccaaatctaacattaatatacctaaaactacaaaacctaataaaggagaggc
M00607:191:000000000-BFK52:1:1101:23037:18872_CONS_SUB_SUB	0.992857143	{'RefDB_AcMDB07': 'CES077'}	5	8015	Salmonidae	8016	Oncorhynchus	1	5	0	0	0	0	0	0	0	0	0	0	0	0	0	0	0	0	0	0	0	0	0	0	species	Oncorhynchus mykiss	8022	['Oncorhynchus mykiss']	Oncorhynchus mykiss	8022	tcagcttaccctgtgaaggccccatagtcagcagaatgggcaaaacccaaaacgtcaggtcgaggtgtagcgcatgaggtgggaagaaatgggctacattctctaaattagagcactacgaaccacgctgtgaaatcagcgtccgaaggtggatttagcagtaaacagaaaacagagagttctcttgaaactggctctgaggcgcgcacacaccgcccgtcactctccccaagttcaacctgtccttctaactaagaagttaaccgaacaaaggggaggc
M00607:191:000000000-BFK52:1:1101:20190:19147_CONS_SUB_SUB	NA	NA	2	NA	NA	NA	NA	0	2	0	0	0	0	0	0	0	0	0	0	0	0	0	0	0	0	0	0	0	0	0	0	no rank	root	NA	NA	NA	1	tcagcttaccctatgaaggccccatagtaagcaaaattggtataacccaaaacgtcaggtcgaggtgtagcgtacgagaggggaagaaatgggctacattcactgatacagtacacacggacgataaattgaaataaacatctgaaggaggatttagcagtaagaaggaaaacagagtgttcccctgaaaccggccctgaagcgcgcacacaccgcccgtcactctccccaaattcaccatttccagtatttaacgagaagactcgagtagaggggaggc
M00607:191:000000000-BFK52:1:1101:17708:19893_CONS_SUB_SUB	0.989285714	{'RefDB_AcMDB07': 'CES077'}	5	8015	Salmonidae	8016	Oncorhynchus	1	5	0	0	0	0	0	0	0	0	0	0	0	0	0	0	0	0	0	0	0	0	0	0	species	Oncorhynchus mykiss	8022	['Oncorhynchus mykiss']	Oncorhynchus mykiss	8022	tcagcttaccctgtgaaggccccatagtaagcaaaatgggcgaaacccaaaacgtcaggtcgaggtgtagcgcatgaggtgggaagaaatgggctacattctctaaattagagcactacgaaccacgctgtgaaatcagcgtccgaaggtggatttagcagtaaacagagaacagagagttctcttgaaactggctctgaggcgcgcacacaccgcccgttactctccccaagttcaacctgtccttctaactaagaagttaaccgaacaaaggggaggc
M00607:191:000000000-BFK52:1:1101:24588:20009_CONS_SUB_SUB	0.96797153	{'RefDB_AcMDB07': 'CES077'}	2	8015	Salmonidae	8016	Oncorhynchus	1	2	0	0	0	0	0	0	0	0	0	0	0	0	0	0	0	0	0	0	0	0	0	0	species	Oncorhynchus mykiss	8022	['Oncorhynchus mykiss']	Oncorhynchus mykiss	8022	tcagcttcccctatgaaggccccatagtaagcaaaattggtataacccaaaacgtcaggtcgaggtgtagcgtacgagaggggaagaaatgggctacattctctaaattagagcactacgaaccacgctgtgaaatcagcgtccgaaggtggatttagcagtaaacagaaaacagagagttctcttgaaactggctctgaggcgcgcacacaccgcccgtcactctccccaagttcaacctgtccttctaactaagaagttaaccgaacaaaggggaggc
M00607:191:000000000-BFK52:1:1101:27188:20509_CONS_SUB_SUB	NA	NA	46	NA	NA	NA	NA	0	16	9	21	0	0	0	0	0	0	0	0	0	0	0	0	0	0	0	0	0	0	0	0	no rank	root	NA	NA	NA	1	tcagcttaccctgtgaaggaataatagtaagcagaatgggcacagcccagaacgtcaggtcaaggtgcagcgtatgaggtgggaagaaatgggctacattccctaatatagggcactacggatagtgctgtgaaaccagcccttgaaggtggatttagcagtaagaagaaaatagagtgttcttctgaacccggctctgaggcgcgcacacaccgcccgtcactctccccaagttcaacctgtccttctaactaagaagttaaccgaacaaaggggaggc
M00607:191:000000000-BFK52:1:1101:7014:20879_CONS_SUB_SUB	0.992857143	{'RefDB_AcMDB07': 'CES077'}	3	8015	Salmonidae	8016	Oncorhynchus	1	3	0	0	0	0	0	0	0	0	0	0	0	0	0	0	0	0	0	0	0	0	0	0	species	Oncorhynchus mykiss	8022	['Oncorhynchus mykiss']	Oncorhynchus mykiss	8022	tcagctcaccctgtgaaggccccatagtaagcaaaatgggcaaaacccaaaacgtcaggtcgaggtgtagcgcatgaggtgggaagaaatgggctacattctctaaattagaacactacgaaccacgctgtgaaatcagcgtccgaaggtggatttagcagtaaacagaaaacagagagttctcttgaaactggctctgaggcgcgcacacaccgcccgtcactctccccaagttcaacctgtccttctaactaagaagttaaccgaacaaaggggaggc
M00607:191:000000000-BFK52:1:1101:4568:21122_CONS_SUB_SUB	0.971631206	{'RefDB_AcMDB07': 'CES006'}	5	86197	Eleotridae	78194	Mogurnda	1	5	0	0	0	0	0	0	0	0	0	0	0	0	0	0	0	0	0	0	0	0	0	0	species	Mogurnda adspersa	78195	['Mogurnda adspersa']	Mogurnda adspersa	78195	tcagcttaccttgtgaaagcctataacagtaagcaaaattggtataacccaaaacgtcaggtcgaggtgtagcgtacgagaggggaagaaatgggctacattcactgatacagtacacacggacgataaattgaaataaacatctgaaggaggatttagcagtaagaaggaaaacagagtgttcccctgaaaccggccctgaagcgcgcacacaccgcccgtcactctccccaagccacacttcacccataaataaaacccaacaattgcaaaggggaggc
M00607:191:000000000-BFK52:1:1101:18072:21204_CONS_SUB_SUB	NA	NA	10	NA	NA	NA	NA	0	6	2	2	0	0	0	0	0	0	0	0	0	0	0	0	0	0	0	0	0	0	0	0	no rank	root	NA	NA	NA	1	tcagcttaccctatgaaggccccatagtaagcaaaattggtataacccaaaacgtcaggtcgaggtgtagcgtacgagaggggaagaaatgggctacattcactgatacagtacacacggacgataaattgaaataaacatctgaaggaggatttagcagtaagaaggaaaacagagtgttcccctgaaaccggccctgaagcgcgcacacaccgcccgtcactctccccaagtctatttttttggttcataaaagcactactggacaaaggggaggc
M00607:191:000000000-BFK52:1:1101:21907:21647_CONS_SUB_SUB	0.989247312	{'RefDB_AcMDB07': 'CES016'}	25	8162	Percichthyidae	135753	Gadopsis	1	25	0	0	0	0	0	0	0	0	0	0	0	0	0	0	0	0	0	0	0	0	0	0	species	Gadopsis marmoratus	135755	['Gadopsis marmoratus']	Gadopsis marmoratus	135755	tcagcttacctcatgagagacttatagtaagcaaaactggtataacccagaacgtcaggtcgaggtgtagcgaatggaaagggaagagatgggctacattccttaaattaaggaatacgaatgatgttctgaaacgttcatccgaaggaggatttagcagtaagcagagaacagagagttccgccgaaattggccctgaagcgcgcacacaccgcccgtcactctctctaaatctaacattaatatacctaaaactacaaaacctaataaaggagaggc
M00607:191:000000000-BFK52:1:1101:23647:22249_CONS_SUB_SUB	0.992882562	{'RefDB_AcMDB07': 'CES043'}	2	30875	Terapontidae	443751	Bidyanus	1	2	0	0	0	0	0	0	0	0	0	0	0	0	0	0	0	0	0	0	0	0	0	0	species	Bidyanus bidyanus	443752	['Bidyanus bidyanus']	Bidyanus bidyanus	443752	ccagcttaccctatgaaggacgcacagtaagcaaaattggcacagcccagaacgtcaggtcgacgtgtagcgtatggaaggggaagaaatgggctacattccctaacacggtgaatacgaaagatgcactgaaacgtgcaacatgaaggaggatttagcagtaagcgggaaatagagtgtcccgctgaaaccggccctgaagcgcgcacacaccgcccgtcattctccccgagcttaaacgctcacttttaactaaaaccctgaaattgctaaggggaggc
M00607:191:000000000-BFK52:1:1101:18211:22502_CONS_SUB_SUB	0.996402878	{'RefDB_AcMDB07': 'CES023'}	17262	130264	Galaxiidae	51242	Galaxias	6	9	45	42	1880	1781	3326	1349	1273	1666	2332	1390	163	0	0	228	0	175	124	899	0	172	408	0	genus	Galaxias	NA	['Galaxias oliros', 'Galaxias arcanus', 'Galaxias ornatus']	NA	51242	tcagcataccctgtgaaggaaatatagtatgcaagatgggtaaaacccaaaacgtcaggtcgaggtgtagcgtatggggagggaagaaatgggctacattctctaatttagagcatcacggaggggactgtgaaaccagtccctgaaggtggatttagcagtaggcgggaacaagagcgtcctgtcgaaactggctctgaggcgcgcacacaccgcccgtcactctccccaagtccatttctttagttcataaaagcatcatcggacaaaggggaggc
M00607:191:000000000-BFK52:1:1101:21583:22588_CONS_SUB_SUB	0.992882562	{'RefDB_AcMDB07': 'CES043'}	16	30875	Terapontidae	443751	Bidyanus	1	16	0	0	0	0	0	0	0	0	0	0	0	0	0	0	0	0	0	0	0	0	0	0	species	Bidyanus bidyanus	443752	['Bidyanus bidyanus']	Bidyanus bidyanus	443752	ccagcttaccctatgaaggacgcacagtaagcaaaattggcacagcccagaacgtcaggtcgacgtgtagcgtatggaaggggaagaaatgggctacattccttaacacagtgaatacgaaagatgcactgaaacgtgcaacatgaaggaggatttagcagtaagcgggaaatagagtgtcccgctgaaaccggccctgaagcgcgcacacaccgcccgccattctccccgagcttaaacactcacttttaactaaaaccctgaaattgctaaggggaggc
M00607:191:000000000-BFK52:1:1101:16409:22994_CONS_SUB_SUB	0.992857143	{'RefDB_AcMDB07': 'CES077'}	3	8015	Salmonidae	8016	Oncorhynchus	1	3	0	0	0	0	0	0	0	0	0	0	0	0	0	0	0	0	0	0	0	0	0	0	species	Oncorhynchus mykiss	8022	['Oncorhynchus mykiss']	Oncorhynchus mykiss	8022	tcagcttaccctgtgaaggccccatagtaagcaaaatgggcaaaacccaaaacgtcaggtcgaggtgtagcgcatgaggtgggaagaaatgggctacattctctaaattagagcactacgaaccacgctgtgaaatcagcgtccgaaggtggatttagcagtaaacagaaaacagagagttctcttgaaactggctctgaggcgcgctcacaccgcccgtcactctccccaagttcaacctgtccttctactaagaagttaaccgaacaaaggggaggc
M00607:191:000000000-BFK52:1:1101:15272:23439_CONS_SUB_SUB	0.989323843	{'RefDB_AcMDB07': 'CES043'}	7	30875	Terapontidae	443751	Bidyanus	1	7	0	0	0	0	0	0	0	0	0	0	0	0	0	0	0	0	0	0	0	0	0	0	species	Bidyanus bidyanus	443752	['Bidyanus bidyanus']	Bidyanus bidyanus	443752	ccagcttaccctatgaaggacgcacagtaagcaaaattggcacagcccagaacgtcaggtcgacgtgcagcgtatggaaggggaagaaatgggctacattccctaacacagtgaatacgaaagatgcactgaaacgtgcaacatgaaggaggatttagcagtaagcgggaaatagagtgtcccgctgaaaccggccctgaagcgcgcatacaccgcccgtcattctccccgagcttaaacattcacttttaactaaaaccctgaaattgctaaggggaggc
M00607:191:000000000-BFK52:1:1101:12772:24271_CONS_SUB_SUB	0.992857143	{'RefDB_AcMDB07': 'CES077'}	9	8015	Salmonidae	8016	Oncorhynchus	1	6	3	0	0	0	0	0	0	0	0	0	0	0	0	0	0	0	0	0	0	0	0	0	species	Oncorhynchus mykiss	8022	['Oncorhynchus mykiss']	Oncorhynchus mykiss	8022	tcagcttcccctgtgaaggccccatagtcagcaaaatgggcaaaacccaaaacgtcaggtcgaggtgtagcgcatgaggtgggaagaaatgggctacattctctaaattagagcactacgaaccacgctgtgaaatcagcgtccgaaggtggatttagcagtaaacagaaaacagagagttctcttgaaactggctctgaggcgcgcacacaccgcccgtcactctccccaagttcaacctgtccttctaactaagaagttaaccgaacaaaggggaggc
M00607:191:000000000-BFK52:1:1102:12032:2241_CONS_SUB_SUB	0.992857143	{'RefDB_AcMDB07': 'CES035'}	8	130260	Retropinnidae	89572	Retropinna	1	8	0	0	0	0	0	0	0	0	0	0	0	0	0	0	0	0	0	0	0	0	0	0	species	Retropinna semoni	182228	['Retropinna semoni']	Retropinna semoni	182228	tcagcttaccctgtgaaggaataatagtaagcagaatgggcacagcccagaacgtcaggtcaaggtgcagcgtatgaggtgggaagaaatgggctacattccctaatatagggcactacggatagtgctgtgaaaccagcccttgaaggtggatttagcagtaagaagaaaatagagtgttcttctgaacccggctctgaagcgcgcacacaccgcccgtcactctccctaaattcaccatttccagtatttaacgagaagactcgagtaaaggggaggc
M00607:191:000000000-BFK52:1:1102:22982:2569_CONS_SUB_SUB	0.992857143	{'RefDB_AcMDB07': 'CES077'}	23	8015	Salmonidae	8016	Oncorhynchus	1	23	0	0	0	0	0	0	0	0	0	0	0	0	0	0	0	0	0	0	0	0	0	0	species	Oncorhynchus mykiss	8022	['Oncorhynchus mykiss']	Oncorhynchus mykiss	8022	tcagcttacccagtgaaggccccatagtaagcaaaatgggcaaaacccaaaacgtcaggtcgaggtgtagcgcctgaggtgggaagaaatgggctacattctctaaattagagcactacgaaccacgctgtgaaatcagcgtccgaaggtggatttagcagtaaacagaaaacagagagttctcttgaaactggctctgaggcgcgcacacaccgcccgtcactctccccaagttcaacctgtccttctaactaagaagttaaccgaacaaaggggaggc
M00607:191:000000000-BFK52:1:1102:19197:3304_CONS_SUB_SUB	NA	NA	32	NA	NA	NA	NA	0	16	6	10	0	0	0	0	0	0	0	0	0	0	0	0	0	0	0	0	0	0	0	0	no rank	root	NA	NA	NA	1	tcagcttaccctgtgaaggccccatagtaagcaaaatgggcaaaacccaaaacgtcaggtcgaggtgtagcgcatgaggtgggaagaaatgggctacattctctaaattagagcactacgaaccacgctgtgaaatcagcgtccgaaggtggatttagcagtaaacagaaaacagagagttctcttgaaactggctctgaggcgcgcacacaccgcccgtcactctccccaaattcaccatttccagtatttaacgagaagactcgagtaaaggggaggc
M00607:191:000000000-BFK52:1:1102:19930:3512_CONS_SUB_SUB	NA	NA	8	NA	NA	NA	NA	0	5	3	0	0	0	0	0	0	0	0	0	0	0	0	0	0	0	0	0	0	0	0	0	no rank	root	NA	NA	NA	1	ccagcttaccctatgaaggacgcacagtaagcaaaattggcacagcccagaacgtcaggtcgacgtgtagcgtatggaaggggaagaaatgggctacattccctaacacagtgaatacgaaagatgcactgaaacgtgcaacatgaaggaggatttagcagtaagcgggaaatagagtgtcccgctgaacccggctctgaggcgcgcacacaccgcccgtcactctccccaaattcaccatttccagtatttaacgagaagactcgagtaaaggggaggc
M00607:191:000000000-BFK52:1:1102:18698:3873_CONS_SUB_SUB	0.960431655	{'RefDB_AcMDB07': 'CES087'}	9	130264	Galaxiidae	51242	Galaxias	1	6	3	0	0	0	0	0	0	0	0	0	0	0	0	0	0	0	0	0	0	0	0	0	species	Galaxias maculatus	61620	['Galaxias maculatus']	Galaxias maculatus	61620	tcagcttaccctatgaaggccccatagtaagcaaaattggtataacccaaaacgtcaggtcgaggtgtagcgtatgaggagggaagaaatgggctacattccctgttttagggaaaaacggacgggggcgtgaaacggccccctgaaggtggatttagcagtagactggaagcagagagtcccgtcgaaactggctctgaggcgcgcacacaccgcccgtcactctccccaagtctatttttttggttcataaaagcactactggacaaaggggaggc
M00607:191:000000000-BFK52:1:1102:25378:3909_CONS_SUB_SUB	0.960714286	{'RefDB_AcMDB07': 'CES035'}	18	130260	Retropinnidae	89572	Retropinna	1	8	6	4	0	0	0	0	0	0	0	0	0	0	0	0	0	0	0	0	0	0	0	0	species	Retropinna semoni	182228	['Retropinna semoni']	Retropinna semoni	182228	tcagcttaccctgtgaaggccccatagtaagcaaaatgggcaaaacccaaaacgtcaggtcgaggtgtagcgcatgaggtgggaagaaatgggctacattccctaatatagggcactacggatagtgctgtgaaaccagcccttgaaggtggatttagcagtaagaagaaaatagagtgttcttctgaacccggctctgaggcgcgcacacaccgcccgtcactctccccaaattcaccatttccagtatttaacgagaagactcgagtaaaggggaggc
M00607:191:000000000-BFK52:1:1102:12656:4595_CONS_SUB_SUB	0.964788732	{'RefDB_AcMDB07': 'CES077'}	5	8015	Salmonidae	8016	Oncorhynchus	1	3	2	0	0	0	0	0	0	0	0	0	0	0	0	0	0	0	0	0	0	0	0	0	species	Oncorhynchus mykiss	8022	['Oncorhynchus mykiss']	Oncorhynchus mykiss	8022	tcagcttaccttgtgaaagcctataacagtaagcaaaattggcaaacccaaaaacgtcaggtcgaggtgtagcgcatgaggtgggaagaaatgggctacattctctaaattagagcactacgaaccacgctgtgaaatcagcgtccgaaggtggatttagcagtaaacagaaaacagagagttctcttgaaactggctctgaggcgcgcacacaccgcccgtcactctccccaagttcaacctgtccttctaactaagaagttaaccgaacaaaggggaggc
M00607:191:000000000-BFK52:1:1102:18339:4749_CONS_SUB_SUB	0.996466431	{'RefDB_AcMDB07': 'CES170'}	5	30997	Plotosidae	301281	Porochilus	1	5	0	0	0	0	0	0	0	0	0	0	0	0	0	0	0	0	0	0	0	0	0	0	species	Porochilus rendahli	337708	['Porochilus rendahli']	Porochilus rendahli	337708	tcagcttaccctgtgaaggcctctaacagtaagcaaaattggccagcccaaaaacgtcaggtcgaggtgtagcgtacgaagtgggaagaaatgggctacattttctaacaatagattaatacgaatgacaccctgaaacaggtgtttaaaggtggatttagcagtaaaaagtaaattagagagttattttgaaataggctctgagacgcgcacacaccgcccgtcaccctcccccacaaagataataacattcataataataattaataagacaaggggaggt
M00607:191:000000000-BFK52:1:1102:13551:4901_CONS_SUB_SUB	0.985611511	{'RefDB_AcMDB07': 'CES087'}	7	130264	Galaxiidae	51242	Galaxias	1	7	0	0	0	0	0	0	0	0	0	0	0	0	0	0	0	0	0	0	0	0	0	0	species	Galaxias maculatus	61620	['Galaxias maculatus']	Galaxias maculatus	61620	tcagcataccctgtgaagggttcatagtatgcagggtgggtagagcccaaaatgtcaggtcgaggtgtagcgtatgaggagggaagaaatgggctacattccctgttttagggaaaaacggacgggggcgtgaaacggccccctgaaggtggatttagcagtagactggaagcagaaagtcccgtcgaaactggctctgaggcgcgcacacaccgcccgtccctctccccaagtctatttttttggttcataaaagcactactggacaaaggggaggc
M00607:191:000000000-BFK52:1:1102:14797:5105_CONS_SUB_SUB	NA	NA	12	NA	NA	NA	NA	0	4	5	3	0	0	0	0	0	0	0	0	0	0	0	0	0	0	0	0	0	0	0	0	no rank	root	NA	NA	NA	1	ccagcttaccctatgaaggacgcacagtaagcaaaattggcacagcccagaacgtcaggtcgacgtgtagcgtatggaaggggaagaaatgggctacattccctaacacagtgaatacgaaagatgcactgaaacgtgcaacatgaaggaggatttagcagtaagcgggaaatagagtgtccctttgaacccggctctgagacgcgtacacaccgcccgtcactctcccctgtcaaaacgcaccaaaaatacataatacaacagcactgacaaggggaggc
M00607:191:000000000-BFK52:1:1102:23330:5552_CONS_SUB_SUB	0.992882562	{'RefDB_AcMDB07': 'CES043'}	23	30875	Terapontidae	443751	Bidyanus	1	23	0	0	0	0	0	0	0	0	0	0	0	0	0	0	0	0	0	0	0	0	0	0	species	Bidyanus bidyanus	443752	['Bidyanus bidyanus']	Bidyanus bidyanus	443752	ccagcttaccctatgaaggacgcacagtaagcaaagctggcacagcccagaacgtcaggtcgacgtgtagcgtatggaaggggaagaaatgggctacattccctaacacagtgaatacgaaagatgcactgaaacgtgcaacatgaaggaggatttagcagtaagcgggaaatagagtgtcccgctgaaaccggccctgaagcgcgcacacaccgcccgtcattctccccgagcttaaacactcacttttaactaaaaccctgaaattgctaaggggaggc
M00607:191:000000000-BFK52:1:1102:8767:5900_CONS_SUB_SUB	0.992882562	{'RefDB_AcMDB07': 'CES043'}	15	30875	Terapontidae	443751	Bidyanus	1	15	0	0	0	0	0	0	0	0	0	0	0	0	0	0	0	0	0	0	0	0	0	0	species	Bidyanus bidyanus	443752	['Bidyanus bidyanus']	Bidyanus bidyanus	443752	ccagcttaccctatgaaggacgcacagtaagcaaaattggcacagcccaggacgtcaggtcgacgtgtagcgtatggaaggggaagaaatgggctacattccctaacacggtgaatacgaaagatgcactgaaacgtgcaacatgaaggaggatttagcagtaagcgggaaatagagtgtcccgctgaaaccggccctgaagcgcgcacacaccgcccgtcattctccccgagcttaaacactcacttttaactaaaaccctgaaattgctaaggggaggc
M00607:191:000000000-BFK52:1:1102:22381:5961_CONS_SUB_SUB	0.992857143	{'RefDB_AcMDB07': 'CES077'}	5	8015	Salmonidae	8016	Oncorhynchus	1	5	0	0	0	0	0	0	0	0	0	0	0	0	0	0	0	0	0	0	0	0	0	0	species	Oncorhynchus mykiss	8022	['Oncorhynchus mykiss']	Oncorhynchus mykiss	8022	tcagcttaccctgtgaaggccccatagtaagcaaaatgggcaaaacccaaaacgtcaggccgaggtgtagcgcatgaggtgggaagaaatgggctacattctctaaattagagcactacgaaccacgctgtgaaatcagcgtccgaaggtggatttagcagtaaacagaaaacagagagttctcttgaaactggctctgaggcgcgcacacaccgcccgtcactctccccaagttcaacctgtccttctagctaagaagttaaccgaacaaaggggaggc
M00607:191:000000000-BFK52:1:1102:25079:6022_CONS_SUB_SUB	NA	NA	2	NA	NA	NA	NA	0	2	0	0	0	0	0	0	0	0	0	0	0	0	0	0	0	0	0	0	0	0	0	0	no rank	root	NA	NA	NA	1	tcagcataccctgtgaagggttcatagtatgcaaggtgggtagagcccaaaacgtcaggtcgaggtgtagcgtatgaggagggaagaaatgggctacattccctgttttagggaaaaacggacgggggcgtgaaacggccccctgaaggtggatttagcagtagactggaagcagagagtcccgtcgaaactggctctgaggcgcgcacacaccgcccgtcactctccccaagttcaacctgtccttctaactaagaagttaaccgaacaaagaggaggc
M00607:191:000000000-BFK52:1:1102:3576:6617_CONS_SUB_SUB	NA	NA	6	NA	NA	NA	NA	0	4	0	2	0	0	0	0	0	0	0	0	0	0	0	0	0	0	0	0	0	0	0	0	no rank	root	NA	NA	NA	1	ccagcttgcctcttgagagaccaaaagcaagcctaatgggtcctacccaaaacgtcaggtcgaggtgtagcgcatgaggtgggaagaaatgggctacattctctaaattagagcactacgaaccacgctgtgaaatcagcgtccgaaggtggatttagcagtaaacagaaaacagagagttctcttgaaactggctctgaggcgcgcacacaccgcccgtcactctccccaagttcaacctgtccttctaactaagaagttaaccgaacaaaggggaggc
M00607:191:000000000-BFK52:1:1102:17099:6761_CONS_SUB_SUB	0.992882562	{'RefDB_AcMDB07': 'CES043'}	31	30875	Terapontidae	443751	Bidyanus	1	8	11	12	0	0	0	0	0	0	0	0	0	0	0	0	0	0	0	0	0	0	0	0	species	Bidyanus bidyanus	443752	['Bidyanus bidyanus']	Bidyanus bidyanus	443752	ccagcttcccctatgaaggacgcacagtcagcaaaattggcacagcccagaacgtcaggtcgacgtgtagcgtatggaaggggaagaaatgggctacattccctaacacagtgaatacgaaagatgcactgaaacgtgcaacatgaaggaggatttagcagtaagcgggaaatagagtgtcccgctgaaaccggccctgaagcgcgcacacaccgcccgtcattctccccgagcttaaacactcacttttaactaaaaccctgaaattgctaaggggaggc
M00607:191:000000000-BFK52:1:1102:16881:7016_CONS_SUB_SUB	0.992882562	{'RefDB_AcMDB07': 'CES043'}	7	30875	Terapontidae	443751	Bidyanus	1	7	0	0	0	0	0	0	0	0	0	0	0	0	0	0	0	0	0	0	0	0	0	0	species	Bidyanus bidyanus	443752	['Bidyanus bidyanus']	Bidyanus bidyanus	443752	tcagcttaccctatgaaggacgcacagtcagcaaaattggcacagcccagaacgtcaggtcgacgtgtagcgtatggaaggggaagaaatgggctacattccctaacacagtgaatacgaaagatgcactgaaacgtgcaacatgaaggaggatttagcagtaagcgggaaatagagtgtcccgctgaaaccggccctgaagcgcgcacacaccgcccgtcattctccccgagcttaaacactcacttttaactaaaaccctgaaattgctaaggggaggc
M00607:191:000000000-BFK52:1:1102:17566:7536_CONS_SUB_SUB	0.992831541	{'RefDB_AcMDB07': 'CES016'}	6	8162	Percichthyidae	135753	Gadopsis	1	3	3	0	0	0	0	0	0	0	0	0	0	0	0	0	0	0	0	0	0	0	0	0	species	Gadopsis marmoratus	135755	['Gadopsis marmoratus']	Gadopsis marmoratus	135755	tcagcttccctcatgagagacttatagtcagcaaaactggtataacccagaacgtcaggtcgaggtgtagcgaatggaaagggaagagatgggctacattccttaaattaaggaatacgaatgatgttctgaaacgttcatccgaaggaggatttagcagtaagcagaaaacagagagttccgctgaaattggccctgaagcgcgcacacaccgcccgtcactctctccaaatctaacattaatatacctaaaactacaaaacctaataaaggagaggc
M00607:191:000000000-BFK52:1:1102:5548:7770_CONS_SUB_SUB	0.992882562	{'RefDB_AcMDB07': 'CES043'}	2	30875	Terapontidae	443751	Bidyanus	1	2	0	0	0	0	0	0	0	0	0	0	0	0	0	0	0	0	0	0	0	0	0	0	species	Bidyanus bidyanus	443752	['Bidyanus bidyanus']	Bidyanus bidyanus	443752	ccagcttaccctatgaaggacgcacagtaagcaaaattggcacagcccaggacgtcaggtcgacgtgtagcgtatggaaggggaagaaatgggctacattccctaacacagtgaatacgaaagatgcactgaaacgtgcaacatgaaggaggatttagcagtaagcgggaaatagagtgtcccgctgaaaccagccctgaagcgcgcacacaccgcccgtcattctccccgagcttaaacactcacttttaactaaaaccctgaaattgctaaggggaggc
M00607:191:000000000-BFK52:1:1102:18217:8276_CONS_SUB_SUB	0.992882562	{'RefDB_AcMDB07': 'CES043'}	2	30875	Terapontidae	443751	Bidyanus	1	2	0	0	0	0	0	0	0	0	0	0	0	0	0	0	0	0	0	0	0	0	0	0	species	Bidyanus bidyanus	443752	['Bidyanus bidyanus']	Bidyanus bidyanus	443752	ccagcttaccctatgaaggacgcacagtaagcaaaattggcacagcccagaacgtcaggtcgacgtgtagcgtatggaaggggaagaaatgggctacattccctaacacagtgaatacgaaagatgcactgaaacgtgcagcacgaaggaggatttagcagtaagcgggaaatagagtgtcccgctgaaaccggccctgaagcgcgcacacaccgcccgtcattctccccgagcttaaacactcacttttaactaaaaccctgaaattgctaaggggaggc
M00607:191:000000000-BFK52:1:1102:5333:8613_CONS_SUB_SUB	NA	NA	11	NA	NA	NA	NA	0	9	2	0	0	0	0	0	0	0	0	0	0	0	0	0	0	0	0	0	0	0	0	0	no rank	root	NA	NA	NA	1	ccagcttaccctatgaaggacgcacagtaagcaaaattggcacagcccagaacgtcaggtcgacgtgtagcgtatggaaggggaagaaatgggctacattccctaacacagtgaatacgaaagatgcactgaaacgtgcaacatgaaggaggatttagcagtaagaaggaaaacagagtgttcccctgaaaccggccctgaagcgcgcacacaccgcccgtcactctccccaagccacacttcacccataaataaaacccaacaattgcaaaggggaggc
M00607:191:000000000-BFK52:1:1102:14709:8738_CONS_SUB_SUB	0.989285714	{'RefDB_AcMDB07': 'CES077'}	8	8015	Salmonidae	8016	Oncorhynchus	1	8	0	0	0	0	0	0	0	0	0	0	0	0	0	0	0	0	0	0	0	0	0	0	species	Oncorhynchus mykiss	8022	['Oncorhynchus mykiss']	Oncorhynchus mykiss	8022	tcagcttaccctgtgaaggccccatactaagcaaaatgggcaaaacccaaaacgtcaggtcgaggtgtagcgcatgaggtgggaagaaatgggctacattctctgaattagagcactatgaaccacgctgtgaaatcagcgtccgaaggtggatttagcagtaaacagaaaacagagagttctcttgaaactggctctgaggcgcgcacacaccgcccgtcactctccccaagttcaacctgtccttctaactaagaagttaaccgaacaaaggggaggc
M00607:191:000000000-BFK52:1:1102:9266:9262_CONS_SUB_SUB	0.992831541	{'RefDB_AcMDB07': 'CES006'}	6	86197	Eleotridae	78194	Mogurnda	1	6	0	0	0	0	0	0	0	0	0	0	0	0	0	0	0	0	0	0	0	0	0	0	species	Mogurnda adspersa	78195	['Mogurnda adspersa']	Mogurnda adspersa	78195	tcagcttaccatatgaaggccccatagtaagcaaattggtataacccaaaacgtcaggtcgaggtgtagcgtacgagaggggaagaaatgggctacattcactgatacagtacacacggacgataaattgaaataaacatctgaaggaggatttagcagtaagaaggaaaacagagtgttcccctgaaaccggccctgaagcgcgcacacaccgcccgtcactctccccaagccacacttcacccataaataaaacccaacaattgcaaaggggaggc
M00607:191:000000000-BFK52:1:1102:16598:9273_CONS_SUB_SUB	0.98943662	{'RefDB_AcMDB07': 'CES001'}	4	30997	Plotosidae	301283	Neosilurus	1	2	0	2	0	0	0	0	0	0	0	0	0	0	0	0	0	0	0	0	0	0	0	0	species	Neosilurus hyrtlii	301284	['Neosilurus hyrtlii']	Neosilurus hyrtlii	301284	tcagcttaccctgtgaaggcctctaacagtaagcaaaattggcaaacccaaaaacgtcaggtcgaggtgtagcgtacgaagtgggaagaaatgggctacattttctaataatagactactacgaatagcaccctgaaacgagtgcctaaaggtggatttagcagtaaaaagtaaacagagagttcttttgaatcaggctctgagacgcgcacacaccgcccgtcaccctcccccacacacaataacacaatttcataatagcacaacacaaaacaaggggaggc
M00607:191:000000000-BFK52:1:1102:27658:9401_CONS_SUB_SUB	0.989285714	{'RefDB_AcMDB07': 'CES077'}	2	8015	Salmonidae	8016	Oncorhynchus	1	2	0	0	0	0	0	0	0	0	0	0	0	0	0	0	0	0	0	0	0	0	0	0	species	Oncorhynchus mykiss	8022	['Oncorhynchus mykiss']	Oncorhynchus mykiss	8022	tcagcttcccctgtgaaggccccatagtcagcaaaatgggcaaaacccaaaacgtcaggtcgaggtgtagcgcatgaggtgggaagaaatgggctacattctctaaattagagcactacgaaccacgctgtgaaatcagcgtccgaaggtggatttagcagtaaacagaaaacagagagttctcttgaaactggctctgagccgcgcacacaccgcccgtcactctccccaagttcaacctgtccttctaactaagaagttaaccgaacaaaggggaggc
M00607:191:000000000-BFK52:1:1102:6090:9511_CONS_SUB_SUB	0.957142857	{'RefDB_AcMDB07': 'CES006'}	16	86197	Eleotridae	78194	Mogurnda	1	10	4	2	0	0	0	0	0	0	0	0	0	0	0	0	0	0	0	0	0	0	0	0	species	Mogurnda adspersa	78195	['Mogurnda adspersa']	Mogurnda adspersa	78195	ccagcttaccctatgaaggacgcacagtaagcaaaattggcacagcccagaacgtcaggtcgacgtgtagcgtatggaaggggaagaaatgggctacattcactgatacagtacacacggacgataaattgaaataaacatctgaaggaggatttagcagtaagaaggaaaacagagtgttcccctgaaaccggccctgaagcgcgcacacaccgcccgtcactctccccaagccacacttcacccataaataaaacccaacaattgcaaaggggaggc
M00607:191:000000000-BFK52:1:1102:15998:10229_CONS_SUB_SUB	0.992805755	{'RefDB_AcMDB07': 'CES087'}	4	130264	Galaxiidae	51242	Galaxias	1	4	0	0	0	0	0	0	0	0	0	0	0	0	0	0	0	0	0	0	0	0	0	0	species	Galaxias maculatus	61620	['Galaxias maculatus']	Galaxias maculatus	61620	tcagcataccctgtgaagggttcatagtatgcaaggtgggtagagcccaaaacgtcaggtcgaggtgtagcgtatgaggagggaagaaatgggctacattccctgttttagggaaaaacggacgggggcgtgaaacggccccctgaaggtggatttagcagtagactggaagcagaaagtcccgtcgaaactggctctgaggcgcgcacacaccgcccgtccctctccccaagtctatttttttggttcataaaagcactactggacaaaggggaggc
M00607:191:000000000-BFK52:1:1102:22824:10483_CONS_SUB_SUB	NA	NA	24	NA	NA	NA	NA	0	4	9	11	0	0	0	0	0	0	0	0	0	0	0	0	0	0	0	0	0	0	0	0	no rank	root	NA	NA	NA	1	tcagcttaccctgtgaaggaataatagtaagcagaatgggcacagcccagaacgtcaggtcaaggtgcagcgtatgaggtgggaagaaatgggctacattccctaatatagggcactacggatagtgctgtgaaaccagcccttgaaggtggatttagcagtaagaagaaaatagagtgttcttctgaacccggctctgaggcgcgcacacaccgcccgtcactctccccaagtctatttttttggttcataaaagcactactggacaaaggggaggc
M00607:191:000000000-BFK52:1:1102:26367:10628_CONS_SUB_SUB	0.992882562	{'RefDB_AcMDB07': 'CES043'}	19	30875	Terapontidae	443751	Bidyanus	1	19	0	0	0	0	0	0	0	0	0	0	0	0	0	0	0	0	0	0	0	0	0	0	species	Bidyanus bidyanus	443752	['Bidyanus bidyanus']	Bidyanus bidyanus	443752	ccagcttaccctatgaaggacgcacagtaagcaaaattggcacagcccagaacgtcaggtcgacgtgtagcgtatggaaggggaagaaatgggctacattccctaacacagtgaatacggaagatgcactgaaacgtgcaacatgaaggaggatttagcagtaagcgggaaatagagtgtcccgctgaaaccggccctgaagcgcgcacacaccacccgtcattctccccgagcttaaacactcacttttaactaaaaccctgaaattgctaaggggaggc
M00607:191:000000000-BFK52:1:1102:10994:10942_CONS_SUB_SUB	0.992907801	{'RefDB_AcMDB07': 'CES005'}	12	7953	Cyprinidae	7961	Cyprinus	1	12	0	0	0	0	0	0	0	0	0	0	0	0	0	0	0	0	0	0	0	0	0	0	species	Cyprinus carpio	7962	['Cyprinus carpio']	Cyprinus carpio	7962	tcagcttaccctgtgaaggtaataaaagtaagcaaaatgggcacaacccaaaacgtcaggtcgaggtgtagcgcatgaagtgggaagaaatgggctacattttctaatataggatattacgaacatgcaccatgaaacaatgcttgaaggaggatttagtagtaaaagggaaatagagtgtccctttgaacccggctctgagacgcgtacacaccgcccgtcactctcccctgtcaaaacgcaccaaaaatacataatacaacagcactgtcaaggggaggc
M00607:191:000000000-BFK52:1:1102:27562:11069_CONS_SUB_SUB	NA	NA	4	NA	NA	NA	NA	0	4	0	0	0	0	0	0	0	0	0	0	0	0	0	0	0	0	0	0	0	0	0	0	no rank	root	NA	NA	NA	1	tcagcttacctcatgagagacttatagtaagcaaaactggtataacccagaacgtcaggtcgaggtgtagcgaatggaaagggaagagatgggctacattccttaaattaaggaatacgaatgatgttctgaaacgttcatccgaaggaggatttagcagtaagcagaaaacagagagttccgctgaaattggccctgaagcgcgcacacaccgcccgtcactctctccaagccacacttcacccataaataaaacccaacaattgcaaaggggaggc
M00607:191:000000000-BFK52:1:1102:26202:11508_CONS_SUB_SUB	NA	NA	29	NA	NA	NA	NA	0	14	8	7	0	0	0	0	0	0	0	0	0	0	0	0	0	0	0	0	0	0	0	0	no rank	root	NA	NA	NA	1	ccagcttaccctatgaaggacgcacagtaagcaaaattggcacagcccagaacgtcaggtcgacgtgtagcgtatggaaggggaagaaatgggctacattccctaacacagtgaatacgaaagatgcactgaaacgtgcaacatgaaggaggatttagcagtaagcgggaaatagagtgtcccgctgaaaccggccctgaagcgcgcacacaccgcccgtcactctccccaagtctatttttttggttcataaaagcactactggacaaaggggaggc
M00607:191:000000000-BFK52:1:1102:21193:11898_CONS_SUB_SUB	0.992907801	{'RefDB_AcMDB07': 'CES005'}	4	7953	Cyprinidae	7961	Cyprinus	1	4	0	0	0	0	0	0	0	0	0	0	0	0	0	0	0	0	0	0	0	0	0	0	species	Cyprinus carpio	7962	['Cyprinus carpio']	Cyprinus carpio	7962	tcagcttaccctgtgaaggtaataaaagtaagcaaaatgggcacaacccaaaacgtcaggtcgaggtgtagcgcatgaagtgggaagaaatgggctacattttctaatatagaatattacgaacatgcaccatgaaacaatgcttgaaggaggatttagtagtaaaagggaaatagagtgtccctttgaacctggctctgagacgcgtacacaccgcccgtcactctcccctgtcgaaacgcaccaaaaatacataatacaacagcactgacaaggggaggc
M00607:191:000000000-BFK52:1:1102:28918:12177_CONS_SUB_SUB	NA	NA	2	NA	NA	NA	NA	0	2	0	0	0	0	0	0	0	0	0	0	0	0	0	0	0	0	0	0	0	0	0	0	no rank	root	NA	NA	NA	1	ccagcttaccctatgaaggacgcacagtaagcaaaattggcacagcccagaacgtcaggtcgacgtgtagcgtatggaaggggaagaaatgggctacattccctaacacagtgaatacgaaagatgcactgaaacgtgcaacatgaaggaggatttagcagtaagcgggaaatagagtgtcccgctgaaaccggccctgaagcgcgcacacaccgcccgtcactctcctcgaaaaataataaagacaattaataaaacaataaaaacaagaagaggaggc
M00607:191:000000000-BFK52:1:1102:15375:12225_CONS_SUB_SUB	0.992831541	{'RefDB_AcMDB07': 'CES006'}	7	86197	Eleotridae	78194	Mogurnda	1	7	0	0	0	0	0	0	0	0	0	0	0	0	0	0	0	0	0	0	0	0	0	0	species	Mogurnda adspersa	78195	['Mogurnda adspersa']	Mogurnda adspersa	78195	tcagcttaccctatgaaggccccatagtaagcaaaattggtataacccaaaacgtcaggtcgaggtgtagcgtacgagaggggaagaaatgggctacattcactgatacagtacacacggacgataaattgaaataaacatctgaaggaggatttagcagtaagaaggaaaacagagtgttcccctgaaaccggccctgaagcgcgcacacaccgcccgtcactctccccaagccacttcacccataaataaaacccaacaattgcaaaggggaggc
M00607:191:000000000-BFK52:1:1102:29205:12271_CONS_SUB_SUB	0.992857143	{'RefDB_AcMDB07': 'CES035'}	5	130260	Retropinnidae	89572	Retropinna	1	5	0	0	0	0	0	0	0	0	0	0	0	0	0	0	0	0	0	0	0	0	0	0	species	Retropinna semoni	182228	['Retropinna semoni']	Retropinna semoni	182228	tcagcttaccctgtgaaggaataatagtagcagaatgggcacagcccagaacgtcaggtcaaggcgcagcgtatgaggtgggaagaaatgggctacattccctaatatagggcactacggatagtgctgtgaaaccagcccttgaaggtggatttagcagtaagaagaaaatagagtgttcttctgaacccggctctgaggcgcgcacacaccgcccgtcactctccccaaattcaccatttccagtatttaacgagaagactcgagtaaaggggaggc
M00607:191:000000000-BFK52:1:1102:7062:12554_CONS_SUB_SUB	0.964285714	{'RefDB_AcMDB07': 'CES077'}	43	8015	Salmonidae	8016	Oncorhynchus	1	15	10	18	0	0	0	0	0	0	0	0	0	0	0	0	0	0	0	0	0	0	0	0	species	Oncorhynchus mykiss	8022	['Oncorhynchus mykiss']	Oncorhynchus mykiss	8022	tcagcataccctgtgaagggttcatagtatgcaaggtgggtagagcccaaaacgtcaggtcgaggtgtagcgcatgaggtgggaagaaatgggctacattctctaaattagagcactacgaaccacgctgtgaaatcagcgtccgaaggtggatttagcagtaaacagaaaacagagagttctcttgaaactggctctgaggcgcgcacacaccgcccgtcactctccccaagttcaacctgtccttctaactaagaagttaaccgaacaaaggggaggc
M00607:191:000000000-BFK52:1:1102:10582:12674_CONS_SUB_SUB	0.992831541	{'RefDB_AcMDB07': 'CES016'}	6	8162	Percichthyidae	135753	Gadopsis	1	6	0	0	0	0	0	0	0	0	0	0	0	0	0	0	0	0	0	0	0	0	0	0	species	Gadopsis marmoratus	135755	['Gadopsis marmoratus']	Gadopsis marmoratus	135755	tcagcttacctcatgagagacttatagtaagcaaaactggtataacccagagcgtcaggtcgaggtgtagcgaatggaaagggaagagatgggctacattccttaaattaaggaatacgaatgatgttctgaaacgttcatccgaaggaggatttagcagtaagcagaaaacagagagttccgctgaaattggccctgaagcgcgcacacaccgcccgtcactctctccaagtctaacattaatatacctaaaactacaaaacctaataaaggagaggc
M00607:191:000000000-BFK52:1:1102:8236:13011_CONS_SUB_SUB	0.996478873	{'RefDB_AcMDB07': 'CES001'}	11	30997	Plotosidae	301283	Neosilurus	1	11	0	0	0	0	0	0	0	0	0	0	0	0	0	0	0	0	0	0	0	0	0	0	species	Neosilurus hyrtlii	301284	['Neosilurus hyrtlii']	Neosilurus hyrtlii	301284	tcagcttaccttgtgaaagcctataacagtaagcaaaattggcaaacccaaaaacgtcaggtcgaggtgtagcgtacgaagtgggaagaaatgggctacattttctaataatagactactacgaatagcaccctgaaacgagtgcctaaaggtggatttagcagtaaaaagtaaacagagagttcttttgaatcaggctctgagacgcgcacacacagcccgtcaccctcccccacacacaataacacaatttcataatagcacaacacaaaacaaggggaggc
M00607:191:000000000-BFK52:1:1102:15483:13194_CONS_SUB_SUB	0.992857143	{'RefDB_AcMDB07': 'CES077'}	12	8015	Salmonidae	8016	Oncorhynchus	1	12	0	0	0	0	0	0	0	0	0	0	0	0	0	0	0	0	0	0	0	0	0	0	species	Oncorhynchus mykiss	8022	['Oncorhynchus mykiss']	Oncorhynchus mykiss	8022	tcagcttaccctgtgaaggccccatagtaagcaaaatgggcaaaacccaaaacgtcaggtcgaggtgtagcgcatgaggtgggaagaaatgggctacattctctaaattagagcactacgaaccacgctgtggaatcagcgtccgaaggtggatttagcagtaaacagagaacagagagttctcttgaaactggctctgaggcgcgcacacaccgcccgtcactctccccaagttcaacctgtccttctaactaagaagttaaccgaacaaaggggaggc
M00607:191:000000000-BFK52:1:1102:28282:13504_CONS_SUB_SUB	0.992857143	{'RefDB_AcMDB07': 'CES077'}	4	8015	Salmonidae	8016	Oncorhynchus	1	4	0	0	0	0	0	0	0	0	0	0	0	0	0	0	0	0	0	0	0	0	0	0	species	Oncorhynchus mykiss	8022	['Oncorhynchus mykiss']	Oncorhynchus mykiss	8022	tcagcttaccctgtgaaggccccatagtaagcaaaatgggcaaaacccaaaacgtcaggtcgaggtgtagcgcatgaggtgggaagaaatgggctacattctctaaattagagcactacgaaccacgctgtgagatcagcgtccgaaggtggatttagcagtaaacagaaaacagagagttctcttgaaactggctctgaggcgcgcacacaccgcccgtcactctccccaagttcaacctgtccttctaactaagcagttaaccgaacaaaggggaggc
M00607:191:000000000-BFK52:1:1102:4735:13581_CONS_SUB_SUB	0.992882562	{'RefDB_AcMDB07': 'CES043'}	23	30875	Terapontidae	443751	Bidyanus	1	23	0	0	0	0	0	0	0	0	0	0	0	0	0	0	0	0	0	0	0	0	0	0	species	Bidyanus bidyanus	443752	['Bidyanus bidyanus']	Bidyanus bidyanus	443752	ccagcttaccctatgaaggacgcacagtgagcaaaattggcacagcccagaacgtcaggtcgacgtgtagcgtatggaaggggaagaaatgggctacattccctgacacagtgaatacgaaagatgcactgaaacgtgcaacatgaaggaggatttagcagtaagcgggaaatagagtgtcccgctgaaaccggccctgaagcgcgcacacaccgcccgtcattctccccgagcttaaacactcacttttaactaaaaccctgaaattgctaaggggaggc
M00607:191:000000000-BFK52:1:1102:15900:13671_CONS_SUB_SUB	0.996402878	{'RefDB_AcMDB07': 'CES012'}	8867	8162	Percichthyidae	135769	Nannoperca	2	8	45	31	604	2033	1778	1067	1053	1193	652	403	0	0	0	0	0	0	0	0	0	0	0	0	genus	Nannoperca	NA	['Nannoperca australis', 'Nannoperca obscura']	NA	135769	tcagcttaccctgtgaaggacctatagtaagcaaaattggcacagcccaaaacgtcaggtcgaggtgtagcgtatggaaagggaagagatgggctacattccctaatgcagcgaatacgaatgatgaactgaaatactcatccgaaggaggatttagcagtaagcagaaaatagagagttctgctgaaaccggccctgaagcgcgcacacaccgcccgtcactctccccaaacttaaaattttatttacctaaaaccagaacaatcagaaggggaggc
M00607:191:000000000-BFK52:1:1102:24799:13689_CONS_SUB_SUB	0.992882562	{'RefDB_AcMDB07': 'CES043'}	14	30875	Terapontidae	443751	Bidyanus	1	14	0	0	0	0	0	0	0	0	0	0	0	0	0	0	0	0	0	0	0	0	0	0	species	Bidyanus bidyanus	443752	['Bidyanus bidyanus']	Bidyanus bidyanus	443752	ccagcttaccctatgaaggacgcacagtaagcaaaattggcacagcccagaacgtcaggtcgacgtgtagcgtatggaaggggaggaaatgggctacattccctaacacagtgaatacgaaagatgcactgaaacgtgcaacatgaaggaggatttagcagtaagcgggaaatagagtgtcccgctgaaaccggccctgaagcgcgcacacaccgcccgtcgttctccccgagcttaaacactcacttttaactaaaaccctgaaattgctaaggggaggc
M00607:191:000000000-BFK52:1:1102:20195:13750_CONS_SUB_SUB	NA	NA	59	NA	NA	NA	NA	0	30	13	16	0	0	0	0	0	0	0	0	0	0	0	0	0	0	0	0	0	0	0	0	no rank	root	NA	NA	NA	1	ccagcttaccctatgaaggacgcacagtaagcaaaattggcacagcccagaacgtcaggtcgacgtgtagcgtatggaaggggaagaaatgggctacattccctaacacagtgaatacgaaagatgcactgaaacgtgcaacatgaaggaggatttagcagtaagcgggaaatagagtgtcccgctgaaaccggccctgaagcgcgcacacaccgcccgtcactctccccaagttcaacctgtccttctaactaagaagttaaccgaacaaaggggaggc
M00607:191:000000000-BFK52:1:1102:3095:14412_CONS_SUB_SUB	NA	NA	2	NA	NA	NA	NA	0	2	0	0	0	0	0	0	0	0	0	0	0	0	0	0	0	0	0	0	0	0	0	0	no rank	root	NA	NA	NA	1	tcagcttcccctgtgaaggccccatagtaagcaaaatgggcaaaacccaaaacgtcaggtcgaggtgtagcgcatgaggtgggaagaaatgggctacattctctaaattagagcactacgaaccacgctgtgaaatcagcgtccgaaggtggatttagcagtaaacagaaaacagagagttctcttgaaactggctctgaggcgcgcacacaccgcccgtcactctccccaagccacacttcacccataaataaaacccaacaattgcaaaggggaggc
M00607:191:000000000-BFK52:1:1102:9937:14419_CONS_SUB_SUB	NA	NA	7	NA	NA	NA	NA	0	5	2	0	0	0	0	0	0	0	0	0	0	0	0	0	0	0	0	0	0	0	0	0	no rank	root	NA	NA	NA	1	ccagcttgcctcttgagagaccaaaagcaagcctaatgggtcctacccaaaacgtcaggtcgaggtgtagcgaatgagatggaatgaaatgggctacattttctgacacagaaaaacacgaaaagtgccatgaaataagcacgactgaaggtggatttagcagtaaaaaggaaatagagagtccttttgaaaccggctctgaggcgcgtacacaccgcccgtcactctccccaagttcaacctgtccttctaactaagaagttaaccgaacaaaggggaggc
M00607:191:000000000-BFK52:1:1102:12388:14449_CONS_SUB_SUB	NA	NA	2	NA	NA	NA	NA	0	2	0	0	0	0	0	0	0	0	0	0	0	0	0	0	0	0	0	0	0	0	0	0	no rank	root	NA	NA	NA	1	tcagcttacctcatgagagacttatagtaagcaaaactggtataacccagaacgtcaggtcgaggtgtagcgaatggaaagggaagagatgggctacattccttaaattaaggaatacgaatgatgttctgaaacgttcatccgaaggaggatttagcagtaagcagagaacagagagttccgccgaaattggccctgaagcgcgcacacaccgcccgtcactctccccaaattcaccatttccagtatttaacgagaagactcgagtaaaggggaggc
M00607:191:000000000-BFK52:1:1102:23885:14854_CONS_SUB_SUB	0.996428571	{'RefDB_AcMDB07': 'CES035'}	17	130260	Retropinnidae	89572	Retropinna	1	17	0	0	0	0	0	0	0	0	0	0	0	0	0	0	0	0	0	0	0	0	0	0	species	Retropinna semoni	182228	['Retropinna semoni']	Retropinna semoni	182228	tcagcttaccctgtgaaggaataatagtaagcagaatgggcacagcccagaacgtcaggtcaaggtgcagcgtatgaggtgggaagaaatgggctacattccctaatatagggcactacggatagtgctgtgaaaccagcccttgaaggtggatttagcagcaagaagaaaatagagtgttcttctgaacccggctctgaggcgcgcacacaccgcccgtcactctccccaaattcaccatttccagtatttaacgagaagactcgagtaaaggggaggc
M00607:191:000000000-BFK52:1:1102:14287:15216_CONS_SUB_SUB	0.957142857	{'RefDB_AcMDB07': 'CES077'}	20	8015	Salmonidae	8016	Oncorhynchus	1	11	4	5	0	0	0	0	0	0	0	0	0	0	0	0	0	0	0	0	0	0	0	0	species	Oncorhynchus mykiss	8022	['Oncorhynchus mykiss']	Oncorhynchus mykiss	8022	tcagcataccctgtgaagggttcatagtatgcaaggtgggtagagcccaaaacgtcaggtcgaggtgtagcgtatgaggagggaagaaatgggctacattctctaaattagagcactacgaaccacgctgtgaaatcagcgtccgaaggtggatttagcagtaaacagaaaacagagagttctcttgaaactggctctgaggcgcgcacacaccgcccgtcactctccccaagttcaacctgtccttctaactaagaagttaaccgaacaaaggggaggc
M00607:191:000000000-BFK52:1:1102:19483:15585_CONS_SUB_SUB	0.992857143	{'RefDB_AcMDB07': 'CES035'}	18	130260	Retropinnidae	89572	Retropinna	1	18	0	0	0	0	0	0	0	0	0	0	0	0	0	0	0	0	0	0	0	0	0	0	species	Retropinna semoni	182228	['Retropinna semoni']	Retropinna semoni	182228	tcagcttaccctgtgaaggaataatagtaagcagaatgggcacagcccagaacgtcaggtcaaggtgcagcgtatgaggtgggaagaaatgggctacattccctaatgtagggcactacggatagtgctgtgaaaccagcccttgaaggtggatttagcagtaagaagaaaatagagtgttcttctgaacccggctctgaggcgcgcacacaccgcccgtcactctccccaaattcaccatttccagtatttaacgagaggactcgagtaaaggggaggc
M00607:191:000000000-BFK52:1:1102:13770:15608_CONS_SUB_SUB	NA	NA	9	NA	NA	NA	NA	0	6	0	3	0	0	0	0	0	0	0	0	0	0	0	0	0	0	0	0	0	0	0	0	no rank	root	NA	NA	NA	1	tcagcttacctcatgagagacttatagtaagcaaaactggtataacccagaacgtcaggtcgaggtgtagcgaatggaaagggaagagatgggctacattccttaaattaaggaatacgaatgatgttctgaaacgttcatccgaaggaggatttagcagtaagcagaaaacagagagttctcttgaaactggctctgaggcgcgcacacaccgcccgtcactctccccaagttcaacctgtccttctaactaagaagttaaccgaacaaaggggaggc
M00607:191:000000000-BFK52:1:1102:11579:15613_CONS_SUB_SUB	0.992882562	{'RefDB_AcMDB07': 'CES043'}	4	30875	Terapontidae	443751	Bidyanus	1	4	0	0	0	0	0	0	0	0	0	0	0	0	0	0	0	0	0	0	0	0	0	0	species	Bidyanus bidyanus	443752	['Bidyanus bidyanus']	Bidyanus bidyanus	443752	ccagcttaccctatgaaggacgcacagtaagcaaaattggcacagcccagaacgtcaggtcgacgtgtagcgtatggaaggggaagaattgggctacattccctaacacagtgaatacgaaagatgcactgaaacgtgcaacatgaaggaggatttagcagtgagcgggaaatagagtgtcccgctgaaaccggccctgaagcgcgcacacaccgcccgtcattctccccgagcttaaacactcacttttaactaaaaccctgaaattgctaaggggaggc
M00607:191:000000000-BFK52:1:1102:28415:15798_CONS_SUB_SUB	0.989285714	{'RefDB_AcMDB07': 'CES077'}	8	8015	Salmonidae	8016	Oncorhynchus	1	8	0	0	0	0	0	0	0	0	0	0	0	0	0	0	0	0	0	0	0	0	0	0	species	Oncorhynchus mykiss	8022	['Oncorhynchus mykiss']	Oncorhynchus mykiss	8022	tcggcttaccctgtgaaggccccatagtaagcaaaatgggcgaaacccaaaacgtcaggtcgaggtgtagcgcatgaggtgggaagaaatgggctacattctctaaattagagcactacgaaccacgctgtgaaatcagcgtccgaaggtggatttagcagtaaacagaaaacagagagttctcttgaaactggctctgaggcgcgcacacaccgcccgtcactctccccaagttcaacctgtccttctaactaagaagttaaccaaacaaaggggaggc
M00607:191:000000000-BFK52:1:1102:22279:16146_CONS_SUB_SUB	0.992857143	{'RefDB_AcMDB07': 'CES077'}	2	8015	Salmonidae	8016	Oncorhynchus	1	2	0	0	0	0	0	0	0	0	0	0	0	0	0	0	0	0	0	0	0	0	0	0	species	Oncorhynchus mykiss	8022	['Oncorhynchus mykiss']	Oncorhynchus mykiss	8022	tcagcttaccctgtgaaggccccgtagtaagcaaaatgggcaaaacccaaaacgtcaggtcgaggtgtagcgcatgaggtgggaagaaatgggctacattctctaaattagagcactacgaaccacgctgtgaaatcagcgtccgaaggtggatttagcagtaaacagaaaacagagagttctcttgaaactggctctgaggcgcgcacacaccgcccgtcactctccccaggttcaacctgtccttctaactaagaagttaaccgaacaaaggggaggc
M00607:191:000000000-BFK52:1:1102:27993:16519_CONS_SUB_SUB	0.992857143	{'RefDB_AcMDB07': 'CES077'}	13	8015	Salmonidae	8016	Oncorhynchus	1	13	0	0	0	0	0	0	0	0	0	0	0	0	0	0	0	0	0	0	0	0	0	0	species	Oncorhynchus mykiss	8022	['Oncorhynchus mykiss']	Oncorhynchus mykiss	8022	tcagcttaccctgtgaaggccccgtagtaagcaaaatgggcaaaacccaaaacgtcaggtcgaggtgtagcgcatgaggtgggaagaaatgggctacattctctaaattagagcactacgaaccacgctgtgaaatcagcgtccgaaggtggatttagcagtaaacagaaaacagagagttctcttgaaactggctctgaggcgcgcacacaccgcccgtcactctccccaagttcaacctgtcctcctaactaagaagttaaccgaacaaaggggaggc
M00607:191:000000000-BFK52:1:1102:15941:16707_CONS_SUB_SUB	0.992882562	{'RefDB_AcMDB07': 'CES043'}	16	30875	Terapontidae	443751	Bidyanus	1	16	0	0	0	0	0	0	0	0	0	0	0	0	0	0	0	0	0	0	0	0	0	0	species	Bidyanus bidyanus	443752	['Bidyanus bidyanus']	Bidyanus bidyanus	443752	ccagcttaccctatgaaggacgcacagtaagcaaaattggcacagcccagaacgtcaggtcgacgtgtagcgtatggaaggggaagaaatgggctacactccctagcacagtgaatacgaaagatgcactgaaacgtgcaacatgaaggaggatttagcagtaagcgggaaatagagtgtcccgctgaaaccggccctgaagcgcgcacacaccgcccgtcattctccccgagcttaaacactcacttttaactaaaaccctgaaattgctaaggggaggc
M00607:191:000000000-BFK52:1:1102:6277:16924_CONS_SUB_SUB	0.992831541	{'RefDB_AcMDB07': 'CES016'}	5	8162	Percichthyidae	135753	Gadopsis	1	5	0	0	0	0	0	0	0	0	0	0	0	0	0	0	0	0	0	0	0	0	0	0	species	Gadopsis marmoratus	135755	['Gadopsis marmoratus']	Gadopsis marmoratus	135755	tcagcttacctcatgagagacttatagtaagcaaaactggtataacccagaacgtcaggtcgaggtgtagcgaatggaaagggaagagatgggctacattccttaaattaaggaatacgaatgatgttctgaaacgttcatccgaaggaggatttagcagtaagcagaaaacagagagttccgctgaaattggccctgaagcgcgcacacaccgcccgtcactctctccaaatctaacattaatatacctaaaactacaaaacctaataagggagtggc
M00607:191:000000000-BFK52:1:1102:13186:17306_CONS_SUB_SUB	NA	NA	89	NA	NA	NA	NA	0	48	18	23	0	0	0	0	0	0	0	0	0	0	0	0	0	0	0	0	0	0	0	0	no rank	root	NA	NA	NA	1	tcagcttaccctatgaaggccccatagtaagcaaaattggtataacccaaaacgtcaggtcgaggtgtagcgtacgagaggggaagaaatgggctacattcactgatacagtacacacggacgataaattgaaataaacatctgaaggaggatttagcagtaagaaggaaaacagagtgttcccctgaaaccggccctgaagcgcgcacacaccgcccgtcattctccccgagcttaaacactcacttttaactaaaaccctgaaattgctaaggggaggc
M00607:191:000000000-BFK52:1:1102:11097:18008_CONS_SUB_SUB	0.989247312	{'RefDB_AcMDB07': 'CES016'}	2	8162	Percichthyidae	135753	Gadopsis	1	2	0	0	0	0	0	0	0	0	0	0	0	0	0	0	0	0	0	0	0	0	0	0	species	Gadopsis marmoratus	135755	['Gadopsis marmoratus']	Gadopsis marmoratus	135755	tcagcttacctcatgagagacttatagtaagcaaaactggtataacccagaacgtcaggtcgaggtgtagcgaatggaaagggaagagatgggctacattccttaaattaaggaatacgaatgatgttctgaaacgttcatccgaaggaggatttagcagtaagcggaaaacagagagttccgctgaaattggcccggaagcgcgcacacaccgcccgtaactctctccaaatctaacattaatatacctaaaactacaaaacctaataaaggagaggc
M00607:191:000000000-BFK52:1:1102:27324:18020_CONS_SUB_SUB	NA	NA	3	NA	NA	NA	NA	0	3	0	0	0	0	0	0	0	0	0	0	0	0	0	0	0	0	0	0	0	0	0	0	no rank	root	NA	NA	NA	1	ccagcttaccctatgaaggacgcacagtaagcaaaattggcacagcccagaacgtcaggtcgacgtgtagcgtatggaaggggaagaaatgggctacattccctaacacagtgaatacgaaagatgcactgaaacgtgcaacatgaaggaggatttagcagtaagcgggaaatagagtgtcccgctgaaaccggccctgaagcgcgcacacaccgcccgtcactctccccaaattcaccatttccagtatttaacgagaggactcgagtaaaggggaggc
M00607:191:000000000-BFK52:1:1102:15983:18038_CONS_SUB_SUB	0.985663082	{'RefDB_AcMDB07': 'CES006'}	15	86197	Eleotridae	78194	Mogurnda	1	8	4	3	0	0	0	0	0	0	0	0	0	0	0	0	0	0	0	0	0	0	0	0	species	Mogurnda adspersa	78195	['Mogurnda adspersa']	Mogurnda adspersa	78195	ccagcttaccctatgaaggacgcacagtaagcaaaattggtataacccaaaacgtcaggtcgaggtgtagcgtacgagaggggaagaaatgggctacattcactgatacagtacacacggacgataaattgaaataaacatctgaaggaggatttagcagtaagaaggaaaacagagtgttcccctgaaaccggccctgaagcgcgcacacaccgcccgtcactctccccaagccacacttcacccataaataaaacccaacaattgcaaaggggaggc
M00607:191:000000000-BFK52:1:1102:24490:18462_CONS_SUB_SUB	0.992857143	{'RefDB_AcMDB07': 'CES077'}	3	8015	Salmonidae	8016	Oncorhynchus	1	3	0	0	0	0	0	0	0	0	0	0	0	0	0	0	0	0	0	0	0	0	0	0	species	Oncorhynchus mykiss	8022	['Oncorhynchus mykiss']	Oncorhynchus mykiss	8022	tcagcttaccctgtgaaggccccatagtaagcaaaatgggcaaaacccaaaacgtcaggtcgaggtgtagcgcatgaggtgggaggaaatgggctacattctctaaattagggcactacgaaccacgctgtgaaatcagcgtccgaaggtggatttagcagtaaacagaaaacagagagttctcttgaaactggctctgaggcgcgcacacaccgcccgtcactctccccaagttcaacctgtccttctaactaagaagttaaccgaacaaaggggaggc
M00607:191:000000000-BFK52:1:1102:16530:18666_CONS_SUB_SUB	0.992857143	{'RefDB_AcMDB07': 'CES077'}	14	8015	Salmonidae	8016	Oncorhynchus	1	14	0	0	0	0	0	0	0	0	0	0	0	0	0	0	0	0	0	0	0	0	0	0	species	Oncorhynchus mykiss	8022	['Oncorhynchus mykiss']	Oncorhynchus mykiss	8022	tcagcttaccctgtgaaggccccatagtaagcaaaatgggcaaaacccaaaacgtcaggtcgaggtgtagcgcatggggtgggaagaaatgggctacattctctaaattagagcactacgaaccacgctgtgaaatcagcgtccgaaggtggatttagcagtaaacagaaaacagagagttctcttgaaactggctctgaggcgcgcacacaccgcccgtcactctccccaagttcaacctgtccttccaactaagaagttaaccgaacaaaggggaggc
M00607:191:000000000-BFK52:1:1102:16671:19211_CONS_SUB_SUB	0.989323843	{'RefDB_AcMDB07': 'CES043'}	9	30875	Terapontidae	443751	Bidyanus	1	9	0	0	0	0	0	0	0	0	0	0	0	0	0	0	0	0	0	0	0	0	0	0	species	Bidyanus bidyanus	443752	['Bidyanus bidyanus']	Bidyanus bidyanus	443752	ccagcttaccctatgaaggacgcacagtaagcaaaattggcacagcccagaacgtcaggttgacgtgtagcgtatggaaggggaagaaatgggctacattctctaacacagtgaatacgaaagatgctctgaaacgtgcaacatgaaggaggatttagcagtaagcgggaaatagagtgtcccgctgaaaccggccctgaagcgcgcacacaccgcccgtcattctccccgagcttaaacactcacttttaactaaaaccctgaaattgctaaggggaggc
M00607:191:000000000-BFK52:1:1102:6707:19324_CONS_SUB_SUB	NA	NA	3	NA	NA	NA	NA	0	3	0	0	0	0	0	0	0	0	0	0	0	0	0	0	0	0	0	0	0	0	0	0	no rank	root	NA	NA	NA	1	tcagcttaccctgtgaaggccccatagtaagcaaaatgggcaaaacccaaaacgtcaggtcgaggtgtagcgcatgaggtgggaagaaatgggctacattctctaaattagagcactacgaaccacgctgtgaaatcagcgtccgaaggtggatttagcagtaaacagaaaacagagagttctcttgaaactggctctgaggcgcgcacacaccgcccgtcactctccccaaatccaccatttccagtatttaacgagaagactcgagtaaaggggaggc
M00607:191:000000000-BFK52:1:1102:23815:19347_CONS_SUB_SUB	0.992857143	{'RefDB_AcMDB07': 'CES077'}	18	8015	Salmonidae	8016	Oncorhynchus	1	18	0	0	0	0	0	0	0	0	0	0	0	0	0	0	0	0	0	0	0	0	0	0	species	Oncorhynchus mykiss	8022	['Oncorhynchus mykiss']	Oncorhynchus mykiss	8022	tcagcttaccctgtgaaggccccatagtaagcaaaatgggcaaaacccaaaacgtcgggtcgaggtatagcgcatgaggtgggaagaaatgggctacattctctaaattagagcactacgaaccacgctgtgaaatcagcgtccgaaggtggatttagcagtaaacagaaaacagagagttctcttgaaactggctctgaggcgcgcacacaccgcccgtcactctccccaagttcaacctgtccttctaactaagaagttaaccgaacaaaggggaggc
M00607:191:000000000-BFK52:1:1102:12791:19688_CONS_SUB_SUB	0.992831541	{'RefDB_AcMDB07': 'CES016'}	3	8162	Percichthyidae	135753	Gadopsis	1	3	0	0	0	0	0	0	0	0	0	0	0	0	0	0	0	0	0	0	0	0	0	0	species	Gadopsis marmoratus	135755	['Gadopsis marmoratus']	Gadopsis marmoratus	135755	tcagcttacctcatgagagacttatagtaagcaaaactggtataacctggaacgtcaggtcgaggtgtagcgaatggaaagggaagagatgggctacattccttaaattaaggaatacgaatgatgttctgaaacgttcatccgaaggaggatttagcagtaagcagaaaacagagagttccgctgaaattggccctgaagcgcgcacacaccgcccgtcactctctccaaatctaacattaatatacctaaaactacaaaacctaataaaggagaggc
M00607:191:000000000-BFK52:1:1102:19036:20258_CONS_SUB_SUB	NA	NA	17	NA	NA	NA	NA	0	7	3	7	0	0	0	0	0	0	0	0	0	0	0	0	0	0	0	0	0	0	0	0	no rank	root	NA	NA	NA	1	tcagcataccctgtgaagggttcatagtatgcaaggtgggtagagcccaaaacgtcaggtcgaggtgtagcgtatgaggagggaagaaatgggctacattccctgttttagggaaaaacggacgggggcgtgaaacggccccctgaaggtggatttagcagtagactggaagcagagagtcccgtcgaaactggctctgaggcgcgcacacaccgcccgtcactctccccaaattcaccatttccagtatttaacgagaagactcgagtaaaggggaggc
M00607:191:000000000-BFK52:1:1102:10541:20816_CONS_SUB_SUB	0.989285714	{'RefDB_AcMDB07': 'CES077'}	2	8015	Salmonidae	8016	Oncorhynchus	1	2	0	0	0	0	0	0	0	0	0	0	0	0	0	0	0	0	0	0	0	0	0	0	species	Oncorhynchus mykiss	8022	['Oncorhynchus mykiss']	Oncorhynchus mykiss	8022	tcagcttaccctgtgaaggccccatagtaagcaaaatgggcaaaacccaaaacgtcaggtcggggtgtagcgcatgaggtgggaagaaatgggctacattctttaaattagagcactacgaaccacgctgtgaaatcagcgtccgaaggtggatttagcagtaaacagaaaacagagagttctcttgaaactggctctgaggcgcacacacaccgcccgtcactctccccaagttcaacctgtccttctaactaagaagttaaccgaacaaaggggaggc
M00607:191:000000000-BFK52:1:1102:25172:21095_CONS_SUB_SUB	0.989285714	{'RefDB_AcMDB07': 'CES077'}	3	8015	Salmonidae	8016	Oncorhynchus	1	3	0	0	0	0	0	0	0	0	0	0	0	0	0	0	0	0	0	0	0	0	0	0	species	Oncorhynchus mykiss	8022	['Oncorhynchus mykiss']	Oncorhynchus mykiss	8022	tcagcttaccctgtgaaggccccatagtcagcaaaatgggcaaaacccaaaacgtcaggtcggggtgtagcgcatgaggtgggaagaaatgggctacattctttaaattagagcactacgaaccacgctgtgaaatcagcgtccgaaggtggatttagcagtaaacagaaaacagagagttctcttgaaactggctctgaggcgcgcacacaccgcccgtcactctccccaagttcaacctgtccttctaactaagaagttaaccgaacaaaggggaggc
M00607:191:000000000-BFK52:1:1102:10715:22086_CONS_SUB_SUB	NA	NA	10	NA	NA	NA	NA	0	8	2	0	0	0	0	0	0	0	0	0	0	0	0	0	0	0	0	0	0	0	0	0	no rank	root	NA	NA	NA	1	tcagcttaccctgtgaaggccccatagtaagcaaaatgggcaaaacccaaaacgtcaggtcgaggtgtagcgcatgaggtgggaagaaatgggctacattctctaaattagagcactacgaaccacgctgtgaaatcagcgtccgaaggtggatttagcagtaaacagaaaacagagagttctcttgaaactggctctgaggcgcgcacacaccgcccgtcactctcccctgtcaaaacgcaccaaaaatacataatacaacagcactgacaaggggaggc
M00607:191:000000000-BFK52:1:1102:6010:23223_CONS_SUB_SUB	0.950530035	{'RefDB_AcMDB07': 'CES043'}	2	30875	Terapontidae	443751	Bidyanus	1	2	0	0	0	0	0	0	0	0	0	0	0	0	0	0	0	0	0	0	0	0	0	0	species	Bidyanus bidyanus	443752	['Bidyanus bidyanus']	Bidyanus bidyanus	443752	ccagcttaccctatgaaggacgcacagtaagcaaaattggcacagcccagaacgtcaggtcgacgtgtagcgtatggaaggggaagaaatgggctacattccctaacacagtgaatacgaaagatgcactgaaacgtgcaacatgaaggaggatttagcagtaagtgggaaatagagtgtcccgctgaaaccggccctgaagcgcgcacacaccgcccgtcattctccccgagccacacttcacccataaataaaacccaacaattgcaaaggggaggc
M00607:191:000000000-BFK52:1:1102:14427:23795_CONS_SUB_SUB	0.992831541	{'RefDB_AcMDB07': 'CES016'}	5	8162	Percichthyidae	135753	Gadopsis	1	5	0	0	0	0	0	0	0	0	0	0	0	0	0	0	0	0	0	0	0	0	0	0	species	Gadopsis marmoratus	135755	['Gadopsis marmoratus']	Gadopsis marmoratus	135755	tcagcttacctcatgagagacttatagtaagcaagactggtataacccagaacgtcaggtcgaggtgtagcgaatggaaagggaagagatgggctacattccttaattaaggaatacgaatgatgttctgaaacgttcatccgaaggaggatttagcagtaagcagaaaacagagagttccgctgaaattggccctgaagcgcgcacacaccgcccgtcactctctccaaatctaacattaatatacctaaaactacaaaacctaataaaggagaggc
M00607:191:000000000-BFK52:1:1102:8696:23923_CONS_SUB_SUB	0.985765125	{'RefDB_AcMDB07': 'CES043'}	2	30875	Terapontidae	443751	Bidyanus	1	2	0	0	0	0	0	0	0	0	0	0	0	0	0	0	0	0	0	0	0	0	0	0	species	Bidyanus bidyanus	443752	['Bidyanus bidyanus']	Bidyanus bidyanus	443752	ccagcttcccctatgaaggacgcacagtaagcaaaattggcacagcccagaacgtcaggtcgacgtgtagcgtatggaaggggaagaaatgggctacattccctaacacagtgaatacgaaagatgcactgaaacgtgcaacatgaaggaggatttggcagtaggcgggagatagagtgtcccgctgaaaccggccctgaagcgcgcacacaccgcccgtcattctccccgagcttaaacactcacttttaactaaaaccctgaaattgctaaggggaggc
M00607:191:000000000-BFK52:1:1102:21382:24213_CONS_SUB_SUB	0.992882562	{'RefDB_AcMDB07': 'CES043'}	2	30875	Terapontidae	443751	Bidyanus	1	2	0	0	0	0	0	0	0	0	0	0	0	0	0	0	0	0	0	0	0	0	0	0	species	Bidyanus bidyanus	443752	['Bidyanus bidyanus']	Bidyanus bidyanus	443752	ccagcttaccctatgaaggacgcacagtaagcaaaattggcacagcccagaacgtcaggtcgacgtgtagcgtatggaagtggtagaaatgggctacattccctaacacagtgaatacgaaagatgcactgaaacgtgcaacatgaaggaggatttagcagtaagcgggaaatagagtgtcccgctgaaaccggccctgaagcgcgcacacaccgcccgtcattctccccgagcttaaacactcacttttaactaaaaccctgaaattgctaaggggaggc
M00607:191:000000000-BFK52:1:1103:20481:3139_CONS_SUB_SUB	0.992882562	{'RefDB_AcMDB07': 'CES043'}	10	30875	Terapontidae	443751	Bidyanus	1	10	0	0	0	0	0	0	0	0	0	0	0	0	0	0	0	0	0	0	0	0	0	0	species	Bidyanus bidyanus	443752	['Bidyanus bidyanus']	Bidyanus bidyanus	443752	ccagcttaccctaagaaggacgcacagtaagcaaaattggcacagcccagaacgtcaggtcgacgtgtagcgtatggaaggggaagaaatgggctacattccctaacacagtgaatacgaaagatgcactgaaacgtgcaacatgaaggaggattagcagtaagcgggaaatagagtgtcccgctgaaaccggccctgaagcgcgcacacaccgcccgtcattctccccgagcttaaacactcacttttaactaaaaccctgaaattgctaaggggaggc
M00607:191:000000000-BFK52:1:1103:9660:3678_CONS_SUB_SUB	0.985765125	{'RefDB_AcMDB07': 'CES043'}	4	30875	Terapontidae	443751	Bidyanus	1	4	0	0	0	0	0	0	0	0	0	0	0	0	0	0	0	0	0	0	0	0	0	0	species	Bidyanus bidyanus	443752	['Bidyanus bidyanus']	Bidyanus bidyanus	443752	ccagcttaccctatgaaggacgcacagtaagcaaaattggcacagcccagaacgtcaggtcgacgtgtagcgtatggaaggggaagaaatgggctacattccctaacacagtgaacacgtaagatgcactgaaacgtgcagcatgaaggaggatttagcagtaagcgggaaatagagtgtcccgctgaaaccggccctgaagcgcgcacacaccgcccgtcgttctccccgagcttaaacactcacttttaactaaaaccctgaaattgctaaggggaggc
M00607:191:000000000-BFK52:1:1103:7452:3787_CONS_SUB_SUB	0.992857143	{'RefDB_AcMDB07': 'CES077'}	10	8015	Salmonidae	8016	Oncorhynchus	1	10	0	0	0	0	0	0	0	0	0	0	0	0	0	0	0	0	0	0	0	0	0	0	species	Oncorhynchus mykiss	8022	['Oncorhynchus mykiss']	Oncorhynchus mykiss	8022	tcagcttaccctgtgaaggccccatagtaagcaaaatgggcaaaacccaaaacgtcaggtcgaggtgtagcgcatgaggtgggaagaaatgggctacattctctaaattagagcactacgaaccacgctgtgaaatcagggtccgaaggtggatttagcagtaaacagaaaacagagagttctcttgaaactggctctgaggcgcgcacacaccgcccgtcactccccccaagttcaacctgtccttctaactaagaagttaaccgaacaaaggggaggc
M00607:191:000000000-BFK52:1:1103:24884:4528_CONS_SUB_SUB	0.992882562	{'RefDB_AcMDB07': 'CES043'}	6	30875	Terapontidae	443751	Bidyanus	1	6	0	0	0	0	0	0	0	0	0	0	0	0	0	0	0	0	0	0	0	0	0	0	species	Bidyanus bidyanus	443752	['Bidyanus bidyanus']	Bidyanus bidyanus	443752	ccagcttaccctatgaaggacgcgcagtaagcaaaattggcacagcccagaacgtcaggtcgacgtgtagcgtatggaaggggaagaaatgggctacattccctaacacagtgaatacgaaagatgcactgaaacgtgcaacatgaaggaggatttagcagtaagcgggaatagagtgtcccgctgaaaccggccctgaagcgcgcacacaccgcccgtcattctccccgagcttaaacactcacttttaactaaaaccctgaaattgctaaggggaggc
M00607:191:000000000-BFK52:1:1103:19744:4596_CONS_SUB_SUB	0.992857143	{'RefDB_AcMDB07': 'CES077'}	5	8015	Salmonidae	8016	Oncorhynchus	1	5	0	0	0	0	0	0	0	0	0	0	0	0	0	0	0	0	0	0	0	0	0	0	species	Oncorhynchus mykiss	8022	['Oncorhynchus mykiss']	Oncorhynchus mykiss	8022	tcagcttaccctgtgaaggccccatagtaagcaaaatgggcaaaacccaaaacatcaggtcgaggtgtagcgcatgaggtgggaagaaatgggctacattctctaaattagagcactacgaaccacgctgtgaaatcagcgtccgaaggtggatttagcagtaaacagaaaacagagagttctcttgaaactggctctgaggcgcgcacacaccgcccgtcactctccccaagttcaacctgtccttctaactaagaagttaaccgaacaaagaggaggc
M00607:191:000000000-BFK52:1:1103:23160:4896_CONS_SUB_SUB	0.992831541	{'RefDB_AcMDB07': 'CES016'}	2	8162	Percichthyidae	135753	Gadopsis	1	2	0	0	0	0	0	0	0	0	0	0	0	0	0	0	0	0	0	0	0	0	0	0	species	Gadopsis marmoratus	135755	['Gadopsis marmoratus']	Gadopsis marmoratus	135755	tcagcttacctcatgagagacttatagtcagcaaaactggtataacccagaacgtcaggtcgaggtgtagcgaatggaaagggaagagatgggctacattccttaaattaaggaatacgaatgatgttctgaaacgttcatccgaaggaggatttagcagtaagcagaaaacagagagttccgctgaaattggccctgaagcgcgctcacaccgcccgtcactctctccaaatctaacattaatatacctaaaactacaaaacctaataaaggagaggc
M00607:191:000000000-BFK52:1:1103:24222:4960_CONS_SUB_SUB	0.992857143	{'RefDB_AcMDB07': 'CES077'}	12	8015	Salmonidae	8016	Oncorhynchus	1	12	0	0	0	0	0	0	0	0	0	0	0	0	0	0	0	0	0	0	0	0	0	0	species	Oncorhynchus mykiss	8022	['Oncorhynchus mykiss']	Oncorhynchus mykiss	8022	tcagcttaccctgtgaaggccccatagtaagcaaaatgggcaaaacccaaaacgtcaggtcgaggtgtagcgcatgaggtgggaagaaatgggctacattctctaaattagagcactacgaacacgctgtgaaatcagcgtccgaaggtggatttagcagtaaacagaaaacagagagttctctagaaactggctctgaggcgcgcacacaccgcccgtcactctccccaagttcaacctgtccttctaactaagaagttaaccgaacaaaggggaggc
M00607:191:000000000-BFK52:1:1103:15995:5422_CONS_SUB_SUB	0.971731449	{'RefDB_AcMDB07': 'CES077'}	27	8015	Salmonidae	8016	Oncorhynchus	1	20	3	4	0	0	0	0	0	0	0	0	0	0	0	0	0	0	0	0	0	0	0	0	species	Oncorhynchus mykiss	8022	['Oncorhynchus mykiss']	Oncorhynchus mykiss	8022	tcagcttaccctgtgaaggtaataaaagtaagcaaaatgggcacaacccaaaacgtcaggtcgaggtgtagcgcatgaggtgggaagaaatgggctacattctctaaattagagcactacgaaccacgctgtgaaatcagcgtccgaaggtggatttagcagtaaacagaaaacagagagttctcttgaaactggctctgaggcgcgcacacaccgcccgtcactctccccaagttcaacctgtccttctaactaagaagttaaccgaacaaaggggaggc
M00607:191:000000000-BFK52:1:1103:22032:5572_CONS_SUB_SUB	0.992805755	{'RefDB_AcMDB07': 'CES087'}	2	130264	Galaxiidae	51242	Galaxias	1	2	0	0	0	0	0	0	0	0	0	0	0	0	0	0	0	0	0	0	0	0	0	0	species	Galaxias maculatus	61620	['Galaxias maculatus']	Galaxias maculatus	61620	tcagcataccctgtgaagggttcatagtctgcaaggtgggtagagcccaaaacgtcaggtcgaggtgtagcgtatgaggagggaagaaatgggctacattccctgttttagggaaaaacggacgggggcgtgaaacggccccctgaaggtggatttagcagtagactggaagcagagagtcccgtcgaaactggctccgaggcgcgcacacaccgcccgtcactctccccaagtctatttttttggttcataaaagcactactggacaaaggggaggc
M00607:191:000000000-BFK52:1:1103:10397:5614_CONS_SUB_SUB	0.957446809	{'RefDB_AcMDB07': 'CES043'}	23	30875	Terapontidae	443751	Bidyanus	1	11	7	5	0	0	0	0	0	0	0	0	0	0	0	0	0	0	0	0	0	0	0	0	species	Bidyanus bidyanus	443752	['Bidyanus bidyanus']	Bidyanus bidyanus	443752	tcagcttaccctatgaaggccccatagtaagcaaaattggtataacccaaaacgtcaggtcgaggtgtagcgtacgagaggggaagaaatgggctacattccctaacacagtgaatacgaaagatgcactgaaacgtgcaacatgaaggaggatttagcagtaagcgggaaatagagtgtcccgctgaaaccggccctgaagcgcgcacacaccgcccgtcattctccccgagcttaaacactcacttttaactaaaaccctgaaattgctaaggggaggc
M00607:191:000000000-BFK52:1:1103:17862:6269_CONS_SUB_SUB	0.992882562	{'RefDB_AcMDB07': 'CES043'}	2	30875	Terapontidae	443751	Bidyanus	1	2	0	0	0	0	0	0	0	0	0	0	0	0	0	0	0	0	0	0	0	0	0	0	species	Bidyanus bidyanus	443752	['Bidyanus bidyanus']	Bidyanus bidyanus	443752	ccagcttaccctatgaaggccgcacagtaagcaaaattggcacagcccagaacgtcaggtcgacgtgtagcgtatggaaggggaagaaatgggctacattccctaacacagtgaatacgaaagatgcactgaaacgtgcaacatgaaggaggatttagcagtaagcgggaaatagagtgtcccgctgaaaccggccctgaagcgcgcacacaccacccgtcattctccccgagcttaaacactcacttttaactaaaaccctgaaattgctaaggggaggc
M00607:191:000000000-BFK52:1:1103:17257:6533_CONS_SUB_SUB	0.989285714	{'RefDB_AcMDB07': 'CES035'}	2	130260	Retropinnidae	89572	Retropinna	1	2	0	0	0	0	0	0	0	0	0	0	0	0	0	0	0	0	0	0	0	0	0	0	species	Retropinna semoni	182228	['Retropinna semoni']	Retropinna semoni	182228	tcagcttaccctgtgaaggcataatagtaagcagaatgggcacagcccagaacgtcaggtcaaggtgcagcgtatgaggtgggaagaaatgggctacattccctaatgtagggcactacggatagtgctgtgaaaccagcccttgaaggtggatttagcagtaagaagaaaatagagtgttcttctgaacccggctctgaggcgcgcacacaccgcccgtcactctccccaaattcaccatttccagtatttaacgagaggactcgagtaaaggggaggc
M00607:191:000000000-BFK52:1:1103:21448:6793_CONS_SUB_SUB	0.975265018	{'RefDB_AcMDB07': 'CES077'}	10	8015	Salmonidae	8016	Oncorhynchus	1	3	2	5	0	0	0	0	0	0	0	0	0	0	0	0	0	0	0	0	0	0	0	0	species	Oncorhynchus mykiss	8022	['Oncorhynchus mykiss']	Oncorhynchus mykiss	8022	tcagcttaccctgtgaaggtaataaaagtaagcaaaatgggcaaaacccaaaacgtcaggtcgaggtgtagcgcatgaggtgggaagaaatgggctacattctctaaattagagcactacgaaccacgctgtgaaatcagcgtccgaaggtggatttagcagtaaacagaaaacagagagttctcttgaaactggctctgaggcgcgcacacaccgcccgtcactctccccaagttcaacctgtccttctaactaagaagttaaccgaacaaaggggaggc
M00607:191:000000000-BFK52:1:1103:9306:7091_CONS_SUB_SUB	0.992907801	{'RefDB_AcMDB07': 'CES005'}	6	7953	Cyprinidae	7961	Cyprinus	1	6	0	0	0	0	0	0	0	0	0	0	0	0	0	0	0	0	0	0	0	0	0	0	species	Cyprinus carpio	7962	['Cyprinus carpio']	Cyprinus carpio	7962	tcagcttaccctgtgaaggtaataaaagtaagcaaaatgggcacaacccaaaacgtcaggtcgaggtgtagcacatgaagtgggaagaaatgggctacattttctaatatagaatattacgaacatgcaccatgaaacaatgcttgaaggaggatttagtagtaaaagggaaatagagtgtccctttgaacccggctctgagacgcgtacacaccgcccgtcactctcccctgccaaaacgcaccaaaaatacataatacaacagcactgacaaggggaggc
M00607:191:000000000-BFK52:1:1103:10129:7575_CONS_SUB_SUB	0.989285714	{'RefDB_AcMDB07': 'CES077'}	7	8015	Salmonidae	8016	Oncorhynchus	1	7	0	0	0	0	0	0	0	0	0	0	0	0	0	0	0	0	0	0	0	0	0	0	species	Oncorhynchus mykiss	8022	['Oncorhynchus mykiss']	Oncorhynchus mykiss	8022	tcagcttaccctgtgaaggccccatagtaagcaaaatgggcaaaacccaaaatgtcaggtcgaggtgtagcgcatgaggtgggaggaaatgggctacattctctaaattagggcactacgaaccacgctgtgaaatcagcgtccgaaggtggatttagcagtaaacagaaaacagagagttctcttgaaactggctctgaggcgcgcacacaccgcccgtcactctccccaagttcaacctgtccttctaactaagaagttaaccgaacaaaggggaggc
M00607:191:000000000-BFK52:1:1103:15990:7579_CONS_SUB_SUB	NA	NA	2	NA	NA	NA	NA	0	2	0	0	0	0	0	0	0	0	0	0	0	0	0	0	0	0	0	0	0	0	0	0	no rank	root	NA	NA	NA	1	ccagcttgcctcttgagagaccaaaagcaagcctaatgggtcctacccaaaacgtcaggtcgaggtgtagcgaatgagatggaatgaaatgggctacattctctaaattagagcactacgaaccacgctgtgaaatcagcgtccgaaggtggatttagcagtaaacagaaaacagagagttctcttgaaactggctctgaggcgcgcacacaccgcccgtcactctccccaagttcaacctgtccttctaactaagaagttaaccgaacaaaggggaggc
M00607:191:000000000-BFK52:1:1103:5536:7767_CONS_SUB_SUB	0.960573477	{'RefDB_AcMDB07': 'CES087'}	5	130264	Galaxiidae	51242	Galaxias	1	3	0	2	0	0	0	0	0	0	0	0	0	0	0	0	0	0	0	0	0	0	0	0	species	Galaxias maculatus	61620	['Galaxias maculatus']	Galaxias maculatus	61620	tcagcttaccctgtgaaggaataatagtaagcagaatgggcacagcccagaacgtcaggtcgaggtgtagcgtatgaggagggaagaaatgggctacattccctgttttagggaaaaacggacgggggcgtgaaacggccccctgaaggtggatttagcagtagactggaagcagagagtcccgtcgaaactggctctgaggcgcgcacacaccgcccgtcactctccccaagtctatttttttggttcataaaagcactactggacaaaggggaggc
M00607:191:000000000-BFK52:1:1103:4321:8335_CONS_SUB_SUB	NA	NA	3	NA	NA	NA	NA	0	3	0	0	0	0	0	0	0	0	0	0	0	0	0	0	0	0	0	0	0	0	0	0	no rank	root	NA	NA	NA	1	ccagcttgcctcttgagagaccaaaagcaagcctaatgggtcctacccaaaacgtcaggtcgaggtgtagcgaatgagatggaatgaaatgggctacattttctgacacagaaaaacacgaaaagtgccatgaaataagcacgactgaaggtggatttagcagtaaaaaggaaatagagagtccttttgaaaccggccctgaagcgcgcacacaccgcccgtcattctccccgagcttaaacactcacttttaactaaaaccctgaaattgctaaggggaggc
M00607:191:000000000-BFK52:1:1103:21476:8681_CONS_SUB_SUB	0.967857143	{'RefDB_AcMDB07': 'CES077'}	6	8015	Salmonidae	8016	Oncorhynchus	1	6	0	0	0	0	0	0	0	0	0	0	0	0	0	0	0	0	0	0	0	0	0	0	species	Oncorhynchus mykiss	8022	['Oncorhynchus mykiss']	Oncorhynchus mykiss	8022	ccagcttaccctatgaaggacgcacagtaagcaaaattggcacagcccagaacgtcaggtcgaggtgtagcgcatgaggtgggaagaaatgggctacattctctaaattagagcactacgaaccacgctgtgaaatcagcgtccgaaggtggatttagcagtaaacagaaaacagagagttctcttgaaactggctctgaggcgcgcacacaccgcccgtcactctccccaagttcaacctgtccttctaactaagaagttaaccgaacaaaggggaggc
M00607:191:000000000-BFK52:1:1103:11244:8688_CONS_SUB_SUB	NA	NA	3	NA	NA	NA	NA	0	3	0	0	0	0	0	0	0	0	0	0	0	0	0	0	0	0	0	0	0	0	0	0	no rank	root	NA	NA	NA	1	ccagcttgcctcttgagagaccaaaagcaagcctaatgggtcctacccaaaacgtcaggtcgaggtgtagcgaatgagatggaatgaaatgggctacattttctgacacagaaaaacacgaaaagtgccatgaaataagcacgactgaaggtggatttagcagtaaaaaggaaatagagagtccttttgaaaccggctctgaggcgcgcacacaccgcccgtcactctccccaaattcaccatttccagtatttaacgagaagactcgagtaaaggggaggc
M00607:191:000000000-BFK52:1:1103:13779:9270_CONS_SUB_SUB	0.961130742	{'RefDB_AcMDB07': 'CES006'}	6	86197	Eleotridae	78194	Mogurnda	1	3	0	3	0	0	0	0	0	0	0	0	0	0	0	0	0	0	0	0	0	0	0	0	species	Mogurnda adspersa	78195	['Mogurnda adspersa']	Mogurnda adspersa	78195	tcagcttaccttgtgaaagcctataacagtaagcaaaattggcaaacccaaaaacgtcaggtcgaggtgtagcgtacgagaggggaagaaatgggctacattcactgatacagtacacacggacgataaattgaaataaacatctgaaggaggatttagcagtaagaaggaaaacagagtgttcccctgaaaccggccctgaagcgcgcacacaccgcccgtcactctccccaagccacacttcacccataaataaaacccaacaattgcaaaggggaggc
M00607:191:000000000-BFK52:1:1103:25559:9290_CONS_SUB_SUB	0.992831541	{'RefDB_AcMDB07': 'CES016'}	10	8162	Percichthyidae	135753	Gadopsis	1	10	0	0	0	0	0	0	0	0	0	0	0	0	0	0	0	0	0	0	0	0	0	0	species	Gadopsis marmoratus	135755	['Gadopsis marmoratus']	Gadopsis marmoratus	135755	tcagcttacctcatgagagacttatagtaagcaaaactggtataacccagaacgtcaggtcgaggtgtagcgaatggaaagggaagagatgggctacattccttaaattaaggaatacgaatgatgttctgaaacgttcatccgaaggaggatttagcagtagcagaaaacagagagttccgctgaaattggccccgaagcgcgcacacaccgcccgtcactctctccaaatctaacattaatatacctaaaactacaaaacctaataaaggagaggc
M00607:191:000000000-BFK52:1:1103:7104:9344_CONS_SUB_SUB	0.950177936	{'RefDB_AcMDB07': 'CES077'}	10	8015	Salmonidae	8016	Oncorhynchus	1	8	2	0	0	0	0	0	0	0	0	0	0	0	0	0	0	0	0	0	0	0	0	0	species	Oncorhynchus mykiss	8022	['Oncorhynchus mykiss']	Oncorhynchus mykiss	8022	ccagcttaccctatgaaggacgcacagtaagcaaaattggcacagcccagaacgtcaggtcgacgtgtagcgtatggaaggggaagaaatgggctacattctctaaattagagcactacgaaccacgctgtgaaatcagcgtccgaaggtggatttagcagtaaacagaaaacagagagttctcttgaaactggctctgaggcgcgcacacaccgcccgtcactctccccaagttcaacctgtccttctaactaagaagttaaccgaacaaaggggaggc
M00607:191:000000000-BFK52:1:1103:25466:10362_CONS_SUB_SUB	0.989323843	{'RefDB_AcMDB07': 'CES043'}	7	30875	Terapontidae	443751	Bidyanus	1	7	0	0	0	0	0	0	0	0	0	0	0	0	0	0	0	0	0	0	0	0	0	0	species	Bidyanus bidyanus	443752	['Bidyanus bidyanus']	Bidyanus bidyanus	443752	ccagcttaccctatgaaggacgcacagtaagcaaaattggcacagcccagaacgtcaggtcgacgtgtagcgtatggaaggggaagaaatgggctacattccctaacacagtgaatacgaaagatgcactgaaacgggcaacatgaaggaggatttagcagtaagcgggaagtagagtgtcccgctgaaaccggccctgaagcgcgcacacaccgcccgtcgttctccccgagcttaaacactcacttttaactaaaaccctgaaattgctaaggggaggc
M00607:191:000000000-BFK52:1:1103:26824:11643_CONS_SUB_SUB	NA	NA	12	NA	NA	NA	NA	0	3	4	5	0	0	0	0	0	0	0	0	0	0	0	0	0	0	0	0	0	0	0	0	no rank	root	NA	NA	NA	1	ccagcttaccctatgaaggacgcacagtaagcaaaattggcacagcccagaacgtcaggtcgacgtgtagcgtatggaaggggaagaaatgggctacattccctgttttagggaaaaacggacgggggcgtgaaacggccccctgaaggtggatttagcagtagactggaagcagagagtcccgtcgaaactggctctgaggcgcgcacacaccgcccgtcactctccccaagtctatttttttggttcataaaagcactactggacaaaggggaggc
M00607:191:000000000-BFK52:1:1103:28592:11749_CONS_SUB_SUB	0.992882562	{'RefDB_AcMDB07': 'CES043'}	12	30875	Terapontidae	443751	Bidyanus	1	12	0	0	0	0	0	0	0	0	0	0	0	0	0	0	0	0	0	0	0	0	0	0	species	Bidyanus bidyanus	443752	['Bidyanus bidyanus']	Bidyanus bidyanus	443752	ccagcttaccctatgaaggacgcacagtaagcaaaattggcacagcccagaacgtcaggtcgacgtgtagcgtatggaaggggaagaaatgggctacattccctaacacagtgaatacgaaagatgcactgaaacttgcaacatgaaggaggatttagcagtaagcgggaaatagagtgtcccgctgaaaccggccctgaagcgcgcacacaccgcccgtcattctccccgagcttaaacgctcacttttaactaaaaccctgaaattgctaaggggaggc
M00607:191:000000000-BFK52:1:1103:8619:11757_CONS_SUB_SUB	0.992857143	{'RefDB_AcMDB07': 'CES077'}	2	8015	Salmonidae	8016	Oncorhynchus	1	2	0	0	0	0	0	0	0	0	0	0	0	0	0	0	0	0	0	0	0	0	0	0	species	Oncorhynchus mykiss	8022	['Oncorhynchus mykiss']	Oncorhynchus mykiss	8022	tcagcttaccctgtgaaggccccatagtaagcaaaatgggcaaaacccaaaacgtcaggtcgaggtgtagcgcatgaggtgggaagaaatgggctacattctctaaattagaacactacgaaccacgctgtgaaatcagcgtccgaaggtggatttagcagtaaacagagaacagagagttctcttgaaactggctctgaggcgcgcacacaccgcccgtcactctccccaagttcaacctgtccttctaactaagaagttaaccgaacaaaggggaggc
M00607:191:000000000-BFK52:1:1103:13770:12756_CONS_SUB_SUB	0.989247312	{'RefDB_AcMDB07': 'CES016'}	2	8162	Percichthyidae	135753	Gadopsis	1	2	0	0	0	0	0	0	0	0	0	0	0	0	0	0	0	0	0	0	0	0	0	0	species	Gadopsis marmoratus	135755	['Gadopsis marmoratus']	Gadopsis marmoratus	135755	tcagcttccctcatgagagacttatagtaagcaaaactggtataacccagaacgtcaggtcgaggtgtagcgaatggaaagggaagagatgggctacattccttaaattaaggaatacgaatgatgttctgaaacgttcatccgaaggaggattagcagtaagcagaaaacagagagttccgctgaaattggccctgaagcgcgctcacaccgcccgtcactctctccaaatctaacattaatatacctaaaactacaaaacctaataaaggagaggc
M00607:191:000000000-BFK52:1:1103:28568:12841_CONS_SUB_SUB	0.992882562	{'RefDB_AcMDB07': 'CES043'}	15	30875	Terapontidae	443751	Bidyanus	1	15	0	0	0	0	0	0	0	0	0	0	0	0	0	0	0	0	0	0	0	0	0	0	species	Bidyanus bidyanus	443752	['Bidyanus bidyanus']	Bidyanus bidyanus	443752	ccagcttaccctatgaaggacgcacagtaagcaaaattggcacagcccagaacgtcaggtcgacgtgcagcgtatggaaggggaagaaatgggctacattccctaacacagtgtatacgaaagatgcactgaaacgtgcaacatgaaggaggatttagcagtaagcgggaaatagagtgtcccgctgaaaccggccctgaagcgcgcacacaccgcccgtcattctccccgagcttaaacactcacttttaactaaaaccctgaaattgctaaggggaggc
M00607:191:000000000-BFK52:1:1103:7898:12976_CONS_SUB_SUB	0.992882562	{'RefDB_AcMDB07': 'CES043'}	2	30875	Terapontidae	443751	Bidyanus	1	2	0	0	0	0	0	0	0	0	0	0	0	0	0	0	0	0	0	0	0	0	0	0	species	Bidyanus bidyanus	443752	['Bidyanus bidyanus']	Bidyanus bidyanus	443752	ccagcttaccatatgaaggacgcacagtaagcaaaattggcacagcccaggacgtcaggtcgacgtgtagcgtatggaaggggaagaaatgggctacattccctaacacagtgaatacgaaagatgcactgaaacgtgcaacatgaaggaggatttagcagtaagcgggaaatagagtgtcccgctgaaaccggccctgaagcgcgcacacaccgcccgtcattctccccgagcttaaacactcacttttaactaaaaccctgaaattgctaaggggaggc
M00607:191:000000000-BFK52:1:1103:11031:12997_CONS_SUB_SUB	0.992932862	{'RefDB_AcMDB07': 'CES170'}	3	30997	Plotosidae	301281	Porochilus	1	3	0	0	0	0	0	0	0	0	0	0	0	0	0	0	0	0	0	0	0	0	0	0	species	Porochilus rendahli	337708	['Porochilus rendahli']	Porochilus rendahli	337708	tcagcttaccctgtgaaggcctctaacagtaagcaaaattggccagcccaaaaacgtcaggtcgaggtgtaacgtacgaagtgggaagaaatgggctacattttctaacaatagattaatacgaataacaccctgaaacaggtgtttaaaggtggatttagcagtaaaaagtaaattagagagttattttgaaataggctctgagacgcgcacacaccgcccgtcaccctcccccacaaaaataataacattcataataataattaataagacaaggggaggt
M00607:191:000000000-BFK52:1:1103:14884:13032_CONS_SUB_SUB	0.992857143	{'RefDB_AcMDB07': 'CES077'}	3	8015	Salmonidae	8016	Oncorhynchus	1	3	0	0	0	0	0	0	0	0	0	0	0	0	0	0	0	0	0	0	0	0	0	0	species	Oncorhynchus mykiss	8022	['Oncorhynchus mykiss']	Oncorhynchus mykiss	8022	tcagcttaccctatgaaggccccatagtaagcaaaatgggcaaaacccaaaacgtcaggtcgaggtgtagcgcatgaggtgggaagaaatgggctacattctctaaattagagcactacgaaccacgctgtgaaatcagcgtccgaaggtggatttagcagtaaacagaaaacagagagttctcttgaaactggctctgaggcgcgcacacaccgcccgtcgctctccccaagttcaacctgtccttctaactaagaagttaaccgaacaaaggggaggc
M00607:191:000000000-BFK52:1:1103:17017:14296_CONS_SUB_SUB	NA	NA	3	NA	NA	NA	NA	0	3	0	0	0	0	0	0	0	0	0	0	0	0	0	0	0	0	0	0	0	0	0	0	no rank	root	NA	NA	NA	1	tcagcttaccctgtgaaggtaataaaagtaagcaaaatgggcacaacccaaaacgtcaggtcgaggtgtagcgcatgaagtgggaagaaatgggctacattttctaatatagaatattacgaacatgcaccatgaaacaatgcttgaaggaggatttagtagtaaaagggaaatagagtgtccctttgaacccggctctgagacgcgtacacaccgcccgtcattctccccgagcttaaacactcacttttaactaaaaccctgaaattgctaaggggaggc
M00607:191:000000000-BFK52:1:1103:19150:14694_CONS_SUB_SUB	NA	NA	34	NA	NA	NA	NA	0	15	8	11	0	0	0	0	0	0	0	0	0	0	0	0	0	0	0	0	0	0	0	0	no rank	root	NA	NA	NA	1	tcagcttacctcatgagagacttatagtaagcaaaactggtataacccagaacgtcaggtcgaggtgtagcgaatggaaagggaagagatgggctacattccttaaattaaggaatacgaatgatgttctgaaacgttcatccgaaggaggatttagcagtaagcagaaaacagagagttccgctgaaattggccctgaagcgcgcacacaccgcccgtcattctccccgagcttaaacactcacttttaactaaaaccctgaaattgctaaggggaggc
M00607:191:000000000-BFK52:1:1103:24159:14943_CONS_SUB_SUB	0.992882562	{'RefDB_AcMDB07': 'CES043'}	4	30875	Terapontidae	443751	Bidyanus	1	4	0	0	0	0	0	0	0	0	0	0	0	0	0	0	0	0	0	0	0	0	0	0	species	Bidyanus bidyanus	443752	['Bidyanus bidyanus']	Bidyanus bidyanus	443752	ccagcttaccctatgaaggacgcacagtaagcaaaattggcacagcccagaacgtcaggtcgacgtgtagcgtatggaaggggaagaaatgggctacattccctaacacagtgaatacgaaagatgcactgaaacgtgcaacatgaaggaggatttagcagtaagcgggaaatagagtgtcccgctgaaaccggccctgaagcgcgcacaccgcccgtcattctccccgagcttaaacactcacttttaactaaaaccctgaaattgctaaggggaggc
M00607:191:000000000-BFK52:1:1103:19895:15039_CONS_SUB_SUB	0.954703833	{'RefDB_AcMDB07': 'CES001'}	3	30997	Plotosidae	301283	Neosilurus	1	3	0	0	0	0	0	0	0	0	0	0	0	0	0	0	0	0	0	0	0	0	0	0	species	Neosilurus hyrtlii	301284	['Neosilurus hyrtlii']	Neosilurus hyrtlii	301284	tcagcttaccctatgaaggccccatagtaagcaaaattggtataacccaaaacgtcaggtcgaggtgtagcgtacgagaggggaagaaatgggctacattttctaataatagactactacgaatagcaccctgaaacgagtgcctaaaggtggatttagcagtaaaaagtaaacagagagttcttttgaatcaggctctgagacgcgcacacaccgcccgtcaccctcccccacacacaataacacaatttcataatagcacaacacaaaacaaggggaggc
M00607:191:000000000-BFK52:1:1103:14277:15327_CONS_SUB_SUB	0.992882562	{'RefDB_AcMDB07': 'CES043'}	18	30875	Terapontidae	443751	Bidyanus	1	18	0	0	0	0	0	0	0	0	0	0	0	0	0	0	0	0	0	0	0	0	0	0	species	Bidyanus bidyanus	443752	['Bidyanus bidyanus']	Bidyanus bidyanus	443752	ccagcttaccctatgaaggacgcacagtaagcaaaattggcacagcccagaacgtcaggtcgacgtgtagcgtatggaaggggaagaagtgggctacattccctaacacagtgaatacgaaagatgcactgaaacgtgcaacatgaaggaggatttagcagtaagcgggaaatagagtgtcccgctgaaaccggccctgaagcgcgcacacaccgcccgacattctccccgagcttaaacactcacttttaactaaaaccctgaaattgctaaggggaggc
M00607:191:000000000-BFK52:1:1103:21257:16197_CONS_SUB_SUB	0.992831541	{'RefDB_AcMDB07': 'CES006'}	10	86197	Eleotridae	78194	Mogurnda	1	6	2	2	0	0	0	0	0	0	0	0	0	0	0	0	0	0	0	0	0	0	0	0	species	Mogurnda adspersa	78195	['Mogurnda adspersa']	Mogurnda adspersa	78195	tcagcttaccctctgaaggccccatagtcagcaaaattggtataacccaaaacgtcaggtcgaggtgtagcgtacgagaggggaagaaatgggctacattcactgatacagtacacacggacgataaattgaaataaacatctgaaggaggatttagcagtaagaaggaaaacagagtgttcccctgaaaccggccctgaagcgcgcacacaccgcccgtcactctccccaagccacacttcacccataaataaaacccaacaattgcaaaggggaggc
M00607:191:000000000-BFK52:1:1103:6391:16379_CONS_SUB_SUB	0.996453901	{'RefDB_AcMDB07': 'CES080'}	10	7934	Anguillidae	7935	Anguilla	1	10	0	0	0	0	0	0	0	0	0	0	0	0	0	0	0	0	0	0	0	0	0	0	species	Anguilla australis	7940	['Anguilla australis']	Anguilla australis	7940	ccagcttgcctcttgagagaccaaaagccagcctaatgggtcctacccaaaacgtcaggtcgaggtgtagcgaatgagatggaatgaaatgggctacattttctgacacagaaaaacacgaaaagtgccatgaaataagcacgactgaaggtggatttagcagtaaaaaggaaatagagagtccttttgaaaccggctctgaggcgcgtacacaccgcccgtcactctcctcgaaaaataataaagacaattaataaaacaataaaaacaagaagaggaggc
M00607:191:000000000-BFK52:1:1103:3880:16537_CONS_SUB_SUB	0.956834532	{'RefDB_AcMDB07': 'CES087'}	9	130264	Galaxiidae	51242	Galaxias	1	6	0	3	0	0	0	0	0	0	0	0	0	0	0	0	0	0	0	0	0	0	0	0	species	Galaxias maculatus	61620	['Galaxias maculatus']	Galaxias maculatus	61620	tcagcttaccctgtgaaggccccatagtaagcaaaatgggcaaaacccaaaacgtcaggtcgaggtgtagcgcatgaggtgggaagaaatgggctacattccctgttttagggaaaaacggacgggggcgtgaaacggccccctgaaggtggatttagcagtagactggaagcagagagtcccgtcgaaactggctctgaggcgcgcacacaccgcccgtcactctccccaagtctatttttttggttcataaaagcactactggacaaaggggaggc
M00607:191:000000000-BFK52:1:1103:19680:16658_CONS_SUB_SUB	0.975265018	{'RefDB_AcMDB07': 'CES043'}	3	30875	Terapontidae	443751	Bidyanus	1	3	0	0	0	0	0	0	0	0	0	0	0	0	0	0	0	0	0	0	0	0	0	0	species	Bidyanus bidyanus	443752	['Bidyanus bidyanus']	Bidyanus bidyanus	443752	tcagcttaccctgtgaaggcctctaacagtaagcaaaattggcacagcccagaccgtcaggtcgacgtgtagcgtatggaaggggaagaaatgggctacattccctaacacagtgaatacgaaagatgcactgaaacgtgcaacatgaaggaggatttagcagtaagcgggaaatagagtgtcccgctgaaaccggccctgaagcgcgcacacaccgcccgtcattctccccgagcttaaacactcacttttaactaaaaccctgaaattgctaaggggaggc
M00607:191:000000000-BFK52:1:1103:5928:16961_CONS_SUB_SUB	0.985714286	{'RefDB_AcMDB07': 'CES077'}	2	8015	Salmonidae	8016	Oncorhynchus	1	2	0	0	0	0	0	0	0	0	0	0	0	0	0	0	0	0	0	0	0	0	0	0	species	Oncorhynchus mykiss	8022	['Oncorhynchus mykiss']	Oncorhynchus mykiss	8022	ccagcttaccctgtgaaggccccatagtaagcaaaatgggcgaaacccaaaacgtcaggtcgaggtgtagcgcatgaggagggaagaaatgggctacattctctaaattagagcactacgaaccacgctgtgaaatcagcgtccgaaggtggatttagcagtaaacagaaaacagagagttctcttgaaactggctctgaggcgcgcacacaccgcccgtcactctccccaagttcaacctgtccttctaactatgaagttaaccgaacaaaggggaggc
M00607:191:000000000-BFK52:1:1103:6984:17399_CONS_SUB_SUB	0.989323843	{'RefDB_AcMDB07': 'CES043'}	2	30875	Terapontidae	443751	Bidyanus	1	2	0	0	0	0	0	0	0	0	0	0	0	0	0	0	0	0	0	0	0	0	0	0	species	Bidyanus bidyanus	443752	['Bidyanus bidyanus']	Bidyanus bidyanus	443752	tcagcttaccctatgaaggacgcacagtaagcaaaattggcacagcccagaacgtcaggtcgacgtgcagcgtatggaaggggaagaaatgggctacattccctaacacagtgtatacgaaagatgcactgaaacgtgcaacatgaaggaggatttagcagtaagcgggaaatagagtgtcccgctgaaaccggccctgaagcgcgcacacaccgcccgtcattctccccgagcttaaacactcacttttaactaaaaccctgaaattgctaaggggaggc
M00607:191:000000000-BFK52:1:1103:23868:17470_CONS_SUB_SUB	0.992857143	{'RefDB_AcMDB07': 'CES035'}	2	130260	Retropinnidae	89572	Retropinna	1	2	0	0	0	0	0	0	0	0	0	0	0	0	0	0	0	0	0	0	0	0	0	0	species	Retropinna semoni	182228	['Retropinna semoni']	Retropinna semoni	182228	tcagcttaccctgtgaaggaataatagtaagcagaatgggcacagcccagaacgtcaggtcaaggtgcagcgtatgaggtgggaagaaatgggctacattccctaatgtagggcactacggatagtgctgtgaaaccagcccttgaaggtggatttagcagtaagaagaaaatagagtgttcttctgaacccggctctgaggcgcgcacacaccgcccgtcactctccccaaattcaccattcccagtatttaacgagaagactcgagtaaaggggaggc
M00607:191:000000000-BFK52:1:1103:20613:17809_CONS_SUB_SUB	0.992831541	{'RefDB_AcMDB07': 'CES006'}	3	86197	Eleotridae	78194	Mogurnda	1	3	0	0	0	0	0	0	0	0	0	0	0	0	0	0	0	0	0	0	0	0	0	0	species	Mogurnda adspersa	78195	['Mogurnda adspersa']	Mogurnda adspersa	78195	tcagcttaccctatgaaggccccatagtcagcaaaattggtataacccaaaacgtcaggtcgaggtgtagcgtacgagaggggaagaaatgggctacattcactgatacagtacacacggacgataaattgaaataaacatctgaaggaggatttagcagtaagaaggaaaacagagtgttcccctgaaaccggccctgaagcgcgcacgcaccgcccgtcactctccccaagccacacttcacccataaataaaacccaacaattgcaaaggggaggc
M00607:191:000000000-BFK52:1:1103:25538:18221_CONS_SUB_SUB	NA	NA	2	NA	NA	NA	NA	0	2	0	0	0	0	0	0	0	0	0	0	0	0	0	0	0	0	0	0	0	0	0	0	no rank	root	NA	NA	NA	1	ccagcttgcctcttgagagaccaaaagcaagcctaatgggtcctacccaaaacgtcaggtcgaggtgtagcgaatgagatggaatgaaatgggctacattttctgacacagaaaaacacgaaaagtgccatgaaataagcacgactgaaggtggatttagcagtaaaaaggaaatagagagtccttttgaaactggctctgaggcgcgcacacaccgcccgtcactctccccaagttcaacctgtccttctaactaagaagttaaccgaacaaaggggaggc
M00607:191:000000000-BFK52:1:1103:21614:19019_CONS_SUB_SUB	0.996402878	{'RefDB_AcMDB07': 'CES087'}	21	130264	Galaxiidae	51242	Galaxias	1	21	0	0	0	0	0	0	0	0	0	0	0	0	0	0	0	0	0	0	0	0	0	0	species	Galaxias maculatus	61620	['Galaxias maculatus']	Galaxias maculatus	61620	tcagcataccctgtgaagggttcatagtatgcaaggtgggtagagcccaaaacgtcaggtcgaggtgtagcgtatgaggagggaagaaatgggctacattccctgttttagggaaaaacggacgggggcgtgaaacggccccctgaaggtggatttagcagtagactggaagcagagagtcccgtcgaaactggctctgaggcgcgcacacaccgcccgtcactctccccaagtctatttttttggttcataaaagcactactggacagaggggaggc
M00607:191:000000000-BFK52:1:1103:9193:20167_CONS_SUB_SUB	NA	NA	8	NA	NA	NA	NA	0	5	0	3	0	0	0	0	0	0	0	0	0	0	0	0	0	0	0	0	0	0	0	0	no rank	root	NA	NA	NA	1	tcagcttaccctatgaaggccccatagtcagcaaaattggtataacccaaaacgtcaggtcgaggtgtagcgtacgagaggggaagaaatgggctacattcactgatacagtacacacggacgataaattgaaataaacatctgaaggaggatttagcagtaagaaggaaaacagagtgttcccctgaaaccggccctgaagcgcgcacacaccgcccgtcattctccccgagcttaaacactcacttttaactaaaaccctgaaattgctaaggggaggc
M00607:191:000000000-BFK52:1:1103:23676:20446_CONS_SUB_SUB	0.992831541	{'RefDB_AcMDB07': 'CES006'}	4	86197	Eleotridae	78194	Mogurnda	1	4	0	0	0	0	0	0	0	0	0	0	0	0	0	0	0	0	0	0	0	0	0	0	species	Mogurnda adspersa	78195	['Mogurnda adspersa']	Mogurnda adspersa	78195	tcagcttaccctatgaaggccccataataagcaaaattggtataacccaaaacgtcaggtcgaggtgtagcgtacgagaggggaagaaatgggctacattcactgatacagtacacacggacgataaattgtaataaacatctgaaggaggatttagcagtaagaaggaaaacagagtgttcccctgaaaccggccctgaagcgcgcacacaccgcccgtcactctccccaagccacacttcacccataaataaaacccaacaattgcaaaggggaggc
M00607:191:000000000-BFK52:1:1103:23284:20984_CONS_SUB_SUB	0.992831541	{'RefDB_AcMDB07': 'CES016'}	3	8162	Percichthyidae	135753	Gadopsis	1	3	0	0	0	0	0	0	0	0	0	0	0	0	0	0	0	0	0	0	0	0	0	0	species	Gadopsis marmoratus	135755	['Gadopsis marmoratus']	Gadopsis marmoratus	135755	tcagcttacctcatgagagacttatagtaagcaaaactggtataacccagaacgtcaggtcgaggtgtagcgaatggaaagggaagagatgggccacattccttaaattaaggaatacgaaggatgttctgaaacgttcatccgaaggaggatttagcagtaagcagaaaacagagagttccgctgaaattggccctgaagcgcgcacacaccgcccgtcactctctccaaatctaacattaatatacctaaaactacaaaacctaataaaggagaggc
M00607:191:000000000-BFK52:1:1103:24649:21137_CONS_SUB_SUB	0.992857143	{'RefDB_AcMDB07': 'CES077'}	2	8015	Salmonidae	8016	Oncorhynchus	1	2	0	0	0	0	0	0	0	0	0	0	0	0	0	0	0	0	0	0	0	0	0	0	species	Oncorhynchus mykiss	8022	['Oncorhynchus mykiss']	Oncorhynchus mykiss	8022	tcagcttaccctgtgaaggccccatagtaagcaaagtgggcaaaacccaaaacgtcaggtcgaggtgtagcgcatgaggtgggaagaaatgggctacattctctaaattagagcactacgaaccacgctgtgaaatcagcgtccgaaggtggatttagcagtaaacggaaaacagagagttctcttgaaactggctctgaggcgcgcacacaccgcccgtcactctccccaagttcaacctgtccttctaactaagaagttaaccgaacaaaggggaggc
M00607:191:000000000-BFK52:1:1103:7044:21417_CONS_SUB_SUB	0.953571429	{'RefDB_AcMDB07': 'CES006'}	2	86197	Eleotridae	78194	Mogurnda	1	2	0	0	0	0	0	0	0	0	0	0	0	0	0	0	0	0	0	0	0	0	0	0	species	Mogurnda adspersa	78195	['Mogurnda adspersa']	Mogurnda adspersa	78195	tcagcataccctgtgaagggttcatagtatgcaaggtgggtagagcccaaaacgtcaggtcgaggtgtagcgtatgaggaggggaagaaatgggctacattcactgatacagtacacacggacgataaattgaaataaacatctgaaggaggatttagcagtaagaaggaaaacagagtgttcccctgaaaccggccctgaagcgcgcacacaccgcccgtcactctccccaagccacacttcacccataaataaaacccaacaattgcaaaggggaggc
M00607:191:000000000-BFK52:1:1103:6730:21727_CONS_SUB_SUB	NA	NA	8	NA	NA	NA	NA	0	3	3	2	0	0	0	0	0	0	0	0	0	0	0	0	0	0	0	0	0	0	0	0	no rank	root	NA	NA	NA	1	ccagcttaccctatgaaggacgcacagtaagcaaaattggcacagcccagaacgtcaggtcgacgtgtagcgtatggaaggggaagaaatgggctacattccctaacacagtgaatacgaaagatgcactgaaacgtgcaacatgaaggaggatttagcagtaagcgggaaatagagtgtcccgctgaaactggctctgaggcgcgcacacaccgcccgtcactctccccaagttcaacctgtccttctaactaagaagttaaccgaacaaaggggaggc
M00607:191:000000000-BFK52:1:1103:14499:22614_CONS_SUB_SUB	0.971530249	{'RefDB_AcMDB07': 'CES043'}	17	30875	Terapontidae	443751	Bidyanus	1	9	4	4	0	0	0	0	0	0	0	0	0	0	0	0	0	0	0	0	0	0	0	0	species	Bidyanus bidyanus	443752	['Bidyanus bidyanus']	Bidyanus bidyanus	443752	tcagcttaccctgtgaaggaataatagtaagcagaatgggcacagcccagaacgtcaggtcgacgtgtagcgtatggaaggggaagaaatgggctacattccctaacacagtgaatacgaaagatgcactgaaacgtgcaacatgaaggaggatttagcagtaagcgggaaatagagtgtcccgctgaaaccggccctgaagcgcgcacacaccgcccgtcattctccccgagcttaaacactcacttttaactaaaaccctgaaattgctaaggggaggc
M00607:191:000000000-BFK52:1:1103:9657:23756_CONS_SUB_SUB	0.992831541	{'RefDB_AcMDB07': 'CES006'}	2	86197	Eleotridae	78194	Mogurnda	1	2	0	0	0	0	0	0	0	0	0	0	0	0	0	0	0	0	0	0	0	0	0	0	species	Mogurnda adspersa	78195	['Mogurnda adspersa']	Mogurnda adspersa	78195	tcagcttaccctgtgaaggccccatagtaagcaaaattggtataacccaaaacgtcaggtcgaggtgtagcgtacgagaggggaagaaatgggctacattcactgatacagtacacacggacgataaattgaaataaacatctgaaggaggatttagcagtaagaaggaaaacagagtgttcccctgaaaccggccctggagcgcgcacacaccgcccgtcactctccccaagccacacttcacccataaataaaacccaacaattgcaaaggggaggc
M00607:191:000000000-BFK52:1:1103:15735:24073_CONS_SUB_SUB	0.96797153	{'RefDB_AcMDB07': 'CES043'}	7	30875	Terapontidae	443751	Bidyanus	1	7	0	0	0	0	0	0	0	0	0	0	0	0	0	0	0	0	0	0	0	0	0	0	species	Bidyanus bidyanus	443752	['Bidyanus bidyanus']	Bidyanus bidyanus	443752	tcagcttaccctatgaaggccccatagtaagcaaaattggtataacccaaaacgtcaggtcgaggtgtagcgtatggaaggggaagaaatgggctacattccctaacacagtgaatacgaaagatgcactgaaacgtgcaacatgaaggaggatttagcagtaagcgggaaatagagtgtcccgctgaaaccggccctgaagcgcgcacacaccgcccgtcattctccccgagcttaaacactcacttttaactaaaaccctgaaattgctaaggggaggc
M00607:191:000000000-BFK52:1:1104:21951:2143_CONS_SUB_SUB	0.989323843	{'RefDB_AcMDB07': 'CES043'}	3	30875	Terapontidae	443751	Bidyanus	1	3	0	0	0	0	0	0	0	0	0	0	0	0	0	0	0	0	0	0	0	0	0	0	species	Bidyanus bidyanus	443752	['Bidyanus bidyanus']	Bidyanus bidyanus	443752	ccagcttaccctatgaaggacgcacagtcagcaaaattggcacagcccagaacgtcaggtcgacgtgtagcgtatggaaggggaagaagtgggctacattccctaacacagtgaatacgaaagatgcactgaaacgtgcaacatgaaggaggatttagcagtaagcgggaaatagagtgtcccgctgaaaccggccctgaagcgcgcacacaccgcccgacattctccccgagcttaaacactcacttttaactaaaaccctgaaattgctaaggggaggc
M00607:191:000000000-BFK52:1:1104:14330:2168_CONS_SUB_SUB	0.989208633	{'RefDB_AcMDB07': 'CES087'}	2	130264	Galaxiidae	51242	Galaxias	1	2	0	0	0	0	0	0	0	0	0	0	0	0	0	0	0	0	0	0	0	0	0	0	species	Galaxias maculatus	61620	['Galaxias maculatus']	Galaxias maculatus	61620	tcagcatcccctgtgaagggttcatagtatgcaaggtgggtagagcccaaaacgtcaggtcgaggtgtagcgtatgaggagggaagaaatgggctacattccctgttttagggaaaaacggacgggggcgtgaaacggccctctgaaggtggatttagcagtagactggaagcagagagtcccgtcgaaactggctctgaggcgcgcacacaccgcccgtcactttccccaagtctatttttttggttcataaaagcactactggacaaaggggaggc
M00607:191:000000000-BFK52:1:1104:12084:2718_CONS_SUB_SUB	NA	NA	29	NA	NA	NA	NA	0	17	6	6	0	0	0	0	0	0	0	0	0	0	0	0	0	0	0	0	0	0	0	0	no rank	root	NA	NA	NA	1	tcagcttaccctatgaaggccccatagtaagcaaaattggtataacccaaaacgtcaggtcgaggtgtagcgtacgagaggggaagaaatgggctacattcactgatacagtacacacggacgataaattgaaataaacatctgaaggaggatttagcagtaagaaggaaaacagagtgttcccctgaaaccggccctgaagcgcgcacacaccgcccgtcactctccccaagttcaacctgtccttctaactaagaagttaaccgaacaaaggggaggc
M00607:191:000000000-BFK52:1:1104:8302:3475_CONS_SUB_SUB	0.992805755	{'RefDB_AcMDB07': 'CES087'}	2	130264	Galaxiidae	51242	Galaxias	1	2	0	0	0	0	0	0	0	0	0	0	0	0	0	0	0	0	0	0	0	0	0	0	species	Galaxias maculatus	61620	['Galaxias maculatus']	Galaxias maculatus	61620	tcagcatagcctgtgaagggttcatagtatgcaaggtgggtagagcccaaaacgtcaggtcgaggtgtagcgtatgaggagggaagaaatgggctacattccctgttttagggaaaaacggacgggggcgtgaaacggccccctgaaggtggatttagcagtagactggaagcagagagtcccgtcgaaactggctctgaggcgcgcacacaccgcccgtcactctccccgagtctatttttttggttcataaaagcactactggacaaaggggaggc
M00607:191:000000000-BFK52:1:1104:18641:3520_CONS_SUB_SUB	0.989285714	{'RefDB_AcMDB07': 'CES035'}	2	130260	Retropinnidae	89572	Retropinna	1	2	0	0	0	0	0	0	0	0	0	0	0	0	0	0	0	0	0	0	0	0	0	0	species	Retropinna semoni	182228	['Retropinna semoni']	Retropinna semoni	182228	tcagcttaccctgtgaaggaataatagtcagcagaatgggcacagcccagaacgtcaggtcaaggtgcagcgtatgaggtgggaagagatgggctacattccctaatatagggcactacggatagtgctgtgaaaccagcccttgaaggtggatttagcagtaagaagaaaatagagtgttcttctgaacccggctctgaggcgcgcacacaccgcccgtcactctccccaaattcaccatttccagtatttaacgagaagactcgagtagaggggaggc
M00607:191:000000000-BFK52:1:1104:13524:5702_CONS_SUB_SUB	NA	NA	2	NA	NA	NA	NA	0	2	0	0	0	0	0	0	0	0	0	0	0	0	0	0	0	0	0	0	0	0	0	0	no rank	root	NA	NA	NA	1	tcagcataccctgtgaagggttcatagtatgcaaggtgggtagagcccaaaacgtcaggtcgaggtgtagcgtacgagaggggaagaaatgggctacattcactgatacagtacacacggacgataaattgaaataaacatctgaaggaggatttagcagtaagaaggaaaacagagtgttcccctgaaaccggccctgaagcgcgcacacaccgcccgtcattctccccgagcttaaacactcacttttaactaaaaccctgaaattgctaaggggaggc
M00607:191:000000000-BFK52:1:1104:15858:6174_CONS_SUB_SUB	0.957597173	{'RefDB_AcMDB07': 'CES043'}	12	30875	Terapontidae	443751	Bidyanus	1	6	2	4	0	0	0	0	0	0	0	0	0	0	0	0	0	0	0	0	0	0	0	0	species	Bidyanus bidyanus	443752	['Bidyanus bidyanus']	Bidyanus bidyanus	443752	tcagcttacctcatgagagacttatagtaagcaaaactggtataacccagaacgtcaggtcgacgtgtagcgtatggaaggggaagaaatgggctacattccctaacacagtgaatacgaaagatgcactgaaacgtgcaacatgaaggaggatttagcagtaagcgggaaatagagtgtcccgctgaaaccggccctgaagcgcgcacacaccgcccgtcattctccccgagcttaaacactcacttttaactaaaaccctgaaattgctaaggggaggc
M00607:191:000000000-BFK52:1:1104:5370:7025_CONS_SUB_SUB	0.992831541	{'RefDB_AcMDB07': 'CES006'}	2	86197	Eleotridae	78194	Mogurnda	1	2	0	0	0	0	0	0	0	0	0	0	0	0	0	0	0	0	0	0	0	0	0	0	species	Mogurnda adspersa	78195	['Mogurnda adspersa']	Mogurnda adspersa	78195	tcagcttaccctatgaaggccccatagtaagcaaaattggtataacccaaaacgtcaggtcgaggtgtagcgtacgagaggggaagaaatgggctacattcactgatacagtacacacggacgataaattgaaataaacatctgaaggaggatttagcagtaagaaggaaagcagagtgttcccctgaaaccggccctgaagcgcgcacacaccgcccgtcactcttcccaagccacacttcacccataaataaaacccaacaattgcaaaggggaggc
M00607:191:000000000-BFK52:1:1104:27121:7222_CONS_SUB_SUB	0.992857143	{'RefDB_AcMDB07': 'CES077'}	6	8015	Salmonidae	8016	Oncorhynchus	1	6	0	0	0	0	0	0	0	0	0	0	0	0	0	0	0	0	0	0	0	0	0	0	species	Oncorhynchus mykiss	8022	['Oncorhynchus mykiss']	Oncorhynchus mykiss	8022	tcagcttaccctgtgaaggccccatagtaagcaaaatgggcaaaacccaaaacgtcaggtcgaggtgtagcgcatgaggtgggaagaaatgggctacattctctaaattagagcactacgaaccacgctgtgaaatcagcgtccgaaggtggatatagcagtaaacagaaaacagagagttctcttgaaactggctctgaggcgcgcacacaccgcccgtcactctccccaggttcaacctgtccttctaactaagaagttaaccgaacaaaggggaggc
M00607:191:000000000-BFK52:1:1104:26244:7265_CONS_SUB_SUB	0.989208633	{'RefDB_AcMDB07': 'CES087'}	3	130264	Galaxiidae	51242	Galaxias	1	3	0	0	0	0	0	0	0	0	0	0	0	0	0	0	0	0	0	0	0	0	0	0	species	Galaxias maculatus	61620	['Galaxias maculatus']	Galaxias maculatus	61620	tcagcataccctgtgaagggttcatagtatgcaaggtgggtagagcccaaaacgtcaggtcgaggtgtagcgtatgaggagggaagaaatgggctacattccctgttttagggaagaacggacgggggcgtgaaacggccccctgaaggtggatttagcagtagactggaagcagagagtcccgtcgaaaccggctctgaggcgcgcacacaccgcccgtcactctccccatgtctatttttttggttcataaaagcactactggacaaaggggaggc
M00607:191:000000000-BFK52:1:1104:23277:7444_CONS_SUB_SUB	0.992831541	{'RefDB_AcMDB07': 'CES016'}	2	8162	Percichthyidae	135753	Gadopsis	1	2	0	0	0	0	0	0	0	0	0	0	0	0	0	0	0	0	0	0	0	0	0	0	species	Gadopsis marmoratus	135755	['Gadopsis marmoratus']	Gadopsis marmoratus	135755	tcagcttacctcatgagagacttatagtaagcaaaactggtataacccagaacgtcaggtcgaggtgtagcgaatggaaagggaagagatgggctacattccttaaattaaggaatacgaatgatgttttgaaacgttcatccgaaggaggatttagcagtaagcagaaaacagagagttccgctgaaattggccctgaagcgcgcacacaccgcccgtcactctctccaaatctgacattaatatacctaaaactacaaaacctaataaaggagaggc
M00607:191:000000000-BFK52:1:1104:15981:7776_CONS_SUB_SUB	NA	NA	6	NA	NA	NA	NA	0	3	3	0	0	0	0	0	0	0	0	0	0	0	0	0	0	0	0	0	0	0	0	0	no rank	root	NA	NA	NA	1	tcagcttacctcatgagagacttatagtaagcaaaactggtataacccagaacgtcaggtcgaggtgtagcgaatggaaagggaagagatgggctacattccctaacacagtgaatacgaaagatgcactgaaacgtgcaacatgaaggaggatttagcagtaagcgggaaatagagtgtcccgctgaaaccggccctgaagcgcgcacacaccgcccgtcattctccccgagcttaaacactcacttttaactaaaaccctgaaattgctaaggggaggc
M00607:191:000000000-BFK52:1:1104:5541:8453_CONS_SUB_SUB	NA	NA	2	NA	NA	NA	NA	0	2	0	0	0	0	0	0	0	0	0	0	0	0	0	0	0	0	0	0	0	0	0	0	no rank	root	NA	NA	NA	1	tcagcttaccctgtgaaggccccatagtaagcaaaatgggcaaaacccaaaacgtcaggtcgaggtgtagcgcatgaggtgggaagaaatgggctacattctctaaattagagcactacgaaccacgctgtgaaatcagcgtccgaaggtggatttagcagtaaacagaaaacagagagttctcttgaaactggctctgaggcgcgcacacaccgcccgtcactctccccaagtctatttttttggttcataaaagcactactggacagaggggaggc
M00607:191:000000000-BFK52:1:1104:20107:8834_CONS_SUB_SUB	0.989323843	{'RefDB_AcMDB07': 'CES043'}	2	30875	Terapontidae	443751	Bidyanus	1	2	0	0	0	0	0	0	0	0	0	0	0	0	0	0	0	0	0	0	0	0	0	0	species	Bidyanus bidyanus	443752	['Bidyanus bidyanus']	Bidyanus bidyanus	443752	ccagcttaccctatgaaggacgcacagtcagcaaaattggcacagcccagaacgtcaggtcgacgtgtagcgtatggaaggggaagaaatgggctacactccctagcacagtgaatacgaaagatgcactgaaacgtgcaacatgaaggaggatttagcagtaagcgggaaatagagtgtcccgctgaaaccggccctgaagcgcgcacacaccgcccgtcattctccccgagcttaaacactcacttttaactaaaaccctgaaattgctaaggggaggc
M00607:191:000000000-BFK52:1:1104:15638:9379_CONS_SUB_SUB	0.992882562	{'RefDB_AcMDB07': 'CES043'}	22	30875	Terapontidae	443751	Bidyanus	1	22	0	0	0	0	0	0	0	0	0	0	0	0	0	0	0	0	0	0	0	0	0	0	species	Bidyanus bidyanus	443752	['Bidyanus bidyanus']	Bidyanus bidyanus	443752	ccagcttaccctatgaaggacgcacagtaagcaaaattggcacagcccagaacgtcaggtcgacgtgtagcgtatggaaggggaagaaatgggctacattccctaacacggtgaatacgaaagatgcactgaaacgtgcaacatgaaggaggatttagcagtaagcgggaaatagagtgtcccgctgaaaccagccctgaagcgcgcacacaccgcccgtcattctccccgagcttaaacactcacttttaactaaaaccctgaaattgctaaggggaggc
M00607:191:000000000-BFK52:1:1104:16674:9903_CONS_SUB_SUB	0.961267606	{'RefDB_AcMDB07': 'CES005'}	4	7953	Cyprinidae	NA	NA	2	4	0	0	0	0	0	0	0	0	0	0	0	0	0	0	0	0	0	0	0	0	0	0	family	Cyprinidae	NA	['Cyprinus carpio', 'Carassius auratus']	NA	7953	tcagcttaccctatgaaggccccatagtaagcaaaattggtataacccaaaacgtcaggtcgaggtgtagcgcatgaagtgggaagaaatgggctacattttctaatatagaatattacgaacatgcaccatgaaacaatgcttgaaggaggatttagtagtaaaagggaaatagagtgtccctttgaacccggctctgagacgcgtacacaccgcccgtcactctcccctgtcaaaacgcaccaaaaatacataatacaacagcactgacaaggggaggc
M00607:191:000000000-BFK52:1:1104:17435:10291_CONS_SUB_SUB	0.992831541	{'RefDB_AcMDB07': 'CES016'}	8	8162	Percichthyidae	135753	Gadopsis	1	8	0	0	0	0	0	0	0	0	0	0	0	0	0	0	0	0	0	0	0	0	0	0	species	Gadopsis marmoratus	135755	['Gadopsis marmoratus']	Gadopsis marmoratus	135755	tcagcctacctcatgagagacttatagtaagcaaaactggtataacccagaacgtcaggtcgaggtgtagcgaatggaaagggaagagatgggctacattccttaaattaaggaatacgaatgatgttctgaaacgttcatccgaaggaggatttagcagtaagcagaaaacagagagttccgctgaaattggccctgaagcgcgcacacaccgcccgtcactctctccaaatctaacattgatatacctaaaactacaaaacctaataaaggagaggc
M00607:191:000000000-BFK52:1:1104:19898:11797_CONS_SUB_SUB	0.992882562	{'RefDB_AcMDB07': 'CES043'}	10	30875	Terapontidae	443751	Bidyanus	1	10	0	0	0	0	0	0	0	0	0	0	0	0	0	0	0	0	0	0	0	0	0	0	species	Bidyanus bidyanus	443752	['Bidyanus bidyanus']	Bidyanus bidyanus	443752	ccagcttaccctatgaaggacgcacagtaagcaaaattggcacagcccagaacgtcaggtcgacgtgtagcgtatggaaggggaagaaatgggctacattccctaacacagtgaatacggaagatgcactgaaacgcgcaacatgaaggaggatttagcagtaagcgggaaatagagtgtcccgctgaaaccggccctgaagcgcgcacacaccgcccgtcattctccccgagcttaaacactcacttttaactaaaaccctgaaattgctaaggggaggc
M00607:191:000000000-BFK52:1:1104:5853:11898_CONS_SUB_SUB	NA	NA	7	NA	NA	NA	NA	0	5	2	0	0	0	0	0	0	0	0	0	0	0	0	0	0	0	0	0	0	0	0	0	no rank	root	NA	NA	NA	1	tcagcataccctgtgaagggttcatagtatgcaaggtgggtagagcccaaaacgtcaggtcgaggtgtagcgtatgaggagggaagaaatgggctacattcactgatacagtacacacggacgataaattgaaataaacatctgaaggaggatttagcagtaagaaggaaaacagagtgttcccctgaaaccggccctgaagcgcgcacacaccgcccgtcactctccccaagccacacttcacccataaataaaacccaacaattgcaaaggggaggc
M00607:191:000000000-BFK52:1:1104:2857:12641_CONS_SUB_SUB	0.992857143	{'RefDB_AcMDB07': 'CES077'}	4	8015	Salmonidae	8016	Oncorhynchus	1	4	0	0	0	0	0	0	0	0	0	0	0	0	0	0	0	0	0	0	0	0	0	0	species	Oncorhynchus mykiss	8022	['Oncorhynchus mykiss']	Oncorhynchus mykiss	8022	tcagcctaccctgtgaaggccccatagtaagcaaaatgggcaaaacccaaaacgtcaggtcgaggtgtagcgcatgaggtgggaagaaatgggctacattctctaaattagagcactacgaaccacgctgtgaaatcagcgtccgaaggtggatttagcagtaaacagaaaacagagagttctcttgaaactggctctgaggcgcgcacacaccgcccgtcactctccccaagttcaacctgtccttctaactaagaagttaaccgaacaaggggaggc
M00607:191:000000000-BFK52:1:1104:5202:13332_CONS_SUB_SUB	0.992882562	{'RefDB_AcMDB07': 'CES043'}	7	30875	Terapontidae	443751	Bidyanus	1	7	0	0	0	0	0	0	0	0	0	0	0	0	0	0	0	0	0	0	0	0	0	0	species	Bidyanus bidyanus	443752	['Bidyanus bidyanus']	Bidyanus bidyanus	443752	ccagcttcccctctgaaggacgcacagtaagcaaaattggcacagcccagaacgtcaggtcgacgtgtagcgtatggaaggggaagaaatgggctacattccctaacacagtgaatacgaaagatgcactgaaacgtgcaacatgaaggaggatttagcagtaagcgggaaatagagtgtcccgctgaaaccggccctgaagcgcgcacacaccgcccgtcattctccccgagcttaaacactcacttttaactaaaaccctgaaattgctaaggggaggc
M00607:191:000000000-BFK52:1:1104:28356:13371_CONS_SUB_SUB	0.992857143	{'RefDB_AcMDB07': 'CES035'}	17	130260	Retropinnidae	89572	Retropinna	1	17	0	0	0	0	0	0	0	0	0	0	0	0	0	0	0	0	0	0	0	0	0	0	species	Retropinna semoni	182228	['Retropinna semoni']	Retropinna semoni	182228	tcagcttaccctgtgaaggaataatagtaagcaggatgggcacagcccagaacgtcaggtcaaggtgcagcgtatgaggtgggaagaaatgggctacattccctaatatagggcactacggatagtgctgtgaaaccagcccttgaaggtggatttagcagtaagaagaagatagagtgttcttctgaacccggctctgaggcgcgcacacaccgcccgtcactctccccaaattcaccatttccagtatttaacgagaagactcgagtaaaggggaggc
M00607:191:000000000-BFK52:1:1104:25307:13388_CONS_SUB_SUB	0.992831541	{'RefDB_AcMDB07': 'CES016'}	3	8162	Percichthyidae	135753	Gadopsis	1	3	0	0	0	0	0	0	0	0	0	0	0	0	0	0	0	0	0	0	0	0	0	0	species	Gadopsis marmoratus	135755	['Gadopsis marmoratus']	Gadopsis marmoratus	135755	tcagcttacctcatgagagacttatagtaagcaaaactggtataacccagaacgtcaggtcgaggtgtagcgaatggaaagggaagagatgggctacattccttaaattaaggaatacgaatgatgttctgaaacgttcatccgaaggaggatttagtagtaagcagaaaacagagagttcctctgaaattggccctgaagcgcgcacacaccgcccgtcactctctccaaatctaacattaatatacctaaaactacaaaacctaataaaggagaggc
M00607:191:000000000-BFK52:1:1104:5064:13480_CONS_SUB_SUB	0.992857143	{'RefDB_AcMDB07': 'CES077'}	6	8015	Salmonidae	8016	Oncorhynchus	1	6	0	0	0	0	0	0	0	0	0	0	0	0	0	0	0	0	0	0	0	0	0	0	species	Oncorhynchus mykiss	8022	['Oncorhynchus mykiss']	Oncorhynchus mykiss	8022	tcagcttaccctgtgaaggccccatagtaagcaaaatgggcaaaacccaaaacgtcaggtcgaggtgtagcgcatgaggtgggaagaaatgggctacattctctaaattagagcactacgaaccacgctgtgaaatcagcgtccgaaggtggatttagcagtaaacagaaaacagagagttctcttgaaactggctctgaggcgcgcacacaccgcccgtcactctccccaagttcaacctgtccctctaactaagaagttaaccgaataaaggggaggc
M00607:191:000000000-BFK52:1:1104:9645:13795_CONS_SUB_SUB	0.950177936	{'RefDB_AcMDB07': 'CES035'}	13	130260	Retropinnidae	89572	Retropinna	1	8	3	2	0	0	0	0	0	0	0	0	0	0	0	0	0	0	0	0	0	0	0	0	species	Retropinna semoni	182228	['Retropinna semoni']	Retropinna semoni	182228	ccagcttaccctatgaaggacgcacagtaagcaaaattggcacagcccagaacgtcaggtcgacgtgtagcgtatggaaggggaagaaatgggctacattccctaatatagggcactacggatagtgctgtgaaaccagcccttgaaggtggatttagcagtaagaagaaaatagagtgttcttctgaacccggctctgaggcgcgcacacaccgcccgtcactctccccaaattcaccatttccagtatttaacgagaagactcgagtaaaggggaggc
M00607:191:000000000-BFK52:1:1104:2168:13803_CONS_SUB_SUB	NA	NA	17	NA	NA	NA	NA	0	15	0	2	0	0	0	0	0	0	0	0	0	0	0	0	0	0	0	0	0	0	0	0	no rank	root	NA	NA	NA	1	tcagcttacctcatgagagacttatagtaagcaaaactggtataacccagaacgtcaggtcgaggtgtagcgaatggaaagggaagagatgggctacattccttaaattaaggaatacgaatgatgttctgaaacgttcatccgaaggaggatttagcagtaagcagaaaacagagagttccgctgaaattggccctgaagcgcgcacacaccgcccgtcactctccccaagttcaacctgtccttctaactaagaagttaaccgaacaaaggggaggc
M00607:191:000000000-BFK52:1:1104:13864:16201_CONS_SUB_SUB	0.96819788	{'RefDB_AcMDB07': 'CES077'}	6	8015	Salmonidae	8016	Oncorhynchus	1	6	0	0	0	0	0	0	0	0	0	0	0	0	0	0	0	0	0	0	0	0	0	0	species	Oncorhynchus mykiss	8022	['Oncorhynchus mykiss']	Oncorhynchus mykiss	8022	tcagcttaccctgtgaaggtaataaaagtaagcaaaatgggcacaacccaaaacgtcaggtcgaggtgtagcgcatgaagtgggaagaaatgggctacattctctaaattagagcactacgaaccacgctgtgaaatcagcgtccgaaggtggatttagcagtaaacagaaaacagagagttctcttgaaactggctctgaggcgcgcacacaccgcccgtcactctccccaagttcaacctgtccttctaactaagaagttaaccgaacaaaggggaggc
M00607:191:000000000-BFK52:1:1104:26706:16624_CONS_SUB_SUB	0.992882562	{'RefDB_AcMDB07': 'CES043'}	2	30875	Terapontidae	443751	Bidyanus	1	2	0	0	0	0	0	0	0	0	0	0	0	0	0	0	0	0	0	0	0	0	0	0	species	Bidyanus bidyanus	443752	['Bidyanus bidyanus']	Bidyanus bidyanus	443752	ccagcttaccctatgaaggacgcacagtaagcaaaattggcacagcccagaacgtcaggtcgacgtgtagcgtatggaagggggagaaatgggctacattccctaacacagtgaatacgaaagatgcactgaaacgtgcaacatgaagggggatttagcagtaagcgggaaatagagtgtcccgctgaaaccggccctgaagcgcgcacacaccgcccgtcattctccccgagcttaaacactcacttttaactaaaaccctgaaattgctaaggggaggc
M00607:191:000000000-BFK52:1:1104:20605:16720_CONS_SUB_SUB	0.989323843	{'RefDB_AcMDB07': 'CES043'}	37	30875	Terapontidae	443751	Bidyanus	1	37	0	0	0	0	0	0	0	0	0	0	0	0	0	0	0	0	0	0	0	0	0	0	species	Bidyanus bidyanus	443752	['Bidyanus bidyanus']	Bidyanus bidyanus	443752	ccagcttaccctatgaaggacgcacagtaagcaaaattggcacagcccagaacgtcaggtcgacgtgtagcgtatggaaggggaagaaatgggctacattccctaacacagtgaatacgaaagatgcactgaaacgtgcaacatgaaggaggatttggcagtaggcgggagatagagtgtcccgctgaaaccggccctgaagcgcgcacacaccgcccgtcattctccccgagcttaaacactcacttttaactaaaaccctgaaattgctaaggggaggc
M00607:191:000000000-BFK52:1:1104:21016:17172_CONS_SUB_SUB	NA	NA	4	NA	NA	NA	NA	0	2	0	2	0	0	0	0	0	0	0	0	0	0	0	0	0	0	0	0	0	0	0	0	no rank	root	NA	NA	NA	1	tcagcttacctcatgagagacttatagtaagcaaaactggtataacccagaacgtcaggtcgaggtgtagcgaatggaaagggaagaaatgggctacattccctaacacagtgaatacgaaagatgcactgaaacgtgcaacatgaaggaggatttagcagtaagcgggaaatagagtgtcccgctgaaaccggccctgaagcgcgcacacaccgcccgtcattctccccgagcttaaacactcacttttaactaaaaccctgaaattgctaaggggaggc
M00607:191:000000000-BFK52:1:1104:7655:17939_CONS_SUB_SUB	0.971530249	{'RefDB_AcMDB07': 'CES006'}	4	86197	Eleotridae	78194	Mogurnda	1	4	0	0	0	0	0	0	0	0	0	0	0	0	0	0	0	0	0	0	0	0	0	0	species	Mogurnda adspersa	78195	['Mogurnda adspersa']	Mogurnda adspersa	78195	tcagcttacctcatgagagacttatagtaagcaaaactggtataacccaaaacgtcaggtcgaggtgtagcgtacgagaggggaagaaatgggctacattcactgatacagtacacacggacgataaattgaaataaacatctgaaggaggatttagcagtaagaaggaaaacagagtgttcccctgaaaccggccctgaagcgcgcacacaccgcccgtcactctccccaagccacacttcacccataaataaaacccaacaattgcaaaggggaggc
M00607:191:000000000-BFK52:1:1104:21848:18886_CONS_SUB_SUB	0.953405018	{'RefDB_AcMDB07': 'CES087'}	5	130264	Galaxiidae	51242	Galaxias	1	2	3	0	0	0	0	0	0	0	0	0	0	0	0	0	0	0	0	0	0	0	0	0	species	Galaxias maculatus	61620	['Galaxias maculatus']	Galaxias maculatus	61620	tcagcttaccctgtgaaggaataatagtaagcagaatgggcacagcccagaacgtcaggtcaaggtgcagcgtatgaggagggaagaaatgggctacattccctgttttagggaaaaacggacgggggcgtgaaacggccccctgaaggtggatttagcagtagactggaagcagagagtcccgtcgaaactggctctgaggcgcgcacacaccgcccgtcactctccccaagtctatttttttggttcataaaagcactactggacaaaggggaggc
M00607:191:000000000-BFK52:1:1104:26121:19043_CONS_SUB_SUB	0.992805755	{'RefDB_AcMDB07': 'CES087'}	2	130264	Galaxiidae	51242	Galaxias	1	2	0	0	0	0	0	0	0	0	0	0	0	0	0	0	0	0	0	0	0	0	0	0	species	Galaxias maculatus	61620	['Galaxias maculatus']	Galaxias maculatus	61620	tcagcataccctgtgaagggttcatagtatgcaaggtggatagagcccaaaacgtcaggacgaggtgtagcgtatgaggagggaagaaatgggctacattccctgttttagggaaaaacggacgggggcgtgaaacggccccctgaaggtggatttagcagtagactggaagcagagagtcccgtcgaaactggctctgaggcgcgcacacaccgcccgtcactctccccaagtctatttttttggttcataaaagcactactggacaaaggggaggc
M00607:191:000000000-BFK52:1:1104:14650:19114_CONS_SUB_SUB	0.989323843	{'RefDB_AcMDB07': 'CES043'}	2	30875	Terapontidae	443751	Bidyanus	1	2	0	0	0	0	0	0	0	0	0	0	0	0	0	0	0	0	0	0	0	0	0	0	species	Bidyanus bidyanus	443752	['Bidyanus bidyanus']	Bidyanus bidyanus	443752	tcagcttaccctatgaaggacgcacagtaagcaaaattggcacagcccagaacgtcaggtcgacgtgtagcgtatggaaggggaagaaatgggctacattccctaacacagtgaatacgaaagatgcactgaaacgtgcaacatgaagggggatttagcagtaagcgggaaatagagtgtcccgctgaaaccggccctgaagcgcgcacacaccgcccgtcgttctccccgagcttaaacactcacttttaactaaaaccctgaaattgctaaggggaggc
M00607:191:000000000-BFK52:1:1104:21121:19593_CONS_SUB_SUB	NA	NA	2	NA	NA	NA	NA	0	2	0	0	0	0	0	0	0	0	0	0	0	0	0	0	0	0	0	0	0	0	0	0	no rank	root	NA	NA	NA	1	tcagcttcccctatgaaggccccatagtaagcaaaattggtataacccaaaacgtcaggtcgaggtgtagcgtacgagaggggaagaaatgggctacattcactgatacagtacacacggacgataaattgaaataaacatctgaaggaggatttagcagtaagaaggaaaacagagtgttcccctgaaaccggccctgaagcgcgcacacaccgcccgtcactctccccaaattcaccatttccagtatttaacgagaagactcgagtaaaggggaggc
M00607:191:000000000-BFK52:1:1104:25895:20570_CONS_SUB_SUB	0.992857143	{'RefDB_AcMDB07': 'CES035'}	3	130260	Retropinnidae	89572	Retropinna	1	3	0	0	0	0	0	0	0	0	0	0	0	0	0	0	0	0	0	0	0	0	0	0	species	Retropinna semoni	182228	['Retropinna semoni']	Retropinna semoni	182228	tcagcttaccctgtgaaggaataatagtaagcagaatgggcacggcccagaacgtcaggtcaaggtgcagcgtatgaggtgggaagaaatgggctacattccctaatatagggcactacggatagtgctgtgaaaccagcccttgaaggtggatttagcagtaagaagaaaatagagtgttcttctgaacccggctctgaggcgcgctcacaccgcccgtcactctccccaaattcaccatttccagtatttaacgagaagactcgagtaaaggggaggc
M00607:191:000000000-BFK52:1:1104:12758:21171_CONS_SUB_SUB	NA	NA	22	NA	NA	NA	NA	0	11	7	4	0	0	0	0	0	0	0	0	0	0	0	0	0	0	0	0	0	0	0	0	no rank	root	NA	NA	NA	1	tcagcataccctgtgaagggttcatagtatgcaaggtgggtagagcccaaaacgtcaggtcgaggtgtagcgtatgaggagggaagaaatgggctacattccctgttttagggaaaaacggacgggggcgtgaaacggccccctgaaggtggatttagcagtagactggaagcagagagtcccgtcgaaactggctctgaggcgcgcacacaccgcccgtcactctccccaagccacacttcacccataaataaaacccaacaattgcaaaggggaggc
M00607:191:000000000-BFK52:1:1104:20242:22571_CONS_SUB_SUB	0.985714286	{'RefDB_AcMDB07': 'CES077'}	41	8015	Salmonidae	8016	Oncorhynchus	1	23	7	11	0	0	0	0	0	0	0	0	0	0	0	0	0	0	0	0	0	0	0	0	species	Oncorhynchus mykiss	8022	['Oncorhynchus mykiss']	Oncorhynchus mykiss	8022	tcagcttaccctatgaaggccccatagtaagcaaaattggtataacccaaaacgtcaggtcgaggtgtagcgcatgaggtgggaagaaatgggctacattctctaaattagagcactacgaaccacgctgtgaaatcagcgtccgaaggtggatttagcagtaaacagaaaacagagagttctcttgaaactggctctgaggcgcgcacacaccgcccgtcactctccccaagttcaacctgtccttctaactaagaagttaaccgaacaaaggggaggc
M00607:191:000000000-BFK52:1:1104:17799:23018_CONS_SUB_SUB	NA	NA	18	NA	NA	NA	NA	0	5	6	7	0	0	0	0	0	0	0	0	0	0	0	0	0	0	0	0	0	0	0	0	no rank	root	NA	NA	NA	1	tcagcttaccctgtgaaggaataatagtaagcagaatgggcacagcccagaacgtcaggtcaaggtgcagcgtatgaggtgggaagaaatgggctacattccctaatatagggcactacggatagtgctgtgaaaccagcccttgaaggtggatttagcagtaagaagaaaatagagtgttcttctgaacccggctctgaggcgcgcacacaccgcccgtcattctccccgagcttaaacactcacttttaactaaaaccctgaaattgctaaggggaggc
M00607:191:000000000-BFK52:1:1104:23447:23266_CONS_SUB_SUB	NA	NA	2	NA	NA	NA	NA	0	2	0	0	0	0	0	0	0	0	0	0	0	0	0	0	0	0	0	0	0	0	0	0	no rank	root	NA	NA	NA	1	tcagcttaccctatgaaggccccatagtaagcaaaattggtataacccaaaacgtcaggtcgaggtgtagcgtacgagaggggaagaaatgggctacattcactgatacagtacacacggacgataaattgaaataaacatctgaaggaggatttagcagtaagaaggaaaacagagtgttcccctgaacccggctctgaggcgcgcacacaccgcccgtcactctccccaaattcaccatttccagtatttaacgagaagactcgagtaaaggggaggc
M00607:191:000000000-BFK52:1:1104:24487:23486_CONS_SUB_SUB	0.985765125	{'RefDB_AcMDB07': 'CES043'}	2	30875	Terapontidae	443751	Bidyanus	1	2	0	0	0	0	0	0	0	0	0	0	0	0	0	0	0	0	0	0	0	0	0	0	species	Bidyanus bidyanus	443752	['Bidyanus bidyanus']	Bidyanus bidyanus	443752	ccagcttaccctatgaaggacgcacagtcagcaaaattggcacagcccagaacgtcaggtcgacgtgtagcgtatggaaggggaagaaatgggctacattccctaacacagtgaatacgaaagatgcactgaaacgggcaacatgaaggaggatttagcagtaagcgggaagtagagtgtcccgctgaaaccggccctgaagcgcgcacacaccgcccgtcgttctccccgagcttaaacactcacttttaactaaaaccctgaaattgctaaggggaggc
M00607:191:000000000-BFK52:1:1105:14675:2807_CONS_SUB_SUB	0.992907801	{'RefDB_AcMDB07': 'CES005'}	3	7953	Cyprinidae	7961	Cyprinus	1	3	0	0	0	0	0	0	0	0	0	0	0	0	0	0	0	0	0	0	0	0	0	0	species	Cyprinus carpio	7962	['Cyprinus carpio']	Cyprinus carpio	7962	tcagcttaccccgtgaaggtaataaaagtaagcaaaatgggcacaacccaaaacgtcaggtcgaggtatagcgcatgaagtgggaagaaatgggctacattttctaatatagaatattacgaacatgcaccatgaaacaatgcttgaaggaggatttagtagtaaaagggaaatagagtgtccctttgaacccggctctgagacgcgtacacaccgcccgtcactctcccctgtcaaaacgcaccaaaaatacataatacaacagcactgacaaggggaggc
M00607:191:000000000-BFK52:1:1105:20214:2850_CONS_SUB_SUB	0.992805755	{'RefDB_AcMDB07': 'CES087'}	13	130264	Galaxiidae	51242	Galaxias	1	13	0	0	0	0	0	0	0	0	0	0	0	0	0	0	0	0	0	0	0	0	0	0	species	Galaxias maculatus	61620	['Galaxias maculatus']	Galaxias maculatus	61620	tcagcataccctgtgaagggttcatagtatgcaaggtgggtagagcccaaaacgtcaggtcgaggtgtagcgtatgaggagggaagaaatgggctacattccctgttttagggaaaaacggacgggggcgtgaaacggccctctgaaggtggatttagcagtagactggaagcagagagtcccgtcgaaactggctctgaggcgcgcacacaccgcccgtcactttccccaagtctatttttttggttcataaaagcactactggacaaaggggaggc
M00607:191:000000000-BFK52:1:1105:16695:2959_CONS_SUB_SUB	0.95323741	{'RefDB_AcMDB07': 'CES087'}	2	130264	Galaxiidae	51242	Galaxias	1	2	0	0	0	0	0	0	0	0	0	0	0	0	0	0	0	0	0	0	0	0	0	0	species	Galaxias maculatus	61620	['Galaxias maculatus']	Galaxias maculatus	61620	tcagcttaccctgtgaaggccccatagtaagcaaaatgggcaaaacccaaaacgtcaggtcgaggtgtagcgcatgaggtgggaagaaatgggctacattccctgttttagggaaaaacggacgggggcgtgaaacggccccctgaaggtggatttagcagtagactggaagcagagagtcccgtcgaaactggctctgaggcgcgcacacaccgcccgtcactctccccaagtctatttttttggttcataaaagcactactggacagaggggaggc
M00607:191:000000000-BFK52:1:1105:24632:4319_CONS_SUB_SUB	0.985663082	{'RefDB_AcMDB07': 'CES016'}	2	8162	Percichthyidae	135753	Gadopsis	1	2	0	0	0	0	0	0	0	0	0	0	0	0	0	0	0	0	0	0	0	0	0	0	species	Gadopsis marmoratus	135755	['Gadopsis marmoratus']	Gadopsis marmoratus	135755	tcagcttacctcatgagagacttatagtcagcaaaactggtataacccagaacgtcaggtcgaggtgtagcgaatggaaagggaagagatgggctacattccttaaattaaggaatacgaatgatgttctgaaacgttcatccgaaggaggatttagcagtaagcagagaacagagagttccgccgaaattggccctgaagcgcgcacacaccgcccgtcactctctctaaatctaacattaatatacctaaaactacaaaacctaataaaggagaggc
M00607:191:000000000-BFK52:1:1105:9759:4521_CONS_SUB_SUB	0.989247312	{'RefDB_AcMDB07': 'CES006'}	4	86197	Eleotridae	78194	Mogurnda	1	4	0	0	0	0	0	0	0	0	0	0	0	0	0	0	0	0	0	0	0	0	0	0	species	Mogurnda adspersa	78195	['Mogurnda adspersa']	Mogurnda adspersa	78195	tcagcttaccctatgaaggccccatagtatgcaaaattggtataacccaaaacgtcaggtcgaggtgtagcgtacgagaggggaagaaatgggctacattcactgatacagtacacacggacgataaattgaaataaacatctgaaggaggatttagcggtaagaaggaaaacagagtgttcccctgaaaccggccccgaagcgcgcacacaccgcccgtcactctccccaagccacacttcacccataaataaaacccaacaattgcaaaggggaggc
M00607:191:000000000-BFK52:1:1105:14531:4575_CONS_SUB_SUB	0.954063604	{'RefDB_AcMDB07': 'CES043'}	4	30875	Terapontidae	443751	Bidyanus	1	2	0	2	0	0	0	0	0	0	0	0	0	0	0	0	0	0	0	0	0	0	0	0	species	Bidyanus bidyanus	443752	['Bidyanus bidyanus']	Bidyanus bidyanus	443752	tcagcttacctcatgagagacttatagtaagcaaaactggtataacccagaacgtcaggtcgaggtgtagcgtatggaaggggaagaaatgggctacattccctaacacagtgaatacgaaagatgcactgaaacgtgcaacatgaaggaggatttagcagtaagcgggaaatagagtgtcccgctgaaaccggccctgaagcgcgcacacaccgcccgtcattctccccgagcttaaacactcacttttaactaaaaccctgaaattgctaaggggaggc
M00607:191:000000000-BFK52:1:1105:16810:4720_CONS_SUB_SUB	0.992831541	{'RefDB_AcMDB07': 'CES006'}	2	86197	Eleotridae	78194	Mogurnda	1	2	0	0	0	0	0	0	0	0	0	0	0	0	0	0	0	0	0	0	0	0	0	0	species	Mogurnda adspersa	78195	['Mogurnda adspersa']	Mogurnda adspersa	78195	tcagcttaccctctgaaggccccatagtaagcaaaattggtataacccaaaacgtcaggtcgaggtgtagcgtacgagaggggaagaaatgggctacattcactgatacagtacacacggacgataaattgaaataaacatctgaaggaggatttagcagtaagaaggaaaacagagtgttcccctgaaccggccctgaagcgcgcacacaccgcccgtcactctccccaagccacacttcacccataaataaaacccaacaattgcaaaggggaggc
M00607:191:000000000-BFK52:1:1105:25959:4849_CONS_SUB_SUB	0.989208633	{'RefDB_AcMDB07': 'CES087'}	2	130264	Galaxiidae	51242	Galaxias	1	2	0	0	0	0	0	0	0	0	0	0	0	0	0	0	0	0	0	0	0	0	0	0	species	Galaxias maculatus	61620	['Galaxias maculatus']	Galaxias maculatus	61620	tcagcataccctgtgaagggttcatagtttgcaaggtgggtagagcccaaaacgtcaggtcgaggtgtagcgtatgaggagggaagaaatgggctacattccctgttttagggaaaaacggacgggggcgtgaaacggccctctgaaggtggatttagcagtagactggaagcagagagtcccgtcgaaactggctctgaggcgcgcacacaccgcccgtcactttccccaagtctatttttttggttcataaaagcactactggacaaaggggaggc
M00607:191:000000000-BFK52:1:1105:24760:4973_CONS_SUB_SUB	NA	NA	4	NA	NA	NA	NA	0	4	0	0	0	0	0	0	0	0	0	0	0	0	0	0	0	0	0	0	0	0	0	0	no rank	root	NA	NA	NA	1	ccagcttgcctcttgagagaccaaaagcaagcctaatgggtcctacccaaaacgtcaggtcgaggtgtagcgaatgagatggaatgaaatgggctacattttctgacacagaaaaacacgaaaagtgccatgaaataagcacgactgaaggtggatttagcagtaaacagaaaacagagagttctcttgaaactggctctgaggcgcgcacacaccgcccgtcactctccccaagttcaacctgtccttctaactaagaagttaaccgaacaaaggggaggc
M00607:191:000000000-BFK52:1:1105:11318:6011_CONS_SUB_SUB	NA	NA	2	NA	NA	NA	NA	0	2	0	0	0	0	0	0	0	0	0	0	0	0	0	0	0	0	0	0	0	0	0	0	no rank	root	NA	NA	NA	1	tcagcttaccctgtgaaggccccatagtaagcaaaatgggcaaaacccaaaacgtcaggtcgaggtgtagcgcatgaggtgggaagaaatgggctacattctctaaattagagcactacgaaccacgctgtgaaatcagcgtccgaaggtggatttagcagtaaacagaaaacagagagttctcttgaaactggctctgaggcgcgcacacaccgcccgtcactttccccaagtctatttttttggttcataaaagcactactggacaaaggggaggc
M00607:191:000000000-BFK52:1:1105:24443:6110_CONS_SUB_SUB	0.992831541	{'RefDB_AcMDB07': 'CES016'}	7	8162	Percichthyidae	135753	Gadopsis	1	7	0	0	0	0	0	0	0	0	0	0	0	0	0	0	0	0	0	0	0	0	0	0	species	Gadopsis marmoratus	135755	['Gadopsis marmoratus']	Gadopsis marmoratus	135755	tcagcttacctcatgagagacttatagtaagcaaaactggtataacccagaacgtcaggtcgaggtgtagcgaatggaaagggaagagatgggctacatcccttaaattaaggaatacgaatgatgttctgaagcgttcatccgaaggaggatttagcagtaagcagaaaacagagagttccgctgaaattggccctgaagcgcgcacacaccgcccgtcactctctccaaatctaacattaatatacctaaaactacaaaacctaataaaggagaggc
M00607:191:000000000-BFK52:1:1105:25788:6148_CONS_SUB_SUB	NA	NA	3	NA	NA	NA	NA	0	3	0	0	0	0	0	0	0	0	0	0	0	0	0	0	0	0	0	0	0	0	0	0	no rank	root	NA	NA	NA	1	tcagcttaccctgtgaaggtaataaaagtaagcaaaatgggcacaacccaaaacgtcaggtcgaggtgtagcgcatgaagtgggaagaaatgggctacattttctaatatagaatattacgaacatgcaccatgaaacaatgcttgaaggaggatttagtagtaaaagggaaatagagtgtccctttgaacccggctctgaggcgcgcacacaccgcccgtcactctccccaaattcaccatttccagtatttaacgagaagactcgagtaaaggggaggc
M00607:191:000000000-BFK52:1:1105:26750:6604_CONS_SUB_SUB	NA	NA	2	NA	NA	NA	NA	0	2	0	0	0	0	0	0	0	0	0	0	0	0	0	0	0	0	0	0	0	0	0	0	no rank	root	NA	NA	NA	1	tcagcttaccctgtgaaggccccatagtaagcaaaatgggcaaaacccaaaacgtcaggtcgaggtgtagcgcatgaggtgggaagaaatgggctacattctctaaattagagcactacgaaccacgctgtgaaatcagcgtccgaaggtggatttagcagtaagaaggaaaacagagtgttcccctgaaaccggccctgaagcgcgcacacaccgcccgtcactctccccaagccacacttcacccataaataaaacccaacaattgcaaaggggaggc
M00607:191:000000000-BFK52:1:1105:20998:6900_CONS_SUB_SUB	0.992882562	{'RefDB_AcMDB07': 'CES043'}	2	30875	Terapontidae	443751	Bidyanus	1	2	0	0	0	0	0	0	0	0	0	0	0	0	0	0	0	0	0	0	0	0	0	0	species	Bidyanus bidyanus	443752	['Bidyanus bidyanus']	Bidyanus bidyanus	443752	ccagcttaccctatgaaggacgcacagtaagcaaaattggcacagcccagaacgtcaggtcgacgtgtagcgtatggaaggggaagaaatgggctacattccctaacacagtgaatacgaaagatgcactgaaacgtgcaacatgagggaggatttagcagtaagcgggaaatagagtgtcccgctgaaaccggccctgaagcgcgcacacaccgcccgtcattctccccgagctaaaacactcacttttaactaaaaccctgaaattgctaaggggaggc
M00607:191:000000000-BFK52:1:1105:21453:7013_CONS_SUB_SUB	0.992882562	{'RefDB_AcMDB07': 'CES043'}	8	30875	Terapontidae	443751	Bidyanus	1	8	0	0	0	0	0	0	0	0	0	0	0	0	0	0	0	0	0	0	0	0	0	0	species	Bidyanus bidyanus	443752	['Bidyanus bidyanus']	Bidyanus bidyanus	443752	ccagcttaccctatgaaggacgcacagtaagcaaaattggcacagcccagaacgtcaggtcgacgtgtagcgtatggaaggggaagaaatgggctacattccctaacacagtgaatacgaaagatgcactgaaacgtgcaacatgaaggaggatttagcagtaagcgggaaatagagtgtcccgctgaaaccggccctgaagcgcgcatacaccgcccgtcattctccccgagcttaaacattcacttttaactaaaaccctgaaattgctaaggggaggc
M00607:191:000000000-BFK52:1:1105:19018:7323_CONS_SUB_SUB	0.960573477	{'RefDB_AcMDB07': 'CES006'}	3	86197	Eleotridae	78194	Mogurnda	1	3	0	0	0	0	0	0	0	0	0	0	0	0	0	0	0	0	0	0	0	0	0	0	species	Mogurnda adspersa	78195	['Mogurnda adspersa']	Mogurnda adspersa	78195	tcagcttaccctgtgaaggaataatagtaagcagaatgggcacagcccagaacgtcaggtcgaggtgtagcgtacgagaggggaagaaatgggctacattcactgatacagtacacacggacgataaattgaaataaacatctgaaggaggatttagcagtaagaaggaaaacagagtgttcccctgaaaccggccctgaagcgcgcacacaccgcccgtcactctccccaagccacacttcacccataaataaaacccaacaattgcaaaggggaggc
M00607:191:000000000-BFK52:1:1105:16192:7654_CONS_SUB_SUB	NA	NA	2	NA	NA	NA	NA	0	2	0	0	0	0	0	0	0	0	0	0	0	0	0	0	0	0	0	0	0	0	0	0	no rank	root	NA	NA	NA	1	ccagcttaccctatgaaggacgcacagtaagcaaaattggcacagcccagaacgtcaggtcgacgtgtagcgtatggaaggggaagaaatgggctacattccctaacacagtgaatacgaaagatgcactgaaacgtgcaacatgaaggaggatttagcagtaagcagaaaacagagagttccgctgaaattagccctgaagcgcgcacacaccgcccgtcactctctccaaatctaacattaatatacctaaaactacaaaacctaataaaggagaggc
M00607:191:000000000-BFK52:1:1105:25776:8112_CONS_SUB_SUB	0.992831541	{'RefDB_AcMDB07': 'CES016'}	5	8162	Percichthyidae	135753	Gadopsis	1	5	0	0	0	0	0	0	0	0	0	0	0	0	0	0	0	0	0	0	0	0	0	0	species	Gadopsis marmoratus	135755	['Gadopsis marmoratus']	Gadopsis marmoratus	135755	tcagcttacctcatgagagacttatagtaagcaaaactggtataacccagaacgtcaggtcgaggtgtagcgaatggaaagggaagagatgggctacactccttaaattaaggaatacgaatgaagttctgaaacgttcatccgaaggaggatttagcagtaagcagaaaacagagagttccgctgaaattggccctgaagcgcgcacacaccgcccgtcactctctccaaatctaacattaatatacctaaaactacaaaacctaataaaggagaggc
M00607:191:000000000-BFK52:1:1105:7214:8475_CONS_SUB_SUB	0.992882562	{'RefDB_AcMDB07': 'CES043'}	19	30875	Terapontidae	443751	Bidyanus	1	19	0	0	0	0	0	0	0	0	0	0	0	0	0	0	0	0	0	0	0	0	0	0	species	Bidyanus bidyanus	443752	['Bidyanus bidyanus']	Bidyanus bidyanus	443752	ccagcttaccctatgaaggacgcacagtaagcaaaattggcacagcccagaacgtcaggtcgacgtgtagcgtatggaaggggaagaaatgggctacattccctaacacagtgaatacgaaagatgcactgaaacgtgcaacatgaaggaggatttagcagtaagcgggaaatagagtgtcccgctgaaaccggccctgaagcgcgcgcacaccgcccgtcattctccctgagcttaaacactcacttttaactaaaaccctgaaattgctaaggggaggc
M00607:191:000000000-BFK52:1:1105:17671:8776_CONS_SUB_SUB	NA	NA	23	NA	NA	NA	NA	0	7	9	7	0	0	0	0	0	0	0	0	0	0	0	0	0	0	0	0	0	0	0	0	no rank	root	NA	NA	NA	1	tcagcataccctgtgaagggttcatagtatgcaaggtgggtagagcccaaaacgtcaggtcgaggtgtagcgtatgaggagggaagaaatgggctacattccctgttttagggaaaaacggacgggggcgtgaaacggccccctgaaggtggatttagcagtagactggaagcagagagtcccgtcgaaactggctctgaggcgcgcacacaccgcccgtcattctccccgagcttaaacactcacttttaactaaaaccctgaaattgctaaggggaggc
M00607:191:000000000-BFK52:1:1105:22289:8843_CONS_SUB_SUB	NA	NA	4	NA	NA	NA	NA	0	2	0	2	0	0	0	0	0	0	0	0	0	0	0	0	0	0	0	0	0	0	0	0	no rank	root	NA	NA	NA	1	tcagcttaccctgtgaaggaataatagtaagcagaatgggcacagcccagaacgtcaggtcaaggtgcagcgtatgaggtgggaagaaatgggctacattccctaatatagggcactacggatagtgctgtgaaaccagcccttgaaggtggatttagcagtaagaagaaaatagagtgttcttctgaacccggctctgagacgcgtacacaccgcccgtcactctcccctgtcaaaacgcaccaaaaatacataatacaacagcactgacaaggggaggc
M00607:191:000000000-BFK52:1:1105:27617:9260_CONS_SUB_SUB	0.992882562	{'RefDB_AcMDB07': 'CES043'}	6	30875	Terapontidae	443751	Bidyanus	1	6	0	0	0	0	0	0	0	0	0	0	0	0	0	0	0	0	0	0	0	0	0	0	species	Bidyanus bidyanus	443752	['Bidyanus bidyanus']	Bidyanus bidyanus	443752	ccagcttaccctataaaggacgcacagtaagcaaaattggcacagcccagaacgtcaggtcgacgtgtagcgtatggaaggggaagaaatgggctacattccctaacacagtgaatacgaaagatgcactgaaacgtgcaacatgaaggaggatttagcagtaagcgggaaatagagtgtcccgctgaaaccggccctgaagcgcgcacacaccgcccgtcattctccccgagcttaaacgctcacttttaactaaaaccctgaaattgctaaggggaggc
M00607:191:000000000-BFK52:1:1105:16120:9805_CONS_SUB_SUB	0.989361702	{'RefDB_AcMDB07': 'CES005'}	2	7953	Cyprinidae	7961	Cyprinus	1	2	0	0	0	0	0	0	0	0	0	0	0	0	0	0	0	0	0	0	0	0	0	0	species	Cyprinus carpio	7962	['Cyprinus carpio']	Cyprinus carpio	7962	tcagcttaccctgtgaaggtaataaaagtaagcaaaatgggcacaacgcaaaacgtcaggtcgaggtgtagcgcatgaagtgggaagaaatgggctacattttctaatataggatattacgaacatgcaccatgaaacaatgcttgaaggaggatttagtagtaaaagggaaatagagtgtccctttgaatccggctctgagacgcgtacacaccgcccgtcactctcccctgtcaaaacgcaccaaaaatacataatacaacagcactgacaaggggaggc
M00607:191:000000000-BFK52:1:1105:21883:9935_CONS_SUB_SUB	0.992857143	{'RefDB_AcMDB07': 'CES035'}	7	130260	Retropinnidae	89572	Retropinna	1	3	0	4	0	0	0	0	0	0	0	0	0	0	0	0	0	0	0	0	0	0	0	0	species	Retropinna semoni	182228	['Retropinna semoni']	Retropinna semoni	182228	tcagcttaccctgtgaaggaatcatagtcagcagaatgggcacagcccagaacgtcaggtcaaggtgcagcgtatgaggtgggaagaaatgggctacattccctaatatagggcactacggatagtgctgtgaaaccagcccttgaaggtggatttagcagtaagaagaaaatagagtgttcttctgaacccggctctgaggcgcgcacacaccgcccgtcactctccccaaattcaccatttccagtatttaacgagaagactcgagtaaaggggaggc
M00607:191:000000000-BFK52:1:1105:13088:10610_CONS_SUB_SUB	0.992831541	{'RefDB_AcMDB07': 'CES006'}	11	86197	Eleotridae	78194	Mogurnda	1	11	0	0	0	0	0	0	0	0	0	0	0	0	0	0	0	0	0	0	0	0	0	0	species	Mogurnda adspersa	78195	['Mogurnda adspersa']	Mogurnda adspersa	78195	tcagcttaccctatgaaggccccatagtaagcaaaattggtataacccaaaacgtcaggtcgaggtgtagcgtacgagaggggaagaaatgggctacattcactgaaacagtacacacggacgataaattgaaataaacatctgaaggaggatttagcagtaagaaggaaaacagagtgttcccctgaaaccggtcctgaagcgcgcacacaccgcccgtcactctccccaagccacacttcacccataaataaaacccaacaattgcaaaggggaggc
M00607:191:000000000-BFK52:1:1105:26427:10825_CONS_SUB_SUB	0.992857143	{'RefDB_AcMDB07': 'CES077'}	6	8015	Salmonidae	8016	Oncorhynchus	1	6	0	0	0	0	0	0	0	0	0	0	0	0	0	0	0	0	0	0	0	0	0	0	species	Oncorhynchus mykiss	8022	['Oncorhynchus mykiss']	Oncorhynchus mykiss	8022	tcagcttaccctatgaaggccccatagtaagcaaaatgggcaaaacccaaaacgtcaggtcgaggtgtagcgcatgaggtgggaagaaatgggctacattctctaaattagggcactacgaaccacgctgtgaaatcagcgtccgaaggtggatttagcagtaaacagaaaacagagagttctcttgaaactggctctgaggcgcgcacacaccgcccgtcactctccccaagttcaacctgtccttctaactaagaagttaaccgaacaaaggggaggc
M00607:191:000000000-BFK52:1:1105:19890:10911_CONS_SUB_SUB	0.982142857	{'RefDB_AcMDB07': 'CES077'}	6	8015	Salmonidae	8016	Oncorhynchus	1	4	0	2	0	0	0	0	0	0	0	0	0	0	0	0	0	0	0	0	0	0	0	0	species	Oncorhynchus mykiss	8022	['Oncorhynchus mykiss']	Oncorhynchus mykiss	8022	ccagcttaccctatgaaggacgcacagtaagcaaaatgggcaaaacccaaaacgtcaggtcgaggtgtagcgcatgaggtgggaagaaatgggctacattctctaaattagagcactacgaaccacgctgtgaaatcagcgtccgaaggtggatttagcagtaaacagaaaacagagagttctcttgaaactggctctgaggcgcgcacacaccgcccgtcactctccccaagttcaacctgtccttctaactaagaagttaaccgaacaaaggggaggc
M00607:191:000000000-BFK52:1:1105:23990:11569_CONS_SUB_SUB	0.992857143	{'RefDB_AcMDB07': 'CES077'}	22	8015	Salmonidae	8016	Oncorhynchus	1	22	0	0	0	0	0	0	0	0	0	0	0	0	0	0	0	0	0	0	0	0	0	0	species	Oncorhynchus mykiss	8022	['Oncorhynchus mykiss']	Oncorhynchus mykiss	8022	tcagcttaccctgtgaaggccccatagtaagcaaaatgggcaaaacccaaaacgtcaggtcggggtgtagcgcatgaggtgggaagaaatgggctacattctttaaattagagcactacgaaccacgctgtgaaatcagcgtccgaaggtggatttagcagtaaacagaaaacagagagttctcttgaaactggctctgaggcgcgcacacaccgcccgtcactctccccaagttcaacctgtccttctaactaagaagttaaccgaacaaaggggaggc
M00607:191:000000000-BFK52:1:1105:23327:11617_CONS_SUB_SUB	0.992831541	{'RefDB_AcMDB07': 'CES006'}	4	86197	Eleotridae	78194	Mogurnda	1	4	0	0	0	0	0	0	0	0	0	0	0	0	0	0	0	0	0	0	0	0	0	0	species	Mogurnda adspersa	78195	['Mogurnda adspersa']	Mogurnda adspersa	78195	tcagcttaccctatgagggccccatagtaagcaaaattggtataacccaaaacgtcaggtcgaggtgtagcgtacgagaggggaagaaatgggctacactcactgatacagtacacacggacgataaattgaaataaacatctgaaggaggatttagcagtaagaaggaaaacagagtgttcccctgaaaccggccctgaagcgcgcacacaccgcccgtcactctccccaagccacacttcacccataaataaaacccaacaattgcaaaggggaggc
M00607:191:000000000-BFK52:1:1105:3016:11802_CONS_SUB_SUB	NA	NA	2	NA	NA	NA	NA	0	2	0	0	0	0	0	0	0	0	0	0	0	0	0	0	0	0	0	0	0	0	0	0	no rank	root	NA	NA	NA	1	ccagcttaccctatgaaggacgcacagtaagcaaaattggcacagcccagaacgtcaggtcgacgtgtagcgtatggaaggggaagaaatgggctacattccctaacacagtgaatacgaaagatgcactgaaacgtgcaacatgaaggaggatttagcagtaagcgggaaatagagtgtcccgctgaaaccggccctgaagcgcgcacacaccgcccgtcactctctccaaatctaacattaatatacctaaaactacaaaacctagtaaaggagaggc
M00607:191:000000000-BFK52:1:1105:16377:12507_CONS_SUB_SUB	0.985765125	{'RefDB_AcMDB07': 'CES043'}	4	30875	Terapontidae	443751	Bidyanus	1	4	0	0	0	0	0	0	0	0	0	0	0	0	0	0	0	0	0	0	0	0	0	0	species	Bidyanus bidyanus	443752	['Bidyanus bidyanus']	Bidyanus bidyanus	443752	ccagcttaccctatgaaggacgcacagtaagcaaaattggcacagcccagaacgtcaggtcgacgtgtagcgtatggaaggggaagaaatgagctacattccctaacacagtgaatacgaaagatgctctgaaacgtgcaacatgaaggaggatttagcagtaagcgggaaatagagtgtcccgctgaaaccggccctgaagcgcgcacacaccgcccgtcattctccccgagcttaaacacccacttttaactaaaaccctgaaattgctaagggggggc
M00607:191:000000000-BFK52:1:1105:19873:13798_CONS_SUB_SUB	NA	NA	2	NA	NA	NA	NA	0	2	0	0	0	0	0	0	0	0	0	0	0	0	0	0	0	0	0	0	0	0	0	0	no rank	root	NA	NA	NA	1	tcagcttaccctgtgaaggccccatagtaagcaaagtgggcaaaacccaaaacgtcaggtcgaggtgtagcgcatgaggtgggaagaaatgggctacattctctaaattagagcactacgaaccacgctgtgaaatcagcgtccgaaggtggatttagcagtaaacagaaaacagagagttctcttgaaactggctctgaggcgcgcacacaccgcccgtcactctccccaaattcaccatttccagtatttaacgagaagactcgagtaaaggggaggc
M00607:191:000000000-BFK52:1:1105:20483:14027_CONS_SUB_SUB	NA	NA	7	NA	NA	NA	NA	0	7	0	0	0	0	0	0	0	0	0	0	0	0	0	0	0	0	0	0	0	0	0	0	no rank	root	NA	NA	NA	1	tcagcttaccctatgaaggccccatagtaagcaaaattggtataacccaaaacgtcaggtcgaggtgtagcgtacgagaggggaagaaatgggctacattcactgatacagtacacacggacgataaattgaaataaacatctgaaggaggatttagcagtaagaaggaaaacagagtgttcccctgaaaccggccctgaagcgcgcacacaccgcccgtcactctccccaaattcaccatttccagtatttaacgagaagactcgagtaaaggggaggc
M00607:191:000000000-BFK52:1:1105:12100:14123_CONS_SUB_SUB	NA	NA	5	NA	NA	NA	NA	0	2	3	0	0	0	0	0	0	0	0	0	0	0	0	0	0	0	0	0	0	0	0	0	no rank	root	NA	NA	NA	1	tcagcataccctgtgaagggttcatagtatgcaaggtgggtagagcccaaaacgtcaggtcgaggtgtagcgtatgaggagggaagaaatgggctacattccctgttttagggaaaaacggacgggggcgtgaaacggccccctgaaggtggatttagcagtagactggaagcagagagtcccgtcgaaactggctctgaggcgcgcacacaccgcccgtcactctctccaaatctaacattaatatacctaaaactacaaaacctaataaaggagaggc
M00607:191:000000000-BFK52:1:1105:2127:14468_CONS_SUB_SUB	0.971428571	{'RefDB_AcMDB07': 'CES077'}	2	8015	Salmonidae	8016	Oncorhynchus	1	2	0	0	0	0	0	0	0	0	0	0	0	0	0	0	0	0	0	0	0	0	0	0	species	Oncorhynchus mykiss	8022	['Oncorhynchus mykiss']	Oncorhynchus mykiss	8022	tcagcttaccctatgaaggacgcacagtaagcaaaattggcacagcccagaacgtcaggtcgaggtgtagcgcatgaggtgggaagaaatgggctacattctctaaattagagcactacgaaccacgctgtgaaatcagcgtccgaaggtggatttagcagtaaacagaaaacagagagttctcttgaaactggctctgaggcgcgcacacaccgcccgtcactctccccaagttcaacctgtccttctaactaagaagttaaccgaacaaaggggaggc
M00607:191:000000000-BFK52:1:1105:20838:14856_CONS_SUB_SUB	0.992857143	{'RefDB_AcMDB07': 'CES077'}	4	8015	Salmonidae	8016	Oncorhynchus	1	4	0	0	0	0	0	0	0	0	0	0	0	0	0	0	0	0	0	0	0	0	0	0	species	Oncorhynchus mykiss	8022	['Oncorhynchus mykiss']	Oncorhynchus mykiss	8022	tcagcttaccctgtgaaggccccatagtaagcaaaatgggcaaaacccaaaacgtcaggtcgaggtgtagcgcatgaggtgggaagaaatgggctacattctctaaattagagcactacgaaccacgctgtgaaatcagcgtccgaaggtggatttagcagtaagcagaaaacagagagttctcttgaaactggctctggggcgcgcacacaccgcccgtcactctccccaagttcaacctgtccttctaactaagaagttaaccgaacaaaggggaggc
M00607:191:000000000-BFK52:1:1105:21261:14881_CONS_SUB_SUB	NA	NA	3	NA	NA	NA	NA	0	3	0	0	0	0	0	0	0	0	0	0	0	0	0	0	0	0	0	0	0	0	0	0	no rank	root	NA	NA	NA	1	tcagcataccctgtgaagggttcatagtatgcaaggtgggtagagcccaaaacgtcaggtcgaggtgtagcgtatgaggagggaagaaatgggctacattccctgttttagggaaaaacggacgggggcgtgaaacggccctctgaaggtggatttagcagtagactggaagcagagagtcccgtcgaaactggctctgaggcgcgcacacaccgcccgtcactctccccaagttcaacctgtccttctaactaagaagttaaccgaacaaaggggaggc
M00607:191:000000000-BFK52:1:1105:11417:15232_CONS_SUB_SUB	0.982394366	{'RefDB_AcMDB07': 'CES001'}	10	30997	Plotosidae	301283	Neosilurus	1	3	0	7	0	0	0	0	0	0	0	0	0	0	0	0	0	0	0	0	0	0	0	0	species	Neosilurus hyrtlii	301284	['Neosilurus hyrtlii']	Neosilurus hyrtlii	301284	tcagcttaccctgtgaaggcctctaacagtaagcaaaattggccagcccaaaaacgtcaggtcgaggtgtagcgtacgaagtgggaagaaatgggctacattttctaataatagactactacgaatagcaccctgaaacgagtgcctaaaggtggatttagcagtaaaaagtaaacagagagttcttttgaatcaggctctgagacgcgcacacaccgcccgtcaccctcccccacacacaataacacaatttcataatagcacaacacaaaacaaggggaggc
M00607:191:000000000-BFK52:1:1105:3237:16180_CONS_SUB_SUB	NA	NA	29	NA	NA	NA	NA	0	18	4	7	0	0	0	0	0	0	0	0	0	0	0	0	0	0	0	0	0	0	0	0	no rank	root	NA	NA	NA	1	tcagcttaccctgtgaaggccccatagtaagcaaaatgggcaaaacccaaaacgtcaggtcgaggtgtagcgcatgaggtgggaagaaatgggctacattctctaaattagagcactacgaaccacgctgtgaaatcagcgtccgaaggtggatttagcagtaaacagaaaacagagagttctcttgaaactggctctgaggcgcgcacacaccgcccgtcattctccccgagcttaaacactcacttttaactaaaaccctgaaattgctaaggggaggc
M00607:191:000000000-BFK52:1:1105:16695:16408_CONS_SUB_SUB	0.989208633	{'RefDB_AcMDB07': 'CES087'}	7	130264	Galaxiidae	51242	Galaxias	1	7	0	0	0	0	0	0	0	0	0	0	0	0	0	0	0	0	0	0	0	0	0	0	species	Galaxias maculatus	61620	['Galaxias maculatus']	Galaxias maculatus	61620	tcagcataccctgtgaagggttcatagtatgcaaggtgggtagagcccaaaacgtcaggtcgaggtgtagcgtatgaggagggaagaaatgggctacattccctgttttagggaaaaacggacgggggcgtgaaacggccccctgaaggtggatttagcagtagactggaagcagagagtcccgtcgaaactggctctgaggcgcgcacacaccgcccgtcactctccccaagtctatctttttggttcataaaagctctactggacaacggggaggc
M00607:191:000000000-BFK52:1:1105:26356:16949_CONS_SUB_SUB	0.989285714	{'RefDB_AcMDB07': 'CES077'}	2	8015	Salmonidae	8016	Oncorhynchus	1	2	0	0	0	0	0	0	0	0	0	0	0	0	0	0	0	0	0	0	0	0	0	0	species	Oncorhynchus mykiss	8022	['Oncorhynchus mykiss']	Oncorhynchus mykiss	8022	tcagcttaccctgtgaaggccccatagtaagcaaaatgggcaaaacccaaaacgtcgggtcgaggtatagcgcatgaggtgggaagaaatgggctacattctctaaattagagcactacgaaccacgctgtgaaatcagcgtccgaaggtggatttagcagtaaacagaaaacagagagttctcttgaaactggctctgaggcgcgcacacgccgcccgtcactctccccaagttcaacctgtccttctaactaagaagttaaccgaacaaaggggaggc
M00607:191:000000000-BFK52:1:1105:19153:16970_CONS_SUB_SUB	NA	NA	4	NA	NA	NA	NA	0	2	2	0	0	0	0	0	0	0	0	0	0	0	0	0	0	0	0	0	0	0	0	0	no rank	root	NA	NA	NA	1	tcagcttacctcatgagagacttatagtaagcaaaactggtataacccagaacgtcaggtcgaggtgtagcgaatggaaagggaagagatgggctacattccttaaattaaggaatacgaatgatgttctgaaacgttcatccgaaggaggatttagcagtaagcagaaaacagagagttccgctgaaattggccctgaagcgcgcacacaccgcccgtcactctccccgagcttaaacactcacttttaactaaaaccctgaaattgctaaggggaggc
M00607:191:000000000-BFK52:1:1105:24081:18190_CONS_SUB_SUB	0.992857143	{'RefDB_AcMDB07': 'CES077'}	4	8015	Salmonidae	8016	Oncorhynchus	1	4	0	0	0	0	0	0	0	0	0	0	0	0	0	0	0	0	0	0	0	0	0	0	species	Oncorhynchus mykiss	8022	['Oncorhynchus mykiss']	Oncorhynchus mykiss	8022	tcagcttaccctgtgaaggccccatagtaagcaaaatgggcaaaacccaaaacgtcaggtcgaggtgtagcgcatgaggtgggaagaaatgggctacattctctaaattagagcactacgaaccacgctgtgaaatcagcgtccgaaggtggatttagcagtaaacagaaaacagagagttctcttgaaactagctctgaggcgcgcacacaccgcccgtcactctccccaagttcaatctgtccttctaactaagaagttaaccgaacaaaggggaggc
M00607:191:000000000-BFK52:1:1105:19159:18241_CONS_SUB_SUB	0.954063604	{'RefDB_AcMDB07': 'CES043'}	8	30875	Terapontidae	443751	Bidyanus	1	4	2	2	0	0	0	0	0	0	0	0	0	0	0	0	0	0	0	0	0	0	0	0	species	Bidyanus bidyanus	443752	['Bidyanus bidyanus']	Bidyanus bidyanus	443752	ccagcttaccctatgaaggacgcacagtaagcaaaattggcacagcccagaacgtcaggtcgacgtgtagcgtatggaaggggaagaaatgggctacattccctaacacagtgaatacgaaagatgcactgaaacgtgcaacatgaaggaggatttagcagtaagcgggaaatagagtgtcccgctgaaaccggccctgaagcgcgcacacaccgcccgtcattctccccgagccacacttcacccataaataaaacccaacaattgcaaaggggaggc
M00607:191:000000000-BFK52:1:1105:15634:18361_CONS_SUB_SUB	0.989285714	{'RefDB_AcMDB07': 'CES035'}	5	130260	Retropinnidae	89572	Retropinna	1	5	0	0	0	0	0	0	0	0	0	0	0	0	0	0	0	0	0	0	0	0	0	0	species	Retropinna semoni	182228	['Retropinna semoni']	Retropinna semoni	182228	tcagcttaccctgtgaaggaataatagtagcagaatgggcacagcccagaacgtcaggtcaaggcgcagcgtatgaggtgggaagaaatgggctacattccctaatatagggcactacggatagtgctgtgaaaccagcccttgaaggtggatttagcagtaagaagaaaatagagtgttcttctgaacccggctctgaggcgcgcacacaccgcccgtcactctccccaaatccaccatttccagtatttaacgagaagactcgagtaaaggggaggc
M00607:191:000000000-BFK52:1:1105:24060:20600_CONS_SUB_SUB	0.992907801	{'RefDB_AcMDB07': 'CES005'}	2	7953	Cyprinidae	7961	Cyprinus	1	2	0	0	0	0	0	0	0	0	0	0	0	0	0	0	0	0	0	0	0	0	0	0	species	Cyprinus carpio	7962	['Cyprinus carpio']	Cyprinus carpio	7962	tcagcttaccctgtgaaggtaataaaagtaagcaaaatgggcacaacccaaaacgtcaggtcgaggtgtagcgcatgaagtgggaagaaatgggctacattttctaatacagaatattacgaacatgcaccatgaaacaatgcttgaaggaggatttagtagtaaaagggaaatagagtgtccctttgaacccggctctgagacgcgtacacaccgcccgtcactctcccctgtcaaaacgcaccaaaaatacatgatacaacagcactgacaaggggaggc
M00607:191:000000000-BFK52:1:1105:10324:20871_CONS_SUB_SUB	0.989323843	{'RefDB_AcMDB07': 'CES043'}	6	30875	Terapontidae	443751	Bidyanus	1	6	0	0	0	0	0	0	0	0	0	0	0	0	0	0	0	0	0	0	0	0	0	0	species	Bidyanus bidyanus	443752	['Bidyanus bidyanus']	Bidyanus bidyanus	443752	ccagcttaccctatgaaggacgcacagtaagcaaaattggcacagcccagaacgtcaggtcgtcgtgtagcgtatggaaggggaagaaatgggctacattccctaacacagtgaatacgaaagatgcactgagacgtgcaacatgaaggaggatttagcagtaagcgggaaatagagtgtcccgctgaaaccggccctgaagcgcgcacacaccgcccgtcattctccccgagcttaaactctcacttttaactaaaaccctgaaattgctaaggggaggc
M00607:191:000000000-BFK52:1:1105:13836:21040_CONS_SUB_SUB	0.992882562	{'RefDB_AcMDB07': 'CES043'}	15	30875	Terapontidae	443751	Bidyanus	1	15	0	0	0	0	0	0	0	0	0	0	0	0	0	0	0	0	0	0	0	0	0	0	species	Bidyanus bidyanus	443752	['Bidyanus bidyanus']	Bidyanus bidyanus	443752	ccagcttaccctatgaaggacgcacagtaagcaaaattggcacagcccagaacgtcaggtcgacgtgtagcgtatggaaggggaagaaatgggctacattccctaacacagtgaatacgaaagatgcactgaaacgtgcaacatgaagggggatttagcagtaagcgggaaatagagtgtcccgctgaaaccggccctgaagcgcgcacacaccgcccgtcgttctccccgagcttaaacactcacttttaactaaaaccctgaaattgctaaggggaggc
M00607:191:000000000-BFK52:1:1105:13880:21866_CONS_SUB_SUB	0.992907801	{'RefDB_AcMDB07': 'CES080'}	3	7934	Anguillidae	7935	Anguilla	1	3	0	0	0	0	0	0	0	0	0	0	0	0	0	0	0	0	0	0	0	0	0	0	species	Anguilla australis	7940	['Anguilla australis']	Anguilla australis	7940	ccagcttgcctcttgagagaccaaaagcaagcctaatgggtcctacccaaaacgtcaggtcgaggtgtagcgaatgagatggaatgaaatgggctacattttctgacacagaaaaacacgaaaagtgccatgaaataagcacgactgaaggtggatttagcagtaaaaaggaaatagagagtccttttgaaaccggctctgaggcgcgtacacaccgcccgtcaccctcctcgtaaaataataaagacaattaataaaacaataaaaacaagaagaggaggc
M00607:191:000000000-BFK52:1:1105:11821:22080_CONS_SUB_SUB	0.971326165	{'RefDB_AcMDB07': 'CES006'}	13	86197	Eleotridae	78194	Mogurnda	1	9	2	2	0	0	0	0	0	0	0	0	0	0	0	0	0	0	0	0	0	0	0	0	species	Mogurnda adspersa	78195	['Mogurnda adspersa']	Mogurnda adspersa	78195	ccagcttaccctatgaaggacgcacagtaagcaaaattggcacagcccagaacgtcaggtcgaggtgtagcgtacgagaggggaagaaatgggctacattcactgatacagtacacacggacgataaattgaaataaacatctgaaggaggatttagcagtaagaaggaaaacagagtgttcccctgaaaccggccctgaagcgcgcacacaccgcccgtcactctccccaagccacacttcacccataaataaaacccaacaattgcaaaggggaggc
M00607:191:000000000-BFK52:1:1105:14608:22138_CONS_SUB_SUB	0.992882562	{'RefDB_AcMDB07': 'CES043'}	5	30875	Terapontidae	443751	Bidyanus	1	5	0	0	0	0	0	0	0	0	0	0	0	0	0	0	0	0	0	0	0	0	0	0	species	Bidyanus bidyanus	443752	['Bidyanus bidyanus']	Bidyanus bidyanus	443752	ccagcttaccctatgaaggacgcacagtaagcaaaattggcacagcccagaacgtcaggtcgacgtgtagcgtatggaagggggagaaatgggctacattccctaacacagtgaatacgaaagatgcactgaaacgtgcaacatgaaggaggatttagcagtaagcgggaaatagagtgtcccgctgaaaccggccctgaagcgcgcacacaccgcccgtcatactccccgagcttaaacactcacttttaactaaaaccctgaaattgctaaggggaggc
M00607:191:000000000-BFK52:1:1105:20462:22910_CONS_SUB_SUB	0.992882562	{'RefDB_AcMDB07': 'CES043'}	13	30875	Terapontidae	443751	Bidyanus	1	13	0	0	0	0	0	0	0	0	0	0	0	0	0	0	0	0	0	0	0	0	0	0	species	Bidyanus bidyanus	443752	['Bidyanus bidyanus']	Bidyanus bidyanus	443752	ccagcttaccctatgaaggacgcacagtaagcaaaagtggcacagcccagaacgtcaggtcgacgtgtagcgtatggaagggaaagaaatgggctacattccctaacacagtgaatacgaaagatgcactgaaacgtgcaacatgaaggaggatttagcagtaagcgggaaatagagtgtcccgctgaaaccggccctgaagcgcgcacacaccgcccgtcattctccccgagcttaaacactcacttttaactaaaaccctgaaattgctaaggggaggc
M00607:191:000000000-BFK52:1:1105:16516:23063_CONS_SUB_SUB	0.989361702	{'RefDB_AcMDB07': 'CES005'}	7	7953	Cyprinidae	7961	Cyprinus	1	7	0	0	0	0	0	0	0	0	0	0	0	0	0	0	0	0	0	0	0	0	0	0	species	Cyprinus carpio	7962	['Cyprinus carpio']	Cyprinus carpio	7962	tcagcttaccccgtgaaggtaataaaagtaagcaaaatgggcacaacccaaaacgtcaggtcgaggtatagcgcatgaagtgggaagaaatgggctacattttctaatatagaatattacgaacatgcaccatgaaacaatgcttgaaggaggatttagtagtaaaagggaaatagagtgtccctttgaacccggctctgagacgcgtacacaccgcccgtcactctcccctgtcaaaacgcaccaaaaatacataatacaacagcactaacaaggggaggc
M00607:191:000000000-BFK52:1:1105:23403:23817_CONS_SUB_SUB	0.992857143	{'RefDB_AcMDB07': 'CES035'}	2	130260	Retropinnidae	89572	Retropinna	1	2	0	0	0	0	0	0	0	0	0	0	0	0	0	0	0	0	0	0	0	0	0	0	species	Retropinna semoni	182228	['Retropinna semoni']	Retropinna semoni	182228	tcagcttaccctgtgaaggaataatagtaagcagaatgggcacggcccagaacgtcaggtcaaggtgcagcgtatgaggtgggaagaaatgggctacattccctaatatagggcactacggatagtgctgtgaaaccagcccttgaaggtggatttagcagtaagaagaaaatagagtgttcttctgaacccggctctgaggcgcgcacacaccgccagtcactctccccaaattcaccatttccagtatttaacgagaagactcgagtaaaggggaggc
M00607:191:000000000-BFK52:1:1106:9778:2514_CONS_SUB_SUB	0.961538462	{'RefDB_AcMDB07': 'CES001'}	2	30997	Plotosidae	301283	Neosilurus	1	2	0	0	0	0	0	0	0	0	0	0	0	0	0	0	0	0	0	0	0	0	0	0	species	Neosilurus hyrtlii	301284	['Neosilurus hyrtlii']	Neosilurus hyrtlii	301284	tcagcttaccctatgaaggccccatagtaagcaaaattggtataacccaaaacgtcaggtcgaggtgtagcgtacgaagtgggaagaaatgggctacattttctaataatagactactacgaatagcaccctgaaacgagtgcctaaaggtggatttagcagtaaaaagtaaacagagagttcttttgaatcaggctctgagacgcgcacacaccgcccgtcaccctcccccacacacaataacacaatttcataatagcacaacacaaaacaaggggaggc
M00607:191:000000000-BFK52:1:1106:16223:3135_CONS_SUB_SUB	0.989323843	{'RefDB_AcMDB07': 'CES043'}	3	30875	Terapontidae	443751	Bidyanus	1	3	0	0	0	0	0	0	0	0	0	0	0	0	0	0	0	0	0	0	0	0	0	0	species	Bidyanus bidyanus	443752	['Bidyanus bidyanus']	Bidyanus bidyanus	443752	ccagcttaccctatgaaggacgcacagtcagcaaaattggcacagcccagaacgtcaggtcgacgtgtagcgtatggaaggggaagaaatgggctacattccctaacacagtgaatacgaaagatgcactgaaacgtgcaacatgaaggaggatttagcagtaagcgggaaatagagtgtcccgctgaaaccggccctgaagcgcacacaccgcccgtcattctccccgagcttaaacactcacttttaactaaaaccctgaaattgctaaggggaggc
M00607:191:000000000-BFK52:1:1106:20613:4707_CONS_SUB_SUB	0.992857143	{'RefDB_AcMDB07': 'CES077'}	18	8015	Salmonidae	8016	Oncorhynchus	1	18	0	0	0	0	0	0	0	0	0	0	0	0	0	0	0	0	0	0	0	0	0	0	species	Oncorhynchus mykiss	8022	['Oncorhynchus mykiss']	Oncorhynchus mykiss	8022	tcagcttaccctgtgaaggccccatagtaagcaaaatgggcaaaacccaaaacgtcaggtcgaggtgtagcgcatgaggtgggaagaaatgggctacattctctaaattagagcactacgaaccacgctgtgaaatcagcgtccgaaggtggatttagcagtaaacagaaaacagagagttctcttgaaacaggctctgaggcgcgcacacaccgtccgtcactctccccaagttcaacctgtccttctaactaagaagttaaccgaacaaaggggaggc
M00607:191:000000000-BFK52:1:1106:10396:5117_CONS_SUB_SUB	0.989247312	{'RefDB_AcMDB07': 'CES006'}	2	86197	Eleotridae	78194	Mogurnda	1	2	0	0	0	0	0	0	0	0	0	0	0	0	0	0	0	0	0	0	0	0	0	0	species	Mogurnda adspersa	78195	['Mogurnda adspersa']	Mogurnda adspersa	78195	tcagcttaccctatgaaggccccatagtaagcaaaatgggcaaaacccaaaacgtcaggtcgaggtgtagcgtacgagaggggaagaaatgggctacattcactgatacagtacacacggacgataaattgaaataaacatctgaaggaggatttagcagtaagaaggaaaacagagtgttcccctgaaaccggccctgaagcgcgcacacaccgcccgtcactctccccaagccacacttcacccataaataaaacccaacaattgcaaaggggaggc
M00607:191:000000000-BFK52:1:1106:22535:5385_CONS_SUB_SUB	NA	NA	2	NA	NA	NA	NA	0	2	0	0	0	0	0	0	0	0	0	0	0	0	0	0	0	0	0	0	0	0	0	0	no rank	root	NA	NA	NA	1	tcagcataccctgtgaagggttcatagtctgcaaggtgggtagagcccaaaacgtcaggtcgaggtgtagcgtatgaggagggaagaaatgggctacattccctaacacagtgaatacgaaagatgcactgaaacgtgcaacatgaaggaggatttagcagtaagcgggaaatagagtgtcccgctgaaaccggccctgaagcgcgcacacaccgcccgtcattctccccgagcttaaacactcacttttaactaaaaccctgaaattgctaaggggaggc
M00607:191:000000000-BFK52:1:1106:9271:6539_CONS_SUB_SUB	0.992882562	{'RefDB_AcMDB07': 'CES043'}	6	30875	Terapontidae	443751	Bidyanus	1	6	0	0	0	0	0	0	0	0	0	0	0	0	0	0	0	0	0	0	0	0	0	0	species	Bidyanus bidyanus	443752	['Bidyanus bidyanus']	Bidyanus bidyanus	443752	ccagcttaccctatgaaggacgcacagtaagcaaaattggcacagcccagaacgtcaggtcgacgtgtagcgtatggaaggggaagaaatgggctacattccctaacacagtgaatacgaaagatgcactgaaacgtgcaacgtgaaggaggatttagcagtaagcgggaaatagggtgtcccgctgaaaccggccctgaagcgcgcacacaccgcccgtcattctccccgagcttaaacactcacttttaactaaaaccctgaaattgctaaggggaggc
M00607:191:000000000-BFK52:1:1106:3936:6766_CONS_SUB_SUB	0.992831541	{'RefDB_AcMDB07': 'CES006'}	6	86197	Eleotridae	78194	Mogurnda	1	6	0	0	0	0	0	0	0	0	0	0	0	0	0	0	0	0	0	0	0	0	0	0	species	Mogurnda adspersa	78195	['Mogurnda adspersa']	Mogurnda adspersa	78195	tcagcttaccctatgaaggccccatagtaagcaaaattggtataacccaaaacgtcaggtcgaggtgtagcgtacgagaggggaagagatgggctacattcactgatacagtacacacggacgataaattgaaataaacacctgaaggaggatttagcagtaagaaggaaaacagagtgttcccctgaaaccggccctgaagcgcgcacacaccgcccgtcactctccccaagccacacttcacccataaataaaacccaacaattgcaaaggggaggc
M00607:191:000000000-BFK52:1:1106:17114:7045_CONS_SUB_SUB	0.992882562	{'RefDB_AcMDB07': 'CES043'}	2	30875	Terapontidae	443751	Bidyanus	1	2	0	0	0	0	0	0	0	0	0	0	0	0	0	0	0	0	0	0	0	0	0	0	species	Bidyanus bidyanus	443752	['Bidyanus bidyanus']	Bidyanus bidyanus	443752	ccagcttaccctatgaaggacgcacagtaagcaaaattggcacagcccagaacgtcaggtcgacgtgtagcgtatggaaggggaagaaatgggctacattccctaacacagtgaatgcgaaagatgcactgaaacgtgcaacatgaaggaggattagcagtaagcgggaaatagagtgtcccgctgaaaccggccctgaagcgcgcacacaccgcccgtcattctccccgagcttaaacactcacttttaactaaaaccctgaaattgctaaggggaggc
M00607:191:000000000-BFK52:1:1106:12132:7882_CONS_SUB_SUB	0.989208633	{'RefDB_AcMDB07': 'CES087'}	4	130264	Galaxiidae	51242	Galaxias	1	4	0	0	0	0	0	0	0	0	0	0	0	0	0	0	0	0	0	0	0	0	0	0	species	Galaxias maculatus	61620	['Galaxias maculatus']	Galaxias maculatus	61620	tcagcataccctgtgaagggttcatagtatgcaaggtgggtagagcccaaaacgtcaggtcgaggtgtagcgtatgaggagggaagaaatgggctacattccctgttttagggaaaaacggacgggggcgtgaaacggccctctgaaggtggatttagcagtagactgtaagcagagagtcccgtcgaaactggctctgaggcgcgcacacaccgcccgtcactttccccaagtctatttttttggttcataaaagcactactggacaaaggggaggc
M00607:191:000000000-BFK52:1:1106:11140:9007_CONS_SUB_SUB	0.989323843	{'RefDB_AcMDB07': 'CES043'}	7	30875	Terapontidae	443751	Bidyanus	1	7	0	0	0	0	0	0	0	0	0	0	0	0	0	0	0	0	0	0	0	0	0	0	species	Bidyanus bidyanus	443752	['Bidyanus bidyanus']	Bidyanus bidyanus	443752	ccagcttaccctatgaaggacgcacagtaagcaaaattggcacagcccagaacgtcaggtcgacgtgtagcgtatggaaggggaagaaatgggctacattccctaacacagtgaatacgaaagatgcactgaaacgtgcagcacgaaggaggatttagcagtaagcgggaaatagagtgtcccgctgaaaccggccctgaagcgcgcacacaccgcccgtcatactccccgagcttaaacactcacttttaactaaaaccctgaaattgctaaggggaggc
M00607:191:000000000-BFK52:1:1106:18069:9476_CONS_SUB_SUB	NA	NA	2	NA	NA	NA	NA	0	2	0	0	0	0	0	0	0	0	0	0	0	0	0	0	0	0	0	0	0	0	0	0	no rank	root	NA	NA	NA	1	tcagcttaccctgtgaaggccccatagtaagcaaaatgggcaaaacccaaaacgtcaggtcgaggtgtagcgcatgaggtgggaagaaatgggctacattctctaaattagagcactacgaaccacgctgtgaaatcagcgtccgaaggtggatttagcagtaaacagaaaacagagagttctcttgaaactggctctgaggcgcgcacacaccgcccgtcactctccccgagtctatttttttggttcataaaagcactactggacaaaggggaggc
M00607:191:000000000-BFK52:1:1106:23898:10289_CONS_SUB_SUB	NA	NA	9	NA	NA	NA	NA	0	4	2	3	0	0	0	0	0	0	0	0	0	0	0	0	0	0	0	0	0	0	0	0	no rank	root	NA	NA	NA	1	ccagcttaccctatgaaggacgcacagtaagcaaaattggcacagcccagaacgtcaggtcgacgtgtagcgtatggaaggggaagaaatgggctacattccctaacacagtgaatacgaaagatgcactgaaacgtgcaacatgaaggaggatttagcagtaagcgggaaatagagtgtcccgctgaaaccggccctgaagcgcgcacacaccgcccgtcactctcccctgtcaaaacgcaccaaaaatacataatacaacagcactgacaaggggaggc
M00607:191:000000000-BFK52:1:1106:2364:10688_CONS_SUB_SUB	0.985663082	{'RefDB_AcMDB07': 'CES016'}	2	8162	Percichthyidae	135753	Gadopsis	1	2	0	0	0	0	0	0	0	0	0	0	0	0	0	0	0	0	0	0	0	0	0	0	species	Gadopsis marmoratus	135755	['Gadopsis marmoratus']	Gadopsis marmoratus	135755	tcagcttacctcctgagagacttatagtaagcaaaactggtataacccagaacgtcaggtcgaggtgtagcgaatggaaagggaagagatgggctacattccttaaattaaggaatacgaatgatgttctgaaacgttcatccgaaggaggatttagcagtaagcagagaacagagagttccgccgaaattggccctgaagcgcgcacacaccgcccgtcactctctctaaatctaacattaatatacctaaaactacaaaacctaataaaggagaggc
M00607:191:000000000-BFK52:1:1106:6004:10876_CONS_SUB_SUB	0.964028777	{'RefDB_AcMDB07': 'CES087'}	20	130264	Galaxiidae	51242	Galaxias	1	7	7	6	0	0	0	0	0	0	0	0	0	0	0	0	0	0	0	0	0	0	0	0	species	Galaxias maculatus	61620	['Galaxias maculatus']	Galaxias maculatus	61620	tcagcttaccctgtgaaggccccatagtaagcaaaatgggcaaaacccaaaacgtcaggtcgaggtgtagcgtatgaggagggaagaaatgggctacattccctgttttagggaaaaacggacgggggcgtgaaacggccccctgaaggtggatttagcagtagactggaagcagagagtcccgtcgaaactggctctgaggcgcgcacacaccgcccgtcactctccccaagtctatttttttggttcataaaagcactactggacaaaggggaggc
M00607:191:000000000-BFK52:1:1106:3578:11842_CONS_SUB_SUB	0.992857143	{'RefDB_AcMDB07': 'CES035'}	4	130260	Retropinnidae	89572	Retropinna	1	4	0	0	0	0	0	0	0	0	0	0	0	0	0	0	0	0	0	0	0	0	0	0	species	Retropinna semoni	182228	['Retropinna semoni']	Retropinna semoni	182228	tcagcttaccctgtgaaggaataatagtaagcagaatgggcacagcccagaacgtcaggtcaaggtgcagcgtatgaggtgggaagaaatgggctacattccctaatatagggcactacggatagtgctgtgaaaccagcccttgaaggtggatttagcagtaagaagaaaatagagtgttcttctgaacccggcactgaggcgcgcacacaccgcccgtcactctccccaaattcaccatttccagtacttaacgagaagactcgagtaaaggggaggc
M00607:191:000000000-BFK52:1:1106:26731:11930_CONS_SUB_SUB	0.989285714	{'RefDB_AcMDB07': 'CES077'}	2	8015	Salmonidae	8016	Oncorhynchus	1	2	0	0	0	0	0	0	0	0	0	0	0	0	0	0	0	0	0	0	0	0	0	0	species	Oncorhynchus mykiss	8022	['Oncorhynchus mykiss']	Oncorhynchus mykiss	8022	tcagcttaccctgtgaaggccccatagtaagcaaaatgggcaaaacccaaaacgtcaggtcgaggtgtagcgcatgaggtgggaagaaatgggctacattctctgaattagagcactatgaaccacgctgtgaaatcagcgtccgaaggtggatttagcagtaaacagaaaacagagagttctcttgaaactggctctgaggcgcgcacacaccgcccgtcactctccccaagttcaacctgtccttctagctaagaagttaaccgaacaaaggggaggc
M00607:191:000000000-BFK52:1:1106:15413:12844_CONS_SUB_SUB	NA	NA	2	NA	NA	NA	NA	0	2	0	0	0	0	0	0	0	0	0	0	0	0	0	0	0	0	0	0	0	0	0	0	no rank	root	NA	NA	NA	1	tcagcataccctgtgaagggttcatagtatgcaaggtgggtagagcccaaaacgtcaggtcgaggtgtagcgtatgaggagggaagaaatgggctacattccctgttttagggaaaaacggacgggggcgtgaaacggccccctgaaggtggatttagcagtagactggaagcagagagtcccgtcgaaaccggccctgaagcgcgcacacaccgcccgtcactctccccaagccacacttcacccataaataaaacccaacaattgcaaaggggaggc
M00607:191:000000000-BFK52:1:1106:22846:12985_CONS_SUB_SUB	0.950530035	{'RefDB_AcMDB07': 'CES043'}	13	30875	Terapontidae	443751	Bidyanus	1	8	0	5	0	0	0	0	0	0	0	0	0	0	0	0	0	0	0	0	0	0	0	0	species	Bidyanus bidyanus	443752	['Bidyanus bidyanus']	Bidyanus bidyanus	443752	ccagcttaccctatgaaggacgcacagtaagcaaaattggcacagcccagaacgtcaggtcgacgtgtagcgtatggaaggggaagaaatgggctacattccctaacacagtgaatacgaaagatgcactgaaacgtgcaacatgaaggaggatttagcagtaagcgggaaatagagtgtcccgctgaaaccggccctgaagcgcgcacacaccgcccgtcattctccccaagccacacttcacccataaataaaacccaacaattgcaaaggggaggc
M00607:191:000000000-BFK52:1:1106:12042:13444_CONS_SUB_SUB	0.992831541	{'RefDB_AcMDB07': 'CES006'}	6	86197	Eleotridae	78194	Mogurnda	1	6	0	0	0	0	0	0	0	0	0	0	0	0	0	0	0	0	0	0	0	0	0	0	species	Mogurnda adspersa	78195	['Mogurnda adspersa']	Mogurnda adspersa	78195	tcagcttaccctatgaaggccccatagtaagcaaaattggtataacccaaaacgtcaggtcgaggtgtagcgtacgagaggggaagaaatgggctacattcactgatacagtacacacggacgataaattggaataaacatctgaaggaggatttagcagtaagaaagaaaacagagtgttcccctgaaaccggccctgaagcgcgcacacaccgcccgtcactctccccaagccacacttcacccataaataaaacccaacaattgcaaaggggaggc
M00607:191:000000000-BFK52:1:1106:9163:13727_CONS_SUB_SUB	0.989323843	{'RefDB_AcMDB07': 'CES043'}	2	30875	Terapontidae	443751	Bidyanus	1	2	0	0	0	0	0	0	0	0	0	0	0	0	0	0	0	0	0	0	0	0	0	0	species	Bidyanus bidyanus	443752	['Bidyanus bidyanus']	Bidyanus bidyanus	443752	ccagcttaccctatgaaggacgcacagtaagcaaaagtggcacagcccagaacgtcaggtcgacgtgtagcgtatggaagggaaagagatgggctacattccctaacacagtgaatacgaaagatgcactgaaacgtgcaacatgaaggaggatttagcagtaagcgggaaatagagtgtcccgctgaaaccggccctgaagcgcgcacacaccgcccgtcattctccccgagcttaaacactcacttttaactaaaaccctgaaattgctaaggggaggc
M00607:191:000000000-BFK52:1:1106:12769:14548_CONS_SUB_SUB	0.971428571	{'RefDB_AcMDB07': 'CES006'}	10	86197	Eleotridae	78194	Mogurnda	1	7	0	3	0	0	0	0	0	0	0	0	0	0	0	0	0	0	0	0	0	0	0	0	species	Mogurnda adspersa	78195	['Mogurnda adspersa']	Mogurnda adspersa	78195	tcagcttaccctgtgaaggccccatagtaagcaaaatgggcaaaacccaaaacgtcaggtcgaggtgtagcgcatgaggtgggaagaaatgggctacattcactgatacagtacacacggacgataaattgaaataaacatctgaaggaggatttagcagtaagaaggaaaacagagtgttcccctgaaaccggccctgaagcgcgcacacaccgcccgtcactctccccaagccacacttcacccataaataaaacccaacaattgcaaaggggaggc
M00607:191:000000000-BFK52:1:1106:25062:14916_CONS_SUB_SUB	NA	NA	2	NA	NA	NA	NA	0	2	0	0	0	0	0	0	0	0	0	0	0	0	0	0	0	0	0	0	0	0	0	0	no rank	root	NA	NA	NA	1	tcagcttaccctgtgaaggccccatagtaagcaaaatgggcaaaacccaaaacgtcaggtcgaggtgtagcgtacgagaggggaagaaatgggctacattcactgatacagtacacacggacgataaattgaaataaacatctgaaggaggatttagcagtaagaaggaaaacagagtgttcccctgaaaccggccctgaagcgcgcacacaccgcccgtcattctccccgagcttaaacactcacttttaactaaaaccctgaaattgctaaggggaggc
M00607:191:000000000-BFK52:1:1106:7192:15849_CONS_SUB_SUB	0.992857143	{'RefDB_AcMDB07': 'CES077'}	19	8015	Salmonidae	8016	Oncorhynchus	1	19	0	0	0	0	0	0	0	0	0	0	0	0	0	0	0	0	0	0	0	0	0	0	species	Oncorhynchus mykiss	8022	['Oncorhynchus mykiss']	Oncorhynchus mykiss	8022	tcagcttaccctgtgaaggccccatagtaagcaaaatgggcaaaacccaaaacgtcaggtcgaggtgtagcgcatgaggtgggaagaaatgggctacattctctaaattagagcactacgaaccacgctgtgaaatcagcgtccgaaggtggatttagcagtaaacagaaaacagagagttctcttgaaactggctctgaggcgcgcacacaccgctcgtcaccctccccaagttcaacctgtccttctaactaagaagttaaccgaacaaaggggaggc
M00607:191:000000000-BFK52:1:1106:11099:16143_CONS_SUB_SUB	NA	NA	5	NA	NA	NA	NA	0	3	2	0	0	0	0	0	0	0	0	0	0	0	0	0	0	0	0	0	0	0	0	0	no rank	root	NA	NA	NA	1	ccagcttaccctatgaaggacgcacagtaagcaaaattggcacagcccagaacgtcaggtcgacgtgtagcgtatggaaggggaagaaatgggctacattccctaacacagtgaatacgaaagatgcactgaaacgtgcaacatgaaggaggatttagcagtaagcgggaaatagagtgttcccctgaaaccggccctgaagcgcgcacacaccgcccgtcactctccccaagccacacttcacccataaataaaacccaacaattgcaaaggggaggc
M00607:191:000000000-BFK52:1:1106:16620:16226_CONS_SUB_SUB	0.971530249	{'RefDB_AcMDB07': 'CES016'}	2	8162	Percichthyidae	135753	Gadopsis	1	2	0	0	0	0	0	0	0	0	0	0	0	0	0	0	0	0	0	0	0	0	0	0	species	Gadopsis marmoratus	135755	['Gadopsis marmoratus']	Gadopsis marmoratus	135755	ccagcttaccctatgaaggacgcacagtaagcaaaactggtataacccagaacgtcaggtcgaggtgtagcgaatggaaagggaagagatgggctacattccttaaattaaggaatacgaatgatgttctgaaacgttcatccgaaggaggatttagcagtaagcagaaaacagagagttccgctgaaattggccctgaagcgcgcacacaccgcccgtcactctctccaaatctaacattaatatacctaaaactacaaaacctaataaaggagaggc
M00607:191:000000000-BFK52:1:1106:9772:17059_CONS_SUB_SUB	NA	NA	7	NA	NA	NA	NA	0	5	0	2	0	0	0	0	0	0	0	0	0	0	0	0	0	0	0	0	0	0	0	0	no rank	root	NA	NA	NA	1	tcagcttaccctgtgaaggccccatagtaagcaaaatgggcaaaacccaaaacgtcaggtcgaggtgtagcgcatgaggtgggaagaaatgggctacattctctaaattagagcactacgaaccacgctgtgaaatcagcgtccgaaggtggatttagcagtaaacagaaaacagagagttctcttgaaactggctctgaggcgcgcacacaccgcccgtcactctccccaagttcaccatttccagtatttaacgagaagactcgagtaaaggggaggc
M00607:191:000000000-BFK52:1:1106:19991:17227_CONS_SUB_SUB	0.960573477	{'RefDB_AcMDB07': 'CES006'}	20	86197	Eleotridae	78194	Mogurnda	1	6	9	5	0	0	0	0	0	0	0	0	0	0	0	0	0	0	0	0	0	0	0	0	species	Mogurnda adspersa	78195	['Mogurnda adspersa']	Mogurnda adspersa	78195	tcagcataccctgtgaagggttcatagtatgcaaggtgggtagagcccaaaacgtcaggtcgaggtgtagcgtacgagaggggaagaaatgggctacattcactgatacagtacacacggacgataaattgaaataaacatctgaaggaggatttagcagtaagaaggaaaacagagtgttcccctgaaaccggccctgaagcgcgcacacaccgcccgtcactctccccaagccacacttcacccataaataaaacccaacaattgcaaaggggaggc
M00607:191:000000000-BFK52:1:1106:16622:18019_CONS_SUB_SUB	0.992882562	{'RefDB_AcMDB07': 'CES043'}	3	30875	Terapontidae	443751	Bidyanus	1	3	0	0	0	0	0	0	0	0	0	0	0	0	0	0	0	0	0	0	0	0	0	0	species	Bidyanus bidyanus	443752	['Bidyanus bidyanus']	Bidyanus bidyanus	443752	ccagcttaccctatgaaggacgcacagtaagcaaaattggcacagcccagaacgtcaggtcaacgtgtagcgtatggaaggggaagaaatgggctacattccctaacacagtgaatacgaaagatgcactgaaacgtgcaacatgaaggaggatttagcagtaagcgggaaatagagtgtcccgctgaaaccggccctgaagcgcgcacacaccgcccgtcattctccccgagcttaaacactaacttttaactaaaaccctgaaattgctaaggggaggc
M00607:191:000000000-BFK52:1:1106:17437:18294_CONS_SUB_SUB	0.989323843	{'RefDB_AcMDB07': 'CES043'}	5	30875	Terapontidae	443751	Bidyanus	1	5	0	0	0	0	0	0	0	0	0	0	0	0	0	0	0	0	0	0	0	0	0	0	species	Bidyanus bidyanus	443752	['Bidyanus bidyanus']	Bidyanus bidyanus	443752	ccagcttaccctatgaaggacgcacagtaagcaaaattggcacagcccagaacgtcaggtcgacgtgtagcgtatggaaggggaagaaatgggctacactccctaacacagtgaatacgaaagatgcactgtaacgtgcaacatgaaggaggatttagcagtaagcgggaaatagagtgtcccgctgaaaccggccctgaggcgcgcacacaccgcccgtcattctccccgagcttaaacactcacttttaactaaaaccctgaaattgctaaggggaggc
M00607:191:000000000-BFK52:1:1106:23849:18474_CONS_SUB_SUB	0.992882562	{'RefDB_AcMDB07': 'CES043'}	2	30875	Terapontidae	443751	Bidyanus	1	2	0	0	0	0	0	0	0	0	0	0	0	0	0	0	0	0	0	0	0	0	0	0	species	Bidyanus bidyanus	443752	['Bidyanus bidyanus']	Bidyanus bidyanus	443752	ccagcttaccctatgaaggacgcacagtaagcaaattggcacagcccagaacgtcaggtcgacgtgtagcgtatggaaggggaagaaatgggctacattccctaacacagtgaatacgaaagatgcactgaaacgtgcaacatgaaggaggatttagcagtaagcgggaaatagagtgtcccgctgaaaccagccctgaagcgcgcacacaccgcccgtcattctccccgagcttaaacactcacttttaactaaaaccctgaaattgctaaggggaggc
M00607:191:000000000-BFK52:1:1106:11920:19043_CONS_SUB_SUB	NA	NA	2	NA	NA	NA	NA	0	2	0	0	0	0	0	0	0	0	0	0	0	0	0	0	0	0	0	0	0	0	0	0	no rank	root	NA	NA	NA	1	ccagcttgcctcttgagagaccaaaagcaagcctaatgggtcctacccaaaacgtcaggtcgaggtgtagcgaatgagatggaatgaaatgggctacattttctgacacagaaaaacacgaaaagtgccatgaaataagcacgactgaaggtggatttagcagtaaaaaggaaatagagagtccttttgaaaccggctctgaggcgcgtacacaccgcccgtcactctcccctgtcaaaacgcaccaaaaatacataatacaacagcactgacaaggggaggc
M00607:191:000000000-BFK52:1:1106:11015:19052_CONS_SUB_SUB	0.985865724	{'RefDB_AcMDB07': 'CES170'}	2	30997	Plotosidae	301281	Porochilus	1	2	0	0	0	0	0	0	0	0	0	0	0	0	0	0	0	0	0	0	0	0	0	0	species	Porochilus rendahli	337708	['Porochilus rendahli']	Porochilus rendahli	337708	tcagcttaccctgtgaagacctctaacagtaagcaaaattggccagcccaaaaacgtcaggtcgaggtgtagcgtacgaagtgggaagaaatgggctacattttcaaacaatagattaatacgaatgacaccctgaaacaggtgtttaaaggtggatttagcagtaaaaagtaaattagagagttattttgaaataggctctgagacgcgcacacacagcccgtcaccctcccccacaaaaataataacattcataataataattaataagacagggggaggt
M00607:191:000000000-BFK52:1:1106:15115:19779_CONS_SUB_SUB	0.992831541	{'RefDB_AcMDB07': 'CES016'}	3	8162	Percichthyidae	135753	Gadopsis	1	3	0	0	0	0	0	0	0	0	0	0	0	0	0	0	0	0	0	0	0	0	0	0	species	Gadopsis marmoratus	135755	['Gadopsis marmoratus']	Gadopsis marmoratus	135755	tcagcttacctcatgagagacttatagtaagcaaaactggtataacccagaacgtcaggtcgaggtgtagcgaatggaaagggaagagatgggctacattccttaaattaaggaatacgaatgatgttctgaaacgttcatccgaaggaggatttagcagtaagcagaaaactgagagttccgctaaaattggccctgaagcgcgcacacaccgcccgtcactctctccaaatctaacattaatatacctaaaactacaaaacctaataaaggagaggc
M00607:191:000000000-BFK52:1:1106:25230:19849_CONS_SUB_SUB	0.992882562	{'RefDB_AcMDB07': 'CES043'}	8	30875	Terapontidae	443751	Bidyanus	1	8	0	0	0	0	0	0	0	0	0	0	0	0	0	0	0	0	0	0	0	0	0	0	species	Bidyanus bidyanus	443752	['Bidyanus bidyanus']	Bidyanus bidyanus	443752	ccagcttaccctatgaaggacgcacagtaagcaaaattggcacagcccagaacgtcaggtcgacgtgtagtgtatggaaggggaagaaatgggccacattccctaacacagtgaatacgaaagatgcactgaaacgtgcaacatgaaggaggatttagcagtaagcgggaaatagagtgtcccgctgaaaccggccctgaagcgcgcacacaccgcccgtcattctccccgagcttaaacactcacttttaactaaaaccctgaaattgctaaggggaggc
M00607:191:000000000-BFK52:1:1106:20463:19985_CONS_SUB_SUB	NA	NA	2	NA	NA	NA	NA	0	2	0	0	0	0	0	0	0	0	0	0	0	0	0	0	0	0	0	0	0	0	0	0	no rank	root	NA	NA	NA	1	tcagcttaccctatgaaggccccatagtaagcaaaattggtataacccaaaacgtcaggtcgaggtgtagcgtacgagaggggaagaaatgggctacattcactgatacagtacacacggacgataaattgaaataaacatctgaaggaggatttagcagtaagaaggaaatagagagtccttttgaaaccggctctgaggcgcgtacacaccgcccgtcactctcctcgaaaaataataaagacaattaataaaacaataaaaacaagaagaggaggc
M00607:191:000000000-BFK52:1:1106:11132:20023_CONS_SUB_SUB	0.992805755	{'RefDB_AcMDB07': 'CES087'}	4	130264	Galaxiidae	51242	Galaxias	1	4	0	0	0	0	0	0	0	0	0	0	0	0	0	0	0	0	0	0	0	0	0	0	species	Galaxias maculatus	61620	['Galaxias maculatus']	Galaxias maculatus	61620	tcagcataccctgtgaagggttcaaagtatgcaaggtgggtagagcccaaaacgtcaggtcgaggtgtagcgtatgaggagggaagaaatgggctgcattccctgttttagggaaaaacggacgggggcgtgaaacggccccctgaaggtggatttagcagtagactggaagcagagagtcccgtcgaaactggctctgaggcgcgcacacaccgcccgtcactctccccaagtctatttttttggttcataaaagcactactggacaaaggggaggc
M00607:191:000000000-BFK52:1:1106:8958:20315_CONS_SUB_SUB	0.989285714	{'RefDB_AcMDB07': 'CES077'}	3	8015	Salmonidae	8016	Oncorhynchus	1	3	0	0	0	0	0	0	0	0	0	0	0	0	0	0	0	0	0	0	0	0	0	0	species	Oncorhynchus mykiss	8022	['Oncorhynchus mykiss']	Oncorhynchus mykiss	8022	ccagcttaccctgtgaaggccccatagtaagcaaaatgggcaaaacccaaaacgtcaggtcgaggtgtagcgcatgaggtgggaagaaatgggctacattctctaaattagagcactacgaaccacgctgtgaaatcagcgtccgaaggtggatttagcagtaaacagaaaacagagagttctcttgaaactggctctgaggcgcgcacacaccgctcgtcaccctccccaagttcaacctgtccttctaactaagaagttaaccgaacaaaggggaggc
M00607:191:000000000-BFK52:1:1106:14269:21809_CONS_SUB_SUB	NA	NA	2	NA	NA	NA	NA	0	2	0	0	0	0	0	0	0	0	0	0	0	0	0	0	0	0	0	0	0	0	0	0	no rank	root	NA	NA	NA	1	tcagcttaccctatgaaggccccatagtaagcaaaattggtataacccaaaacgtcaggtcgaggtgtagcgtacgagaggggaagaaatgggctacattcactgatacagtacacacggacgataaattgaaataaacatctgaaggaggatttagcagtaagaaggaaaacagagtgttcccctgaaaccggccctgaagcgcgcacacaccgcccgtcactctcctcgaaaaataataaagacaattaataaaacaataaaaacaagaaggggaggc
M00607:191:000000000-BFK52:1:1106:24011:22619_CONS_SUB_SUB	NA	NA	36	NA	NA	NA	NA	0	23	4	9	0	0	0	0	0	0	0	0	0	0	0	0	0	0	0	0	0	0	0	0	no rank	root	NA	NA	NA	1	tcagcttacctcatgagagacttatagtaagcaaaactggtataacccagaacgtcaggtcgaggtgtagcgaatggaaagggaagagatgggctacattccttaaattaaggaatacgaatgatgttctgaaacgttcatccgaaggaggatttagcagtaagcagaaaacagagagttccgctgaaattggccctgaagcgcgcacacaccgcccgtcactctccccaagccacacttcacccataaataaaacccaacaattgcaaaggggaggc
M00607:191:000000000-BFK52:1:1106:14316:24145_CONS_SUB_SUB	NA	NA	5	NA	NA	NA	NA	0	5	0	0	0	0	0	0	0	0	0	0	0	0	0	0	0	0	0	0	0	0	0	0	no rank	root	NA	NA	NA	1	tcagcttaccctatgaaggccccatagtaagcaaaattggtataaccccaaacgtcaggtcgaggtgtagcgtacgagaggggaagagatgggctacattcactgatacagtacacacggacgataaattgaaataaacatctgaaggaggatttagcagtaagaaggaaaacagagtgttcccctgaaaccggccctgaagcgcgcacacaccgcccgtcattctccccgagcttaaacactcacttttaactaaaaccctgaaattgctaaggggaggc
M00607:191:000000000-BFK52:1:1106:19544:24300_CONS_SUB_SUB	NA	NA	5	NA	NA	NA	NA	0	2	3	0	0	0	0	0	0	0	0	0	0	0	0	0	0	0	0	0	0	0	0	0	no rank	root	NA	NA	NA	1	tcagcttaccctgtgaaggtaataaaagtaagcaaaatgggcacaacccaaaacgtcaggtcgaggtgtagcgcatgaagtgggaagaaatgggctacattttctaatatagaatattacgaacatgcaccatgaaacaatgcttgaaggaggatttagtagtaaaagggaaatagagtgtccctttgaacccggctctgagacgcgtacacaccgcccgtcactctccccaagccacacttcacccataaataaaacccaacaattgcaaaggggaggc
M00607:191:000000000-BFK52:1:1106:12281:24461_CONS_SUB_SUB	0.992857143	{'RefDB_AcMDB07': 'CES077'}	4	8015	Salmonidae	8016	Oncorhynchus	1	4	0	0	0	0	0	0	0	0	0	0	0	0	0	0	0	0	0	0	0	0	0	0	species	Oncorhynchus mykiss	8022	['Oncorhynchus mykiss']	Oncorhynchus mykiss	8022	tcagcttaccctgtgaaggccccatagtaagcaaaatgggcaaaacccagaacgtcaggtcgaggtgtagcgcatgaggtgggaagaaatgggctacattctctaaattagagcactacgaaccacgctgtgaaatcagcgtccgaaggtggatttagcagtaaacagaaaacagagagttctcttgaaactggctctgaggcgcgcacacaccgcccgtcactctccccaagttcagcctgtccttctaactaagaagttaaccgaacaaaggggaggc
M00607:191:000000000-BFK52:1:1107:11084:1949_CONS_SUB_SUB	0.982142857	{'RefDB_AcMDB07': 'CES077'}	2	8015	Salmonidae	8016	Oncorhynchus	1	2	0	0	0	0	0	0	0	0	0	0	0	0	0	0	0	0	0	0	0	0	0	0	species	Oncorhynchus mykiss	8022	['Oncorhynchus mykiss']	Oncorhynchus mykiss	8022	tcagcttaccctatgaaggccccatagtaagcaaaattggtataacccaaaacgtcaggtcgaggtgtagcgcatgaggtgggaagaaatgggctacattctctaaattagagcactacgaaccacgctgtgaaatcagcgtccgaaggtggatttagcagtaaacagaaaacagagagttctcttgaaactggctctgaggcgcgcacacaccgcccgtcaccctccccaagttcaacctgtccttctaactaagaagttaaccgaacaaaggggaggc
M00607:191:000000000-BFK52:1:1107:10786:3444_CONS_SUB_SUB	0.992831541	{'RefDB_AcMDB07': 'CES016'}	3	8162	Percichthyidae	135753	Gadopsis	1	3	0	0	0	0	0	0	0	0	0	0	0	0	0	0	0	0	0	0	0	0	0	0	species	Gadopsis marmoratus	135755	['Gadopsis marmoratus']	Gadopsis marmoratus	135755	tcagcttacctcatgagagacttatagtaagcaaaactggcataacccagaacgtcaggtcgaggtgtagcgaatggaaagggaagagatgggctacattccttaaattaaggaatacgaatgatgttctgaaacgttcatccgaaggaggatttagcagtaagcagaaaacagggagttccgctgaaattggccctgaagcgcgcacacaccgcccgtcactctctccaaatctaacattaatatacctaaaactacaaaacctaataaaggagaggc
M00607:191:000000000-BFK52:1:1107:18079:4041_CONS_SUB_SUB	NA	NA	3	NA	NA	NA	NA	0	3	0	0	0	0	0	0	0	0	0	0	0	0	0	0	0	0	0	0	0	0	0	0	no rank	root	NA	NA	NA	1	tcagcttacctcatgagagacttatagtaagcaaaactggtataacccagaacgtcgggtcgaggtgtagcgaatggaaagggaagagatgggctacattccttaaattaaggaatacgaatgatgttctgaaacgttcatccgaaggaggatttagcagtaagcagaaaacagagagttccgctgaaattggccctgaagcgcgcacacaccgcccgtcattctccccgagcttaaacactcacttttaactaaaaccctgaaattgctaaggggaggc
M00607:191:000000000-BFK52:1:1107:17782:4814_CONS_SUB_SUB	0.954063604	{'RefDB_AcMDB07': 'CES077'}	6	8015	Salmonidae	8016	Oncorhynchus	1	3	3	0	0	0	0	0	0	0	0	0	0	0	0	0	0	0	0	0	0	0	0	0	species	Oncorhynchus mykiss	8022	['Oncorhynchus mykiss']	Oncorhynchus mykiss	8022	tcagcttacctcatgagagacttatagtaagcaaaactggtataacccagaacgtcaggtcgaggtgtagcgcatgaggtgggaagaaatgggctacattctctaaattagagcactacgaaccacgctgtgaaatcagcgtccgaaggtggatttagcagtaaacagaaaacagagagttctcttgaaactggctctgaggcgcgcacacaccgcccgtcactctccccaagttcaacctgtccttctaactaagaagttaaccgaacaaaggggaggc
M00607:191:000000000-BFK52:1:1107:6170:6391_CONS_SUB_SUB	0.996466431	{'RefDB_AcMDB07': 'CES170'}	5	30997	Plotosidae	301281	Porochilus	1	5	0	0	0	0	0	0	0	0	0	0	0	0	0	0	0	0	0	0	0	0	0	0	species	Porochilus rendahli	337708	['Porochilus rendahli']	Porochilus rendahli	337708	tcagcttaccctgtgaaggcctctaacagtaagcaaaattggccagcccaagaacgtcaggtcgaggtgtagcgtacgaagtgggaagaaatgggctacattttctaacaatagattaatacgaatgacaccctgaaacaggtgtttaaaggtggatttagcagtaaaaagtaaattagagagttattttgaaataggctctgagacgcgcacacaccgcccgtcaccctcccccacaaaaataataacattcataataataattaataagacaaggggaggt
M00607:191:000000000-BFK52:1:1107:8921:6821_CONS_SUB_SUB	NA	NA	9	NA	NA	NA	NA	0	2	5	2	0	0	0	0	0	0	0	0	0	0	0	0	0	0	0	0	0	0	0	0	no rank	root	NA	NA	NA	1	tcagcataccctgtgaagggttcatagtatgcaaggtgggtagagcccaaaacgtcaggtcgaggtgtagcgtatgaggagggaagaaatgggctacattccctgttttagggaaaaacggacgggggcgtgaaacggccccctgaaggtggatttagcagtagactggaagcagagagtcccgtcgaaactggctctgaggcgcgcacacaccgcccgtcaccctcccccacacacaataacacaatttcataatagcacaacacaaaacaaggggaggc
M00607:191:000000000-BFK52:1:1107:15756:7582_CONS_SUB_SUB	NA	NA	10	NA	NA	NA	NA	0	4	3	3	0	0	0	0	0	0	0	0	0	0	0	0	0	0	0	0	0	0	0	0	no rank	root	NA	NA	NA	1	ccagcttaccctatgaaggacgcacagtaagcaaaattggcacagcccagaacgtcaggtcgacgtgtagcgtatggaaggggaagaaatgggctacattccctaacacagtgaatacgaaagatgcactgaaacgtgcaacatgaaggaggatttagcagtaagcgggaaatagagtgtcccgctgaaaccggccctgaagcgcgcacacaccgcccgtcattctccccaagttcaacctgtccttctaactaagaagttaaccgaacaaaggggaggc
M00607:191:000000000-BFK52:1:1107:25755:7596_CONS_SUB_SUB	0.992907801	{'RefDB_AcMDB07': 'CES005'}	6	7953	Cyprinidae	7961	Cyprinus	1	6	0	0	0	0	0	0	0	0	0	0	0	0	0	0	0	0	0	0	0	0	0	0	species	Cyprinus carpio	7962	['Cyprinus carpio']	Cyprinus carpio	7962	tcagcttaccctgtgaaggtaataaaagtaagcaagatgggcacaacccaaaacgtcaggtcgaggtgtagcgcatgaagtgggaagaaatgggctacattttctaatatagaatattacgaacatgcaccatgaaacaatgcttgaaggaggatttagtagtaaaagggaaatagagtgtccctttgaacccggctctgagacgcgtacacaccgcccgtcactctcccctgtcaaaacgcaccaaaaatacataatacgacagcactgacaaggggaggc
M00607:191:000000000-BFK52:1:1107:17535:8694_CONS_SUB_SUB	0.954225352	{'RefDB_AcMDB07': 'CES077'}	8	8015	Salmonidae	8016	Oncorhynchus	1	5	0	3	0	0	0	0	0	0	0	0	0	0	0	0	0	0	0	0	0	0	0	0	species	Oncorhynchus mykiss	8022	['Oncorhynchus mykiss']	Oncorhynchus mykiss	8022	tcagcttaccttgtgaaagcctataacagtaagcaaaattggcaaacccaaaaacgtcaggtcgaggtgtagcgtacgaagtgggaagaaatgggctacattctctaaattagagcactacgaaccacgctgtgaaatcagcgtccgaaggtggatttagcagtaaacagaaaacagagagttctcttgaaactggctctgaggcgcgcacacaccgcccgtcactctccccaagttcaacctgtccttctaactaagaagttaaccgaacaaaggggaggc
M00607:191:000000000-BFK52:1:1107:9980:9104_CONS_SUB_SUB	0.989285714	{'RefDB_AcMDB07': 'CES077'}	2	8015	Salmonidae	8016	Oncorhynchus	1	2	0	0	0	0	0	0	0	0	0	0	0	0	0	0	0	0	0	0	0	0	0	0	species	Oncorhynchus mykiss	8022	['Oncorhynchus mykiss']	Oncorhynchus mykiss	8022	tcagcttaccctgtgaaggccccatagtaagcaaaatgggcaaaacccaaaacgtcaggtcgaggtgtagcgcatgaggcgggaagaaatgggctacattctctaaattagagcactacgaaccacgctgtgaaatcagcgtccgaaggtggatttagctgtaaacagaaaacagagagttctcttgaaactggctctgaggcgcgtacacaccgcccgtcactctccccaagttcaacctgtccttctaactaagaagttaaccgaacaaaggggaggc
M00607:191:000000000-BFK52:1:1107:22133:9199_CONS_SUB_SUB	0.992831541	{'RefDB_AcMDB07': 'CES006'}	5	86197	Eleotridae	78194	Mogurnda	1	5	0	0	0	0	0	0	0	0	0	0	0	0	0	0	0	0	0	0	0	0	0	0	species	Mogurnda adspersa	78195	['Mogurnda adspersa']	Mogurnda adspersa	78195	tcagcttaccctatgaaggccccatagtaagcaaagttggtataacccaaaacgtcaggtcgaggtgtagcgtacgagaggggaagaaatgggctgcattcactgatacagtacacacggacgataaattgaaataaacatctgaaggaggatttagcagtaagaaggaaaacagagtgttcccctgaaaccggccctgaagcgcgcacacaccgcccgtcactctccccaagccacacttcacccataaataaaacccaacaattgcaaaggggaggc
M00607:191:000000000-BFK52:1:1107:27266:9370_CONS_SUB_SUB	0.996466431	{'RefDB_AcMDB07': 'CES170'}	7	30997	Plotosidae	301281	Porochilus	1	7	0	0	0	0	0	0	0	0	0	0	0	0	0	0	0	0	0	0	0	0	0	0	species	Porochilus rendahli	337708	['Porochilus rendahli']	Porochilus rendahli	337708	tcagcttaccctgtgaaggcctctaacagtaagcaaaattggccagcccaaaaacgtcaggtcgaggtgtagcgtacgaagtgggaacaaatgggctacattttctaacaatagattaatacgaatgacaccctgaaacaggtgtttaaaggtggatttagcagtaaaaagtaaattagagagttattttgaaataggctctgagacgcgcacacaccgcccgtcaccctcccccacaaaaataataacattcataataataattaataagacaaggggaggt
M00607:191:000000000-BFK52:1:1107:22752:9408_CONS_SUB_SUB	0.971428571	{'RefDB_AcMDB07': 'CES077'}	12	8015	Salmonidae	8016	Oncorhynchus	1	2	4	6	0	0	0	0	0	0	0	0	0	0	0	0	0	0	0	0	0	0	0	0	species	Oncorhynchus mykiss	8022	['Oncorhynchus mykiss']	Oncorhynchus mykiss	8022	tcagcttaccctgtgaaggaataatagtaagcagaatgggcacagcccagaacgtcaggtcgaggtgtagcgcatgaggtgggaagaaatgggctacattctctaaattagagcactacgaaccacgctgtgaaatcagcgtccgaaggtggatttagcagtaaacagaaaacagagagttctcttgaaactggctctgaggcgcgcacacaccgcccgtcactctccccaagttcaacctgtccttctaactaagaagttaaccgaacaaaggggaggc
M00607:191:000000000-BFK52:1:1107:22889:11022_CONS_SUB_SUB	0.989399293	{'RefDB_AcMDB07': 'CES170'}	3	30997	Plotosidae	301281	Porochilus	1	3	0	0	0	0	0	0	0	0	0	0	0	0	0	0	0	0	0	0	0	0	0	0	species	Porochilus rendahli	337708	['Porochilus rendahli']	Porochilus rendahli	337708	tcagcttaccctgtgaaggcctctaacagtaagcaaaattggccagcccaaaaacgtcaggtcgaggtgtagcgtacgaagcgggaagaaatgggctacattttctaacaatagattaatacgaatgacaccctgaaacaggtgtttaaaggtggatttagcagtagaaagtaaattagagagttattttgaaataggctctgagacgcgcacacaccgcccgtcaccctcccccacgaaaataataacattcataataataattaataagacaaggggaggt
M00607:191:000000000-BFK52:1:1107:21672:12418_CONS_SUB_SUB	NA	NA	10	NA	NA	NA	NA	0	3	2	5	0	0	0	0	0	0	0	0	0	0	0	0	0	0	0	0	0	0	0	0	no rank	root	NA	NA	NA	1	ccagcttaccctatgaaggacgcacagtaagcaaaattggcacagcccagaacgtcaggtcgacgtgtagcgtatggaaggggaagaaatgggctacattccctaacacagtgaatacgaaagatgcactgaaacgtgcaacatgaaggaggatttagcagtaagcgggaaatagagtgtcccgctgaaaccggccctgaagcgcgcacacaccgcccgtcaccctcccccacacacaataacacaatttcataatagcacaacacaaaacaaggggaggc
M00607:191:000000000-BFK52:1:1107:13393:13181_CONS_SUB_SUB	0.971830986	{'RefDB_AcMDB07': 'CES005'}	10	7953	Cyprinidae	7961	Cyprinus	1	7	0	3	0	0	0	0	0	0	0	0	0	0	0	0	0	0	0	0	0	0	0	0	species	Cyprinus carpio	7962	['Cyprinus carpio']	Cyprinus carpio	7962	tcagcttaccctgtgaaggccccatagtaagcaaaatgggcaaaacccaaaacgtcaggtcgaggtgtagcgcatgaagtgggaagaaatgggctacattttctaatatagaatattacgaacatgcaccatgaaacaatgcttgaaggaggatttagtagtaaaagggaaatagagtgtccctttgaacccggctctgagacgcgtacacaccgcccgtcactctcccctgtcaaaacgcaccaaaaatacataatacaacagcactgacaaggggaggc
M00607:191:000000000-BFK52:1:1107:28747:13748_CONS_SUB_SUB	NA	NA	7	NA	NA	NA	NA	0	5	2	0	0	0	0	0	0	0	0	0	0	0	0	0	0	0	0	0	0	0	0	0	no rank	root	NA	NA	NA	1	tcagcttacctcatgagagacttatagtaagcaaaactggtataacccagaacgtcaggtcgaggtgtagcgaatggaaagggaagagatgggctacattccttaaattaaggaatacgaatgatgttctgaaacgttcatccgaaggaggatttagcagtaagcagaaaacagagagttccgctgaaaccggccctgaagcgcgcacacaccgcccgtcattctccccgagcttaaacactcacttttaactaaaaccctgaaattgctaaggggaggc
M00607:191:000000000-BFK52:1:1107:19551:14799_CONS_SUB_SUB	0.992857143	{'RefDB_AcMDB07': 'CES035'}	3	130260	Retropinnidae	89572	Retropinna	1	3	0	0	0	0	0	0	0	0	0	0	0	0	0	0	0	0	0	0	0	0	0	0	species	Retropinna semoni	182228	['Retropinna semoni']	Retropinna semoni	182228	tcagcttaccctgtgaaggaataatagtaagcagaatgggcacagcccagaacgtcaggtcaaggtgcagcgtatgaggtgggaagaaatgggctacattccctaatatagggcactacggatagtgctgtgaaaccagcccttgaaggtggacttagcagtaagaagaaaatagagtgttcttctgaacccggctctgaggcgcgcacacaccgcccgtcactctccccagattcaccatttccagtatttaacgagaagactcgagtaaaggggaggc
M00607:191:000000000-BFK52:1:1107:21946:15124_CONS_SUB_SUB	0.982078853	{'RefDB_AcMDB07': 'CES006'}	2	86197	Eleotridae	78194	Mogurnda	1	2	0	0	0	0	0	0	0	0	0	0	0	0	0	0	0	0	0	0	0	0	0	0	species	Mogurnda adspersa	78195	['Mogurnda adspersa']	Mogurnda adspersa	78195	tcagcttaccctgtgaaggccccatagtcagcaaaatgggcaaaacccaaaacgtcaggtcgaggtgtagcgtacgagaggggaagaaatgggctacattcactgatacagtacacacggacgataaattgaaataaacatctgaaggaggatttagcagtaagaaggaaaacagagtgttcccctgaaaccggccctgaagcgcgcacacaccgcccgtcactctccccaagccacacttcacccataaataaaacccaacaattgcaaaggggaggc
M00607:191:000000000-BFK52:1:1107:3512:15364_CONS_SUB_SUB	NA	NA	4	NA	NA	NA	NA	0	4	0	0	0	0	0	0	0	0	0	0	0	0	0	0	0	0	0	0	0	0	0	0	no rank	root	NA	NA	NA	1	tcagcttaccctgtgaaggccccatagtaagcaaaattggtataacccaaaacgtcaggtcgaggtgtagcgtacgagaggggaagaaatgggctacattcactgatacagtacacacggacgataaattgaaataaacatctgaaggaggatttagcagtaagaaggaaaacagagtgttcccctgaaaccggccctgaagcgcgcacacaccgcccgtcattctccccgagcttaaacactcacttttaactaaaaccctgaaattgctaaggggaggc
M00607:191:000000000-BFK52:1:1107:5899:16139_CONS_SUB_SUB	NA	NA	2	NA	NA	NA	NA	0	2	0	0	0	0	0	0	0	0	0	0	0	0	0	0	0	0	0	0	0	0	0	0	no rank	root	NA	NA	NA	1	tcagcttaccctgtgaaggaataatagtaagcagaatgggcacagcccagaacgtcaggtcaaggtgcagcgtatgaggtgggaagaaatgggctacattccctaatatagggcactacggatagtgctgtgaaaccagcccttgaaggtggatttagcagtaagaagaaaatagagtgttcttctgaaaccggccctgaagcgcgcacacaccgcccgtcactctccccaagccacacttcacccataaataaaacccaacaattgcaaaggggaggc
M00607:191:000000000-BFK52:1:1107:13563:17254_CONS_SUB_SUB	0.985765125	{'RefDB_AcMDB07': 'CES043'}	3	30875	Terapontidae	443751	Bidyanus	1	3	0	0	0	0	0	0	0	0	0	0	0	0	0	0	0	0	0	0	0	0	0	0	species	Bidyanus bidyanus	443752	['Bidyanus bidyanus']	Bidyanus bidyanus	443752	ccagcttaccctatgaaggacgcacagtaagcaaaattggcacagcccagaacgtcaggtcgacgtgtagcgtatgggaggggaagaaatgggctacattccctaacacagtgaatacgaaagatgcactgaaacgtgcagcatgaaggaggatttagcagtaagcgggaaatagagtgtcccgctgaaaccggccctgaagcgcgcacacaccgcccgtcattctcaccgagcttaaacactcgcttttaactaaaaccctgaaattgctaaggggaggc
M00607:191:000000000-BFK52:1:1107:7800:19042_CONS_SUB_SUB	0.992831541	{'RefDB_AcMDB07': 'CES006'}	12	86197	Eleotridae	78194	Mogurnda	1	12	0	0	0	0	0	0	0	0	0	0	0	0	0	0	0	0	0	0	0	0	0	0	species	Mogurnda adspersa	78195	['Mogurnda adspersa']	Mogurnda adspersa	78195	tcagcttaccctatgaaggccccatagtaagcaaaattggtataacccaaaacgtcaggtcgaggtgtagcgtacgagaggggaagaaatgggctacattcactaatacagtacacacggacgataaattgaaataaacatctgaaggaggatttagcagtaagaaggaaaacagagtgttcccctgaaaccggccctgaagcgcgcacacaccgcccgtcactctccccaagccgcacttcacccataaataaaacccaacaattgcaaaggggaggc
M00607:191:000000000-BFK52:1:1107:16634:20012_CONS_SUB_SUB	NA	NA	4	NA	NA	NA	NA	0	4	0	0	0	0	0	0	0	0	0	0	0	0	0	0	0	0	0	0	0	0	0	0	no rank	root	NA	NA	NA	1	tcagcttaccctgtgaaggccccatagtaagcaaaatgggcaaaacccaaaacgtcaggtcgaggtgtagcgcatgaggtgggaagaaatgggctacattctctaaattagagcactacgaaccacgctgtgaaatcagcgtccgaaggtggatttagcagtaaacagaaaacagagagttctcttgaaactggctctgagacgcgtacacaccgcccgtcactctcccctgtcaaaacgcaccaaaaatacataatacaacagcactgacaaggggaggc
M00607:191:000000000-BFK52:1:1107:15500:20310_CONS_SUB_SUB	NA	NA	2	NA	NA	NA	NA	0	2	0	0	0	0	0	0	0	0	0	0	0	0	0	0	0	0	0	0	0	0	0	0	no rank	root	NA	NA	NA	1	tcagcttacctcatgagagacttatagtaagcaaaactggtataacccagaacgtcaggtcgaggtgtagcgaatggaaagggaagagatgggctacattccctgttttagggaaaaacggacgggggcgtgaaacggccccctgaaggtggatttagcagtagactggaagcagagagtcccgtcgaaactggctctgaggcgcgcacacaccgcccgtcactctccccaagtctatttttttggttcataaaagcactactggacaaaggggaggc
M00607:191:000000000-BFK52:1:1107:9293:20836_CONS_SUB_SUB	0.992831541	{'RefDB_AcMDB07': 'CES006'}	2	86197	Eleotridae	78194	Mogurnda	1	2	0	0	0	0	0	0	0	0	0	0	0	0	0	0	0	0	0	0	0	0	0	0	species	Mogurnda adspersa	78195	['Mogurnda adspersa']	Mogurnda adspersa	78195	tcagcttaccctatgaaggcctcatagtaagcaaaattggtataacccaaaacgtcaggtcgaggtgtagcgtacgagaggggaagaaatgggctacattcactgatacagtacacacggacgataaattgaaataaacatctgaaggaggatttagcagtaagaaggaaaacagagtgttcccctgaaaccggccctgaagcgcgcacacaccgcccgtcactctccccaagccacacttcacccataaataaaacccaacaattgcaaaggggagac
M00607:191:000000000-BFK52:1:1107:9181:21155_CONS_SUB_SUB	0.961403509	{'RefDB_AcMDB07': 'CES005'}	3	7953	Cyprinidae	NA	NA	2	3	0	0	0	0	0	0	0	0	0	0	0	0	0	0	0	0	0	0	0	0	0	0	family	Cyprinidae	NA	['Cyprinus carpio', 'Carassius auratus']	NA	7953	tcagcttaccctgtgaaggcctctaacagtaagcaaaattggccagcccaaaaacgtcaggtcgaggtgtagcgtacgaagtgggaagaaatgggctacattttctaatatagaatattacgaacatgcaccatgaaacaatgcttgaaggaggatttagtagtaaaagggaaatagagtgtccctttgaacccggctctgagacgcgtacacaccgcccgtcactctcccctgtcaaaacgcaccaaaaatacataatacaacagcactgacaaggggaggc
M00607:191:000000000-BFK52:1:1107:10610:22038_CONS_SUB_SUB	NA	NA	3	NA	NA	NA	NA	0	3	0	0	0	0	0	0	0	0	0	0	0	0	0	0	0	0	0	0	0	0	0	0	no rank	root	NA	NA	NA	1	tcagcttaccctgtgaaggccccatagtaagcaaaatgggcaaaacccaaaacgtcaggtcgaggtgtagcgcatgaggtgggaagaaatgggctacattctctaaattagagcactacgaaccacgctgtgaaatcagcgtccgaaggtggatttagcagtaaacagaaaacagagagttctcttgaaaccggctctgaggcgcgtacacaccgcccgtcactctcctcgaaaaataataaagacaattaataaaacaataaaaacaagaagaggaggc
M00607:191:000000000-BFK52:1:1108:4279:7768_CONS_SUB_SUB	0.992857143	{'RefDB_AcMDB07': 'CES077'}	3	8015	Salmonidae	8016	Oncorhynchus	1	3	0	0	0	0	0	0	0	0	0	0	0	0	0	0	0	0	0	0	0	0	0	0	species	Oncorhynchus mykiss	8022	['Oncorhynchus mykiss']	Oncorhynchus mykiss	8022	tcagcttaccctgtgaaggccccatagtaagcaaaatgggcaaagcccaaaacgtcaagtcgaggtgtagcgcatgaggtgggaagaaatgggctacattctctaaattagagcactacgaaccacgctgtgaaatcagcgtccgaaggtggatttagcagtaaacagaaaacagagagttctcttgaaactggctctgaggcgcgcacacaccgcccgtcactctccccaagttcaacctgtccttctaactaagaagttaaccgaacaaaggggaggc
M00607:191:000000000-BFK52:1:1108:24976:7771_CONS_SUB_SUB	0.992882562	{'RefDB_AcMDB07': 'CES043'}	2	30875	Terapontidae	443751	Bidyanus	1	2	0	0	0	0	0	0	0	0	0	0	0	0	0	0	0	0	0	0	0	0	0	0	species	Bidyanus bidyanus	443752	['Bidyanus bidyanus']	Bidyanus bidyanus	443752	ccagcttaccctatgaaggacgcacagtaagcaaaattggcacagcccagaacgtcaggtcgacgtgtagcgtatggaaggggaagaagtgggctacattccctaacacagtgaatacgaaagatgcactgaaacgtgcaacatgaaggaggatttagcagtaagcgggaaatagagtgtcccgctgaaaccggccctgaagcgcgcacacaccgcccgtcgttctccccgagcttaaacactcacttttaactaaaaccctgaaattgctaaggggaggc
M00607:191:000000000-BFK52:1:1108:21166:7841_CONS_SUB_SUB	NA	NA	3	NA	NA	NA	NA	0	3	0	0	0	0	0	0	0	0	0	0	0	0	0	0	0	0	0	0	0	0	0	0	no rank	root	NA	NA	NA	1	tcagcttacctcatgagagacttatagtaagcaaaactggtataacccagaacgtcaggtcgaggtgtagcgaatggaaagggaagagatgggctacattccttaaattaaggaatacgaatgatgttctgaaacgttcatccgaaggaggatttagcagtaagaaggaaaacagagtgttcccctgaaaccggccctgaagcgcgcacacaccgcccgtcactctccccaagccacacttcacccataaataaaacccaacaattgcaaaggggaggc
M00607:191:000000000-BFK52:1:1108:25782:7848_CONS_SUB_SUB	0.992857143	{'RefDB_AcMDB07': 'CES035'}	5	130260	Retropinnidae	89572	Retropinna	1	5	0	0	0	0	0	0	0	0	0	0	0	0	0	0	0	0	0	0	0	0	0	0	species	Retropinna semoni	182228	['Retropinna semoni']	Retropinna semoni	182228	tcagcttaccctgtgaaggaataatagtaagcagaatgggcacagcccagaacgtcaggtcaaggtgcagcgcatgaggtgggaagaaatgggctacattccctaatatagggcactacggatagtgctgtgaaaccagcccttgaaggtggatttagcagtaagaagaaaatagagtgttcttctgaacccggctctaaggcgcgcacacaccgcccgtcactctccccaaattcaccatttccagtatttaacgagaagactcgagtaaaggggaggc
M00607:191:000000000-BFK52:1:1108:17377:8579_CONS_SUB_SUB	0.992831541	{'RefDB_AcMDB07': 'CES006'}	5	86197	Eleotridae	78194	Mogurnda	1	5	0	0	0	0	0	0	0	0	0	0	0	0	0	0	0	0	0	0	0	0	0	0	species	Mogurnda adspersa	78195	['Mogurnda adspersa']	Mogurnda adspersa	78195	tcagcttaccctatgaaggcccatagtaagcaaaattggtataacccaaaacgtcaggtcgaggtgtagcgtacgagaggggaagaaatgggctacattcacttatacagtacacacggacgataaattgaaataaacatctgaaggaggatttagcagtaagaaggaaaacagagtgttcccctgaaaccggccctgaagcgcgcacacaccgcccgtcactctccccaagccacacttcacccataaataaaacccaacaattgcaaaggggaggc
M00607:191:000000000-BFK52:1:1108:23128:8678_CONS_SUB_SUB	0.992857143	{'RefDB_AcMDB07': 'CES077'}	4	8015	Salmonidae	8016	Oncorhynchus	1	4	0	0	0	0	0	0	0	0	0	0	0	0	0	0	0	0	0	0	0	0	0	0	species	Oncorhynchus mykiss	8022	['Oncorhynchus mykiss']	Oncorhynchus mykiss	8022	tcagcttaccctgtgaaggccccatagtaagcaaaatgggcaaaacccaaaacgtcaggtcgaggtgtagcgcatgaggtgggaagaaatgggctacattctctaaattagagcactacgaaccacgctgtgaaatcagcgtccgaaggcggatttagcagtaaacagaaaacagagagttctcttgaaactggctctgaggcacgcacacaccgcccgtcactctccccaagttcaacctgtccttctaactaagaagttaaccgaacaaaggggaggc
M00607:191:000000000-BFK52:1:1108:12285:8743_CONS_SUB_SUB	NA	NA	4	NA	NA	NA	NA	0	4	0	0	0	0	0	0	0	0	0	0	0	0	0	0	0	0	0	0	0	0	0	0	no rank	root	NA	NA	NA	1	tcagcttaccctgtgaaggccccatagtaagcaaaatgggcaaaacccaaaacgtcaggtcgaggtgtagcgaatgagatggaatgaaatgggctacattttctgacacagaaaaacacgaaaagtgccatgaaataagcacgactgaaggtggatttagcagtaaaaaggaaatagagagtccttttgaaaccggctctgaggcgcgtacacaccgcccgtcactctcctcgaaaaataataaagacaattaataaaacaataaaaacaagaagaggaggc
M00607:191:000000000-BFK52:1:1108:26581:10419_CONS_SUB_SUB	0.954545455	{'RefDB_AcMDB07': 'CES001'}	4	30997	Plotosidae	301283	Neosilurus	1	2	0	2	0	0	0	0	0	0	0	0	0	0	0	0	0	0	0	0	0	0	0	0	species	Neosilurus hyrtlii	301284	['Neosilurus hyrtlii']	Neosilurus hyrtlii	301284	tcagcttaccctgtgaaggccccatagtaagcaaaatgggcaaaacccaaaacgtcaggtcgaggtgtagcgcatgaggtgggaagaaatgggctacattttctaataatagactactacgaatagcaccctgaaacgagtgcctaaaggtggatttagcagtaaaaagtaaacagagagttcttttgaatcaggctctgagacgcgcacacaccgcccgtcaccctcccccacacacaataacacaatttcataatagcacaacacaaaacaaggggaggc
M00607:191:000000000-BFK52:1:1108:2404:10768_CONS_SUB_SUB	0.992831541	{'RefDB_AcMDB07': 'CES006'}	7	86197	Eleotridae	78194	Mogurnda	1	7	0	0	0	0	0	0	0	0	0	0	0	0	0	0	0	0	0	0	0	0	0	0	species	Mogurnda adspersa	78195	['Mogurnda adspersa']	Mogurnda adspersa	78195	tcagcttaccctatgaaggccccatagtaagcaaaattggtataacccaaaacgtcaggtcgaggtgtagcgtacgagaggggaagaaatgggctacattcactgatacagtacacacggtcgataaattgaaataaacatctgaaggaggatttagcagtaagaaggaaaacagagtgttcccctgaaaccggccctgaagcgcgcacacaccgcccgtcactctccccaagccacacttcacccataaataaaacccaacaattgcaaggggaggc
M00607:191:000000000-BFK52:1:1108:7997:13405_CONS_SUB_SUB	NA	NA	19	NA	NA	NA	NA	0	6	8	5	0	0	0	0	0	0	0	0	0	0	0	0	0	0	0	0	0	0	0	0	no rank	root	NA	NA	NA	1	tcagcataccctgtgaagggttcatagtatgcaaggtgggtagagcccaaaacgtcaggtcgacgtgtagcgtatggaaggggaagaaatgggctacattccctaacacagtgaatacgaaagatgcactgaaacgtgcaacatgaaggaggatttagcagtaagcgggaaatagagtgtcccgctgaaaccggccctgaagcgcgcacacaccgcccgtcattctccccgagcttaaacactcacttttaactaaaaccctgaaattgctaaggggaggc
M00607:191:000000000-BFK52:1:1108:14302:14126_CONS_SUB_SUB	NA	NA	2	NA	NA	NA	NA	0	2	0	0	0	0	0	0	0	0	0	0	0	0	0	0	0	0	0	0	0	0	0	0	no rank	root	NA	NA	NA	1	ccagcttaccctatgaaggacgcacagtaagcaaaattggcacagcccagaacgtcaggtcgacgtgtagcgtatggaaggggaagaaatgggctacattccctaacacagtgaatacgaaagatgcactgaaacgtgcaacatgaaggaggatttagcagtaagcgggaaatagagtgttccgctgaaattggccctgaagcgcgcacacaccgcccgtcactctctccaaatctaacattaatatacctaaaactacaaaacctaataaaggagaggc
M00607:191:000000000-BFK52:1:1108:8182:16023_CONS_SUB_SUB	NA	NA	18	NA	NA	NA	NA	0	6	4	8	0	0	0	0	0	0	0	0	0	0	0	0	0	0	0	0	0	0	0	0	no rank	root	NA	NA	NA	1	tcagcttaccctgtgaaggaataatagtaagcagaatgggcacagcccagaacgtcaggtcaaggtgcagcgtatgaggtgggaagaaatgggctacattccctaatatagggcactacggatagtgctgtgaaaccagcccttgaaggtggatttagcagtaagaagaaaatagagtgttcttctgaacccggctctgaggcgcgcacacaccgcccgtcactctccccaagccacacttcacccataaataaaacccaacaattgcaaaggggaggc
M00607:191:000000000-BFK52:1:1108:17332:17856_CONS_SUB_SUB	NA	NA	9	NA	NA	NA	NA	0	5	2	2	0	0	0	0	0	0	0	0	0	0	0	0	0	0	0	0	0	0	0	0	no rank	root	NA	NA	NA	1	tcagcttacctcatgagagacttatagtaagcaaaactggtataacccagaacgtcaggtcgaggtgtagcgaatggaaagggaagagatgggctacattccttaaattaaggaatacgaatgatgttctgaaacgttcatccgaaggaggatttagcagtaagcgggaaatagagtgtcccgctgaaaccggccctgaagcgcgcacacaccgcccgtcattctccccgagcttaaacactcacttttaactaaaaccctgaaattgctaaggggaggc
M00607:191:000000000-BFK52:1:1108:18507:17968_CONS_SUB_SUB	0.971631206	{'RefDB_AcMDB07': 'CES077'}	2	8015	Salmonidae	8016	Oncorhynchus	1	2	0	0	0	0	0	0	0	0	0	0	0	0	0	0	0	0	0	0	0	0	0	0	species	Oncorhynchus mykiss	8022	['Oncorhynchus mykiss']	Oncorhynchus mykiss	8022	tcagcttaccctgtgaaggcctctaacagtaagcaaaattggccagcccaaaacgtcaggtcgaggtgtagcgcatgaggtgggaagaaatgggctacattctctaaattagagcactacgaaccacgctgtgaaatcagcgtccgaaggtggatttagcagtaaacagaaaacagagagttctcttgaaactggctctgaggcgcgcacacaccgcccgtcactctccccaagttcaacctgtccttctaactaagaagttaaccgaacaaaggggaggc
M00607:191:000000000-BFK52:1:1108:18385:18702_CONS_SUB_SUB	NA	NA	2	NA	NA	NA	NA	0	2	0	0	0	0	0	0	0	0	0	0	0	0	0	0	0	0	0	0	0	0	0	0	no rank	root	NA	NA	NA	1	tcagcttaccctatgaaggccccatagtaagcaaaattggtataacccaaaacgtcaggtcgaggtgtagcgtacgagaggggaagaaatgggctacattcactgaaacagtacacacggacgataaattgaaataaacatctgaaggaggatttagcagtaagaaggaaaacagagtgttcccctgaaaccggtcctgaagcgcgcacacaccgcccgtcattctccccgagcttaaacactcacttttaactaaaaccctgaaattgctaaggggaggc
M00607:191:000000000-BFK52:1:1108:23999:20140_CONS_SUB_SUB	NA	NA	2	NA	NA	NA	NA	0	2	0	0	0	0	0	0	0	0	0	0	0	0	0	0	0	0	0	0	0	0	0	0	no rank	root	NA	NA	NA	1	ccagcttaccctatgaaggacgcacagtcagcaaaattggcacagcccagaacgtcaggtcgacgtgtagcgtatggaaggggaagaaatgggctacattccctaacacagtgaatacgaaagatgcactgaaacgtgcaacatgaaggaggatttagcagtaagcgggaaatagagtgtcccgctgaaaccggccctgaagcgcgcacacaccgcccgtcactctctccaaatctaacattaatatacctaaaactacaaaacctaataaaggagaggc
M00607:191:000000000-BFK52:1:1108:14840:23706_CONS_SUB_SUB	NA	NA	2	NA	NA	NA	NA	0	2	0	0	0	0	0	0	0	0	0	0	0	0	0	0	0	0	0	0	0	0	0	0	no rank	root	NA	NA	NA	1	tcagcttaccttgtgaaagcctataacagtaagcaaaattggcaaacccaaaaacgccaggtcgaggtgtagcgtacgaagtgggaagaaatgggctacattttctaataatagactactacgaatagcaccctgaaacgagtgcctaaaggtggatttagcagtaaaaagtaaacagagagttcttttgaatcaggctctgagacgcgcacacaccgcccgtcactctccccaagccacacttcacccataaataaaacccaacaattgcaaaggggaggc
M00607:191:000000000-BFK52:1:1109:18630:3624_CONS_SUB_SUB	NA	NA	2	NA	NA	NA	NA	0	2	0	0	0	0	0	0	0	0	0	0	0	0	0	0	0	0	0	0	0	0	0	0	no rank	root	NA	NA	NA	1	tcagcttaccctgtgaaggaataatagtaagcagaatgggcacagcccagaacgtcaggtcaaggtgcagcgtatgaggtgggaagaaatgggctacattccctaatatagggcactacggatagtgctgtgaaaccagcccttgaaggtggatttagcagtaagcgggaaatagagtgtcccgctgaaaccggccctgaagcgcgcacacaccgcccgtcattctccccgagcttaaacactcacttttaactaaaaccctgaaattgctaaggggaggc
M00607:191:000000000-BFK52:1:1109:17827:4657_CONS_SUB_SUB	NA	NA	5	NA	NA	NA	NA	0	2	3	0	0	0	0	0	0	0	0	0	0	0	0	0	0	0	0	0	0	0	0	0	no rank	root	NA	NA	NA	1	tcagcttaccctatgaaggccccatagtaagcaaaattggtataacccaaaacgtcaggtcgaggtgtagcgtacgagaggggaagaaatgggctacattcactgatacagtacacacggacgataaattgaaataaacatctgaaggaggatttagcagtaagaaggaaaacagagagttctcttgaaactggctctgaggcgcgcacacaccgcccgtcactctccccaagttcaacctgtccttctaactaagaagttaaccgaacaaaggggaggc
M00607:191:000000000-BFK52:1:1109:25200:6246_CONS_SUB_SUB	NA	NA	2	NA	NA	NA	NA	0	2	0	0	0	0	0	0	0	0	0	0	0	0	0	0	0	0	0	0	0	0	0	0	no rank	root	NA	NA	NA	1	ccagcttaccctatgaaggacgcacagtaagcaaaattggcacagcccagaacgtcaggtcgacgtgtagcgtatggaaggggaagaaatgggctacattccctacacagtgaatacgaaagatgcactgaaacgtgcaacatgaaggaggatttagcagtaagcgggaaatagagtgtcccgctgaaaccggccctgaagcgcgcacacaccgcccgtcactctccccaagtctatttttttggttcataaaagcactactggacaaaggggaggc
M00607:191:000000000-BFK52:1:1109:26338:6494_CONS_SUB_SUB	0.992907801	{'RefDB_AcMDB07': 'CES005'}	6	7953	Cyprinidae	7961	Cyprinus	1	6	0	0	0	0	0	0	0	0	0	0	0	0	0	0	0	0	0	0	0	0	0	0	species	Cyprinus carpio	7962	['Cyprinus carpio']	Cyprinus carpio	7962	tcagcttaccctgtgaaggtaataaaagtaagcaaaatgggcacaacccaaaacgtcaggtcgaggtgtagcgcatgaagtgggaagaaatgggctacattttctaatatggaatattacgaacatgcaccatgaaacaatgcttgaaggaggatttagtagtaaaagggaaatagagtgtccctttgaacccggctctgagacgcgtacacaccgcccgtcactctcccctgtcaaaacgcaccaaaaatacataatacaacagcactggcaaggggaggc
M00607:191:000000000-BFK52:1:1109:3936:7004_CONS_SUB_SUB	NA	NA	4	NA	NA	NA	NA	0	4	0	0	0	0	0	0	0	0	0	0	0	0	0	0	0	0	0	0	0	0	0	0	no rank	root	NA	NA	NA	1	tcagcttaccctgtgaaggccccatagtaagcaaaatgggcaaaacccaaaacgtcaggtcgaggtgtagcgcatgaggtgggaagaaatgggctacattctctaaattagagcactacgaaccacgctgtgaaatcagcgtccgaaggtggatttagcagtaaacagaaaacagagagttctcttgaaactggctctgaggcgcgcacacaccgcccgtcactctccccgagcttaaacactcacttttaactaaaaccctgaaattgctaaggggaggc
M00607:191:000000000-BFK52:1:1109:9634:8732_CONS_SUB_SUB	0.992882562	{'RefDB_AcMDB07': 'CES043'}	2	30875	Terapontidae	443751	Bidyanus	1	2	0	0	0	0	0	0	0	0	0	0	0	0	0	0	0	0	0	0	0	0	0	0	species	Bidyanus bidyanus	443752	['Bidyanus bidyanus']	Bidyanus bidyanus	443752	ccagcttaccctatgaaggacgcacagtaagcaaaattggcacagcccagcgcgtcaggtcgacgtgtagcgtatggaaggggaagaaatgggctacattccctaacacagtgaatacgaaagatgcactgaaacgtgcaacatgaaggaggatttagcagtaagcgggaaatagagtgtcccgctgaaaccggccctgaagcgcgcacacaccgcccgtcattctccccgagcttaaacactcacttttaactaaaaccctgaaattgctaaggggaggc
M00607:191:000000000-BFK52:1:1109:5744:9152_CONS_SUB_SUB	0.992882562	{'RefDB_AcMDB07': 'CES043'}	2	30875	Terapontidae	443751	Bidyanus	1	2	0	0	0	0	0	0	0	0	0	0	0	0	0	0	0	0	0	0	0	0	0	0	species	Bidyanus bidyanus	443752	['Bidyanus bidyanus']	Bidyanus bidyanus	443752	agcttaccctatgaaggacgcacagtaagcaaaattggcacagcccagaacgtcaggtcgacgtgtagcgtatggaaggggaagaaatgggctacattccctaacacagtgaatacgaaagatgcactgaaacgtgcaacatgaaggaggatttagcagtaagcgggaaatagagtgtcccgctgaaaccggccctgaagcgcgcacacaccgcccgtcattctccccgagcttaaacactcacttttaactaaaaccctgaaattgctaaggggaggc
M00607:191:000000000-BFK52:1:1109:18331:9182_CONS_SUB_SUB	NA	NA	6	NA	NA	NA	NA	0	2	0	4	0	0	0	0	0	0	0	0	0	0	0	0	0	0	0	0	0	0	0	0	no rank	root	NA	NA	NA	1	tcagcttaccttgtgaaagcctataacagtaagcaaaattggcaaacccaaaaacgtcaggtcgaggtgtagcgtacgaagtgggaagaaatgggctacattttctaataatagactactacgaatagcaccctgaaacgagtgcctaaaggtggatttagcagtaaaaagtaaacagagagttcttttgaatcaggctctgagacgcgcacacaccgcccgtcactctccccaagttcaacctgtccttctaactaagaagttaaccgaacaaaggggaggc
M00607:191:000000000-BFK52:1:1109:21569:10111_CONS_SUB_SUB	NA	NA	2	NA	NA	NA	NA	0	2	0	0	0	0	0	0	0	0	0	0	0	0	0	0	0	0	0	0	0	0	0	0	no rank	root	NA	NA	NA	1	ccagcttaccctatgaaggacgcacagtaagcaaaattggcacagcccagaacgtcaggtcgacgtgtagcgtatggaaggggaagaaatgggctacattccctaacacagtgaatacgaaagatgcactgaaacgtgcaacatgaaggaggatttagcagtaagcgggaaatagagtgtcccgctgaaaccggccctgaagcgcgcacacaccgcccgtcactctccccgagtctatttttttggttcataaaagcactactggacaaaggggaggc
M00607:191:000000000-BFK52:1:1109:8924:14715_CONS_SUB_SUB	0.971530249	{'RefDB_AcMDB07': 'CES043'}	12	30875	Terapontidae	443751	Bidyanus	1	6	4	2	0	0	0	0	0	0	0	0	0	0	0	0	0	0	0	0	0	0	0	0	species	Bidyanus bidyanus	443752	['Bidyanus bidyanus']	Bidyanus bidyanus	443752	tcagcttaccctatgaaggccccatagtaagcaaaattggtataacccaaaacgtcaggtcgacgtgtagcgtatggaaggggaagaaatgggctacattccctaacacagtgaatacgaaagatgcactgaaacgtgcaacatgaaggaggatttagcagtaagcgggaaatagagtgtcccgctgaaaccggccctgaagcgcgcacacaccgcccgtcattctccccgagcttaaacactcacttttaactaaaaccctgaaattgctaaggggaggc
M00607:191:000000000-BFK52:1:1109:9576:15266_CONS_SUB_SUB	NA	NA	18	NA	NA	NA	NA	0	8	3	7	0	0	0	0	0	0	0	0	0	0	0	0	0	0	0	0	0	0	0	0	no rank	root	NA	NA	NA	1	tcagcataccctgtgaagggttcatagtatgcaaggtgggtagagcccaaaacgtcaggtcgaggtgtagcgtatgaggagggaagaaatgggctacattccctaacacagtgaatacgaaagatgcactgaaacgtgcaacatgaaggaggatttagcagtaagcgggaaatagagtgtcccgctgaaaccggccctgaagcgcgcacacaccgcccgtcattctccccgagcttaaacactcacttttaactaaaaccctgaaattgctaaggggaggc
M00607:191:000000000-BFK52:1:1109:15685:15474_CONS_SUB_SUB	0.954385965	{'RefDB_AcMDB07': 'CES043'}	4	30875	Terapontidae	443751	Bidyanus	1	2	0	2	0	0	0	0	0	0	0	0	0	0	0	0	0	0	0	0	0	0	0	0	species	Bidyanus bidyanus	443752	['Bidyanus bidyanus']	Bidyanus bidyanus	443752	tcagcttaccctgtgaaggcctctaacagtaagcaaaattggccagcccaaaaacgtcaggtcgaggtgtagcgtacgaagtgggaagaaatgggctacattccctaacacagtgaatacgaaagatgcactgaaacgtgcaacatgaaggaggatttagcagtaagcgggaaatagagtgtcccgctgaaaccggccctgaagcgcgcacacaccgcccgtcattctccccgagcttaaacactcacttttaactaaaaccctgaaattgctaaggggaggc
M00607:191:000000000-BFK52:1:1109:7410:15779_CONS_SUB_SUB	NA	NA	5	NA	NA	NA	NA	0	2	3	0	0	0	0	0	0	0	0	0	0	0	0	0	0	0	0	0	0	0	0	0	no rank	root	NA	NA	NA	1	tcagcttaccctgtgaaggccccatagtaagcaaaatgggcaaaacccaaaacgtcaggtcgaggtgtagcgcatgaggtgggaagaaatgggctacattctctaaattagagcactacgaaccacgctgtgaaatcagcgtccgaaggtggatttagcagtaaacagaaaacagagagttctcttgaaactggctctgaggcgcgcacacaccgcccgtcactctccccaagtctattttttggttcataaaagcactactggacaaaggggaggc
M00607:191:000000000-BFK52:1:1109:21167:15880_CONS_SUB_SUB	NA	NA	2	NA	NA	NA	NA	0	2	0	0	0	0	0	0	0	0	0	0	0	0	0	0	0	0	0	0	0	0	0	0	no rank	root	NA	NA	NA	1	tcagcttaccctgtgaaggccccatagtaagcaaaatgggcaaaacccaaaacgtcaggtcgaggtgtagcgcatgaggtgggaagaaatgggctacattctctaaattagagcactacgaaccacgctgtgaaatcagcgtccgaaggtggatttagcagtaaacagaaaacagagagttctcttgaaactggctctgaggcgcgcacacaccgcccgtcactctcccccacacacaataacacaatttcataatagcacaacacaaaacaaggggaggc
M00607:191:000000000-BFK52:1:1109:11027:16892_CONS_SUB_SUB	0.992857143	{'RefDB_AcMDB07': 'CES077'}	13	8015	Salmonidae	8016	Oncorhynchus	1	13	0	0	0	0	0	0	0	0	0	0	0	0	0	0	0	0	0	0	0	0	0	0	species	Oncorhynchus mykiss	8022	['Oncorhynchus mykiss']	Oncorhynchus mykiss	8022	tcagcttaccctgtgaaggccccatagtaagcaaaatgggcaaaacccaaaacgtcaggtcgaggtgtagcgcatgaggtgggaagaaatgggctacattctctaaattagagcactacgaaccacgctgtgaaatcagcgtccgaaggtggatttagcagtaaacagaaaacagagagctctcttgaaactggctctgaggcgcgcacacaccgcccgtcactctccccaagttcaacctgtccttctaactaagaagttatccgaacaaaggggaggc
M00607:191:000000000-BFK52:1:1109:13246:17057_CONS_SUB_SUB	0.992882562	{'RefDB_AcMDB07': 'CES043'}	3	30875	Terapontidae	443751	Bidyanus	1	3	0	0	0	0	0	0	0	0	0	0	0	0	0	0	0	0	0	0	0	0	0	0	species	Bidyanus bidyanus	443752	['Bidyanus bidyanus']	Bidyanus bidyanus	443752	ccagcttaccctatgaaggacgcacagtaagcaaaattggcgcagcccagaacgtcaggtcgacgtgtagcgtatggaaggggaagaaatgggctacattccctaacacagtgaatacgaaagatgcactgaaacgtgcaacatgaaggaggatttagcagtaagcgggaaatagagtgtcccgctgaaaccggccctgaagcgcgcacacaccgcccgtcattctccccgagcttaaacactcacttttagctaaaaccctgaaattgctaaggggaggc
M00607:191:000000000-BFK52:1:1109:24794:18407_CONS_SUB_SUB	0.992957746	{'RefDB_AcMDB07': 'CES001'}	4	30997	Plotosidae	301283	Neosilurus	1	4	0	0	0	0	0	0	0	0	0	0	0	0	0	0	0	0	0	0	0	0	0	0	species	Neosilurus hyrtlii	301284	['Neosilurus hyrtlii']	Neosilurus hyrtlii	301284	tcagcttaccttgtgaaagcctatagcagtaagcaaaattggcaaacccaaaaacgtcaggtcgaggtgtagcgtacgaagtgggaagaaatgggctacattttctaataatagactactacgaatagcaccctgaaacgagtgcctaaaggtggatttagcagtaaaaagtaaacagagagttcttttgaatcaggctctgagacgagcacacaccgcccgtcaccctcccccacacacaataacacaatttcataatagcacaacacaaaacaaggggaggc
M00607:191:000000000-BFK52:1:1109:8719:19238_CONS_SUB_SUB	0.992882562	{'RefDB_AcMDB07': 'CES043'}	9	30875	Terapontidae	443751	Bidyanus	1	9	0	0	0	0	0	0	0	0	0	0	0	0	0	0	0	0	0	0	0	0	0	0	species	Bidyanus bidyanus	443752	['Bidyanus bidyanus']	Bidyanus bidyanus	443752	ccagcttaccctatgaaggacgcacagtaagcaaaattggcacagcccagaacgtcaggccgacgtgtagcgtatggaaggggaagaaatgggctacattccctaacacagtgagtacgaaagatgcactgaaacgtgcaacatgaaggaggatttagcagtaagcgggaaatagagtgtcccgctgaaaccggccctgaagcgcgcacacaccgcccgtcattctccccgagcttaaacactcacttttaactaaaaccctgaaattgctaaggggaggc
M00607:191:000000000-BFK52:1:1109:5064:19477_CONS_SUB_SUB	0.992805755	{'RefDB_AcMDB07': 'CES087'}	4	130264	Galaxiidae	51242	Galaxias	1	4	0	0	0	0	0	0	0	0	0	0	0	0	0	0	0	0	0	0	0	0	0	0	species	Galaxias maculatus	61620	['Galaxias maculatus']	Galaxias maculatus	61620	tcagcacaccctgtgaagggttcatagtatgcaaggtgggtagagcccaaaacgtcaggtcgaggtgtagcgtatgaggagggaagaaatgggctacattccctgttttagggaaaaacggacgggggcgtgaaacggccccctgaaggtggatttagcagtagactggaagcagagagtcccgtcgaaactggctctgaggcgcgcacacaccgcccgtcactctccccaagtccatttttttggttcataaaagcactactggacaaaggggaggc
M00607:191:000000000-BFK52:1:1109:22136:19558_CONS_SUB_SUB	NA	NA	2	NA	NA	NA	NA	0	2	0	0	0	0	0	0	0	0	0	0	0	0	0	0	0	0	0	0	0	0	0	0	no rank	root	NA	NA	NA	1	tcagcataccctgtgaagggttcatagtatgcaaggtgggtagagcccaaaacgtcaggtcgaggtgtagcgtatgaggagggaagaaatgggctacattccctgttttagggaaaaacggacgggggcgtgaaacggccccctgaaggtggatttagcagtagactggaagcagagagtcccgtcgaaactggctctgaggcgcgtacacaccgcccgtcactctcccctgtcaaaacgcaccaaaaatacataatacaacagcactgacaaggggaggc
M00607:191:000000000-BFK52:1:1109:22083:19958_CONS_SUB_SUB	NA	NA	2	NA	NA	NA	NA	0	2	0	0	0	0	0	0	0	0	0	0	0	0	0	0	0	0	0	0	0	0	0	0	no rank	root	NA	NA	NA	1	tcagcataccctgtgaagggttcatagtatgcaaggtgggtagagcccaaaacgtcaggtcgaggtgtagcgtatgaggagggaagaaatgggctacattttctaacaatagattaatacgaatgacaccctgaaacaggtgtttaaaggtggatttagcagtaaaaagtaaattagagagttattttgaaataggctctgagacgcgcacacaccgcccgtcaccctcccccacaaaaataataacattcataataataattaataagacaaggggaggt
M00607:191:000000000-BFK52:1:1109:22826:20601_CONS_SUB_SUB	0.992882562	{'RefDB_AcMDB07': 'CES043'}	5	30875	Terapontidae	443751	Bidyanus	1	5	0	0	0	0	0	0	0	0	0	0	0	0	0	0	0	0	0	0	0	0	0	0	species	Bidyanus bidyanus	443752	['Bidyanus bidyanus']	Bidyanus bidyanus	443752	ccagcttaccctatgaaggacgcacagtaagcaaaattggcacagcccagaacgtcaggtcgacgtgtagcgtatggaaggggaagaaatgggctacattccctaacacagtgaatacgaaagatgcactgaaacgtgcaacatgaaggaggatttagcagtaagcgggaaatagagtgtcccgctgaaaccggccctgaagcgcgcacacaccgcccgtcattctcaccgagcttaaacactcgcttttaactaaaaccctgaaattgctaaggggaggc
M00607:191:000000000-BFK52:1:1109:20483:21731_CONS_SUB_SUB	NA	NA	6	NA	NA	NA	NA	0	4	2	0	0	0	0	0	0	0	0	0	0	0	0	0	0	0	0	0	0	0	0	0	no rank	root	NA	NA	NA	1	ccagcttaccctatgaaggacgcacagtaagcaaaattggcacagcccagaacgtcaggtcgaggtgtagcgtatgaggagggaagaaatgggctacattccctgttttagggaaaaacggacgggggcgtgaaacggccccctgaaggtggatttagcagtagactggaagcagagagtcccgtcgaaactggctctgaggcgcgcacacaccgcccgtcactctccccaagtctatttttttggttcataaaagcactactggacaaaggggaggc
M00607:191:000000000-BFK52:1:1109:23668:22056_CONS_SUB_SUB	0.989285714	{'RefDB_AcMDB07': 'CES077'}	3	8015	Salmonidae	8016	Oncorhynchus	1	3	0	0	0	0	0	0	0	0	0	0	0	0	0	0	0	0	0	0	0	0	0	0	species	Oncorhynchus mykiss	8022	['Oncorhynchus mykiss']	Oncorhynchus mykiss	8022	tcagcttaccctgtgaaggccccatagtaagcaaaatgggcaaaacccaaaacgtcaggtcgaggtgcagcgcatgaggtgggaagaaatgggctacattctctaaattagagcactacgagccacgctgtgaaatcagcgtccgaaggtggatttagcagtaaacagaaaacagagagttctcttgaaactggctctgaggcgcgcacacaccgcccgtcactctccccaagttcaccctgtccttctaactaagaagttaaccgaacaaaggggaggc
M00607:191:000000000-BFK52:1:1110:16205:8743_CONS_SUB_SUB	NA	NA	2	NA	NA	NA	NA	0	2	0	0	0	0	0	0	0	0	0	0	0	0	0	0	0	0	0	0	0	0	0	0	no rank	root	NA	NA	NA	1	tcagcttaccctatgaaggccccatagtaagcaaaattggtataacccaaaacgtcaggtcgaggtgtagcgtacgagaggggaagaaatgggctacattcactgatacagtacacacggacgataaattgaaataaacatctgaaggaggatttagcagtaagaaggaaaacagagtgttcccctgaaaccggccctgaagcgcgcacacaccgcccgtcactctccccaagttcaacctgtccttccaactaagaagttaaccgaacaaaggggaggc
M00607:191:000000000-BFK52:1:1110:9280:9332_CONS_SUB_SUB	NA	NA	2	NA	NA	NA	NA	0	2	0	0	0	0	0	0	0	0	0	0	0	0	0	0	0	0	0	0	0	0	0	0	no rank	root	NA	NA	NA	1	tcagcttaccctgtgaaggtaataaaagtaagcaaaatgggcacaacccaaaacgtcaggtcgaggtgtagcgcatgaagtgggaagaaatgggctacattttctaatatagaatattacgaacatgcaccatgaaacaatgcttgaaggaggatttagtagtaaaagggaaatagagtgtcccgctgaaaccggccctgaagcgcgcacacaccgcccgtcattctccccgagcttaaacactcacttttaactaaaaccctgaaattgctaaggggaggc
M00607:191:000000000-BFK52:1:1110:15487:9372_CONS_SUB_SUB	NA	NA	5	NA	NA	NA	NA	0	2	0	3	0	0	0	0	0	0	0	0	0	0	0	0	0	0	0	0	0	0	0	0	no rank	root	NA	NA	NA	1	tcagcttaccctgtgaaggccccatagtaagcaaaatgggcaaaacccaaaacgtcaggtcgaggtgtagcgcatgaggtgggaagaaatgggctacattctctaaattagagcactacgaaccacgctgtgaaatcagcgtccgaaggtggatttagcagtaaacagaaaacagagtgttcccctgaaaccggccctgaagcgcgcacacaccgcccgtcactctccccaagccacacttcacccataaataaaacccaacaattgcaaaggggaggc
M00607:191:000000000-BFK52:1:1110:22952:9557_CONS_SUB_SUB	0.992831541	{'RefDB_AcMDB07': 'CES006'}	2	86197	Eleotridae	78194	Mogurnda	1	2	0	0	0	0	0	0	0	0	0	0	0	0	0	0	0	0	0	0	0	0	0	0	species	Mogurnda adspersa	78195	['Mogurnda adspersa']	Mogurnda adspersa	78195	tcagcttaccctatgaaggccccatagtaagcaaaattggtataacccaaaacgtcaggtcgaggtgtagcgtacgagaggggaagaaatgggctactttcactgatacagtacacacggacgataaattgaaataaacatctgaaggaggatttagcagtaagaaggaaaacagagtgttcccctgaaaccggccctgaagcgcgcacacaccgcccgtcactctccccaagccacacttcgcccataaataaaacccaacaattgcaaaggggaggc
M00607:191:000000000-BFK52:1:1110:21181:10199_CONS_SUB_SUB	NA	NA	3	NA	NA	NA	NA	0	3	0	0	0	0	0	0	0	0	0	0	0	0	0	0	0	0	0	0	0	0	0	0	no rank	root	NA	NA	NA	1	tcagcttaccctgtgaaggtaataaaagtaagcaaaatgggcacaacccaaaacgtcaggtcgaggtgtagcgcatgaagtgggaagaaatgggctacattttctaatatagaatattacgaacatgcaccatgaaacaatgcttgaaggaggatttagtagtaaaagggaaatagagtgtccctttgaacccggctctgagacgcgtacacaccgcccgtcactctccccaagtctatttttttggttcataaaagcactactggacaaaggggaggc
M00607:191:000000000-BFK52:1:1110:15840:10482_CONS_SUB_SUB	NA	NA	8	NA	NA	NA	NA	0	2	4	2	0	0	0	0	0	0	0	0	0	0	0	0	0	0	0	0	0	0	0	0	no rank	root	NA	NA	NA	1	ccagcttaccctatgaaggacgcacagtaagcaaaattggcacagcccagaacgtcaggtcgacgtgtagcgtatggaaggggaagaaatgggctacattccctaacacagtgaatacgaaagatgcactgaaacgtgcaacatgaaggaggatttagcagtaagcgggaaatagagtgtcccgctgaaaccggccctgaggcgcgcacacaccgcccgtcactctccccaaattcaccatttccagtatttaacgagaagactcgagtaaaggggaggc
M00607:191:000000000-BFK52:1:1110:25614:12004_CONS_SUB_SUB	0.992882562	{'RefDB_AcMDB07': 'CES043'}	3	30875	Terapontidae	443751	Bidyanus	1	3	0	0	0	0	0	0	0	0	0	0	0	0	0	0	0	0	0	0	0	0	0	0	species	Bidyanus bidyanus	443752	['Bidyanus bidyanus']	Bidyanus bidyanus	443752	ccagcttaccctatgaaggacgcacagtaagcaaaattggcacagcccagaacgtcaggtcgacgtgtagcgtatggaaggggaagaaatgggctacattccctaacacagtgaatacgaaagatgcactgaaacgtgcaacatgaaggaggatttagcggtaagcgggaaatagagtgtcccgctgaaaccggccctgaagcgcgcacacaccgcccgtcattctccccgagcttaagcactcacttttaactaaaaccctgaaattgctaaggggaggc
M00607:191:000000000-BFK52:1:1110:5118:12488_CONS_SUB_SUB	NA	NA	2	NA	NA	NA	NA	0	2	0	0	0	0	0	0	0	0	0	0	0	0	0	0	0	0	0	0	0	0	0	0	no rank	root	NA	NA	NA	1	tcagcttaccctatgaaggccccatagtaagcaaaattggtataacccaaaacgtcaggtcgaggtgtagcgtacgagaggggaagaaatgggctacattcactgatacagtgaatacgaaagatgcactgaaacgtgcaacatgaaggaggatttagcagtaagcgggaaatagagtgtcccgctgaaaccggccctgaagcgcgcacacaccgcccgtcattctccccgagcttaaacactcacttttaactaaaaccctgaaattgctaaggggaggc
M00607:191:000000000-BFK52:1:1110:18948:14537_CONS_SUB_SUB	0.975088968	{'RefDB_AcMDB07': 'CES006'}	7	86197	Eleotridae	78194	Mogurnda	1	3	2	2	0	0	0	0	0	0	0	0	0	0	0	0	0	0	0	0	0	0	0	0	species	Mogurnda adspersa	78195	['Mogurnda adspersa']	Mogurnda adspersa	78195	tcagcttacctcatgagagacttatagtaagcaaaattggtataacccaaaacgtcaggtcgaggtgtagcgtacgagaggggaagaaatgggctacattcactgatacagtacacacggacgataaattgaaataaacatctgaaggaggatttagcagtaagaaggaaaacagagtgttcccctgaaaccggccctgaagcgcgcacacaccgcccgtcactctccccaagccacacttcacccataaataaaacccaacaattgcaaaggggaggc
M00607:191:000000000-BFK52:1:1110:6021:16624_CONS_SUB_SUB	0.992907801	{'RefDB_AcMDB07': 'CES080'}	4	7934	Anguillidae	7935	Anguilla	1	4	0	0	0	0	0	0	0	0	0	0	0	0	0	0	0	0	0	0	0	0	0	0	species	Anguilla australis	7940	['Anguilla australis']	Anguilla australis	7940	ccagcttgcctcttgagagaccaaaagcaagcctaatgggtcctacccaaaacgtcaggtcgaggtgtagcgaatgagatggaatgaaatgggctacattttctgacacataaaaacacgaaaagtgccatgaaataggcacgactgaaggtggatttagcagtaaaaaggaaatagagagtccttttgaaaccggctctgaggcgcgtacacaccgcccgtcactctcctcgaaaaataataaagacaattaataaaacaataaaaacaagaagaggaggc
M00607:191:000000000-BFK52:1:1110:18787:16822_CONS_SUB_SUB	0.992907801	{'RefDB_AcMDB07': 'CES005'}	3	7953	Cyprinidae	7961	Cyprinus	1	3	0	0	0	0	0	0	0	0	0	0	0	0	0	0	0	0	0	0	0	0	0	0	species	Cyprinus carpio	7962	['Cyprinus carpio']	Cyprinus carpio	7962	tcagcttaccctgtgaaggtaataaaagtaagcaaaatgggcacaacccaaaacgtcaggtcgaggtgtagcgcatgaagtgggaagaaatgggctacattttctaatatagaatattacgaacacgcaccatgaaacaatgcttgaaggaggatttagtagtaaaagggaaatagagcgtccctttgaacccggctctgagacgcgtacacaccgcccgtcactctcccctgtcaaaacgcaccaaaaatacataatacaacagcactgacaaggggaggc
M00607:191:000000000-BFK52:1:1110:11243:17482_CONS_SUB_SUB	1	{'RefDB_AcMDB07': 'HM063545	2105	8830	Anatidae	NA	Chenonetta	1	2	11	3	377	0	0	527	128	141	385	0	0	0	231	0	0	174	0	0	126	0	0	0	species	Chenonetta jubata	45644	['Chenonetta jubata']	Chenonetta jubata	45644	ccagcccacctcgaatgagagcgcaacagtgggcataacagctatctcgctaataagacaggtcaaggtatagcctatggggcggaagaaatgggctacattccctatgcatagggcaacacggaaagaagcatgaaattgctcctagaaggaggatttagcagtaaagcgggagaatagagcccactttaagccggccctagggcacgtacataccgcccgtcaccctcctcataagccacacccccacataactaataccaccgaaatgctaaagatgaggt
M00607:191:000000000-BFK52:1:1110:13873:19815_CONS_SUB_SUB	0.996466431	{'RefDB_AcMDB07': 'CES170'}	4	30997	Plotosidae	301281	Porochilus	1	4	0	0	0	0	0	0	0	0	0	0	0	0	0	0	0	0	0	0	0	0	0	0	species	Porochilus rendahli	337708	['Porochilus rendahli']	Porochilus rendahli	337708	tcagcttaccctgtgaaggcctctaacagtaagcaaaattggccagcccaaaaacgtcaggtcgaggtgtagcgtacgaagtgggaagagatgggctacattttctaacaatagattaatacgaatgacaccctgaaacaggtgtttaaaggtggatttagcagtaaaaagtaaattagagagttattttgaaataggctctgagacgcgcacacaccgcccgtcaccctcccccacaaaaataataacattcataataataattaataagacaaggggaggt
M00607:191:000000000-BFK52:1:1110:15268:20868_CONS_SUB_SUB	0.992882562	{'RefDB_AcMDB07': 'CES043'}	2	30875	Terapontidae	443751	Bidyanus	1	2	0	0	0	0	0	0	0	0	0	0	0	0	0	0	0	0	0	0	0	0	0	0	species	Bidyanus bidyanus	443752	['Bidyanus bidyanus']	Bidyanus bidyanus	443752	ccagcttaccctatgaaggacgcacagtaagcaaaattggcacagcccagaacgtcaggtcgacgtgtagcgtatggaaggggaagaaatgggctacattccctaacacagtgaatacgaaagatgcactgaaacgtgcaacatgaaggaggatttagcagtaagcgggaagtagagtgtcccgctgaaaccggccctgaagcgcgcacacaccgcccgtcgttctccccgagcttaaacactcacttttaactaaaaccctgaaattgctaaggggaggc
M00607:191:000000000-BFK52:1:1111:21032:3933_CONS_SUB_SUB	0.96797153	{'RefDB_AcMDB07': 'CES043'}	7	30875	Terapontidae	443751	Bidyanus	1	5	2	0	0	0	0	0	0	0	0	0	0	0	0	0	0	0	0	0	0	0	0	0	species	Bidyanus bidyanus	443752	['Bidyanus bidyanus']	Bidyanus bidyanus	443752	tcagcttaccctgtgaaggccccatagtaagcaaaatgggcaaaacccaaaacgtcaggtcgacgtgtagcgtatggaaggggaagaaatgggctacattccctaacacagtgaatacgaaagatgcactgaaacgtgcaacatgaaggaggatttagcagtaagcgggaaatagagtgtcccgctgaaaccggccctgaagcgcgcacacaccgcccgtcattctccccgagcttaaacactcacttttaactaaaaccctgaaattgctaaggggaggc
M00607:191:000000000-BFK52:1:1111:6387:4916_CONS_SUB_SUB	0.95035461	{'RefDB_AcMDB07': 'CES043'}	24	30875	Terapontidae	443751	Bidyanus	1	6	6	12	0	0	0	0	0	0	0	0	0	0	0	0	0	0	0	0	0	0	0	0	species	Bidyanus bidyanus	443752	['Bidyanus bidyanus']	Bidyanus bidyanus	443752	tcagcttaccctgtgaaggaataatagtaagcagaatgggcacagcccagaacgtcaggtcaaggtgcagcgtatgaggtgggaagaaatgggctacattccctaacacagtgaatacgaaagatgcactgaaacgtgcaacatgaaggaggatttagcagtaagcgggaaatagagtgtcccgctgaaaccggccctgaagcgcgcacacaccgcccgtcattctccccgagcttaaacactcacttttaactaaaaccctgaaattgctaaggggaggc
M00607:191:000000000-BFK52:1:1111:23768:6796_CONS_SUB_SUB	0.992831541	{'RefDB_AcMDB07': 'CES016'}	3	8162	Percichthyidae	135753	Gadopsis	1	3	0	0	0	0	0	0	0	0	0	0	0	0	0	0	0	0	0	0	0	0	0	0	species	Gadopsis marmoratus	135755	['Gadopsis marmoratus']	Gadopsis marmoratus	135755	tcagcttacctcatgagagacttatagtcagcaaaactggtataacccagaacgtcaggtcgaggtgtagcgaatggaaagggaagagatgggctacattccttaaattaaggaatacgaatgatgttctgaaacgttcatccgaaggaggatttagcagtaagcagaaaacagagagttccgctgaaattggccctgaagcgcgcacacaccgcccgacactctctccaaatctaacattaatatacctaaaactacaaaacctaataaaggagaggc
M00607:191:000000000-BFK52:1:1111:14773:6901_CONS_SUB_SUB	0.992857143	{'RefDB_AcMDB07': 'CES077'}	2	8015	Salmonidae	8016	Oncorhynchus	1	2	0	0	0	0	0	0	0	0	0	0	0	0	0	0	0	0	0	0	0	0	0	0	species	Oncorhynchus mykiss	8022	['Oncorhynchus mykiss']	Oncorhynchus mykiss	8022	tcagcttaccctgtgaaggccccatagtaagcaaaatgggcaaaacacgaaacgtcaggtcgaggtgtagcgcatgaggtgggaagaaatgggctacattctctaaattagagcactacgaaccacgctgtgaaatcagcgtccgaaggtggatttagcagtaaacagaaaacagagagttctcttgaaactggctctgaggcgcgcacacaccgcccgtcactctccccaagttcaacctgtccttctaactaagaagttaaccgaacaaaggggaggc
M00607:191:000000000-BFK52:1:1111:13720:7692_CONS_SUB_SUB	0.992882562	{'RefDB_AcMDB07': 'CES043'}	2	30875	Terapontidae	443751	Bidyanus	1	2	0	0	0	0	0	0	0	0	0	0	0	0	0	0	0	0	0	0	0	0	0	0	species	Bidyanus bidyanus	443752	['Bidyanus bidyanus']	Bidyanus bidyanus	443752	ccagcttaccctatgaaggacgcacagtaagcaaaattggcacagcccagcacgtcaggtcgacgtgtagcgtatggaaggggaagaaatgggctacattccctaacacagtgaatacgaaagatgcactgaaacgtgcaacatgaaggaggatttagcagtaagcgggaaatagagcgtcccgctgaaaccggccctgaagcgcgcacacaccgcccgtcattctccccgagcttaaacactcacttttaactaaaaccctgaaattgctaaggggaggc
M00607:191:000000000-BFK52:1:1111:23298:8076_CONS_SUB_SUB	0.992831541	{'RefDB_AcMDB07': 'CES006'}	3	86197	Eleotridae	78194	Mogurnda	1	3	0	0	0	0	0	0	0	0	0	0	0	0	0	0	0	0	0	0	0	0	0	0	species	Mogurnda adspersa	78195	['Mogurnda adspersa']	Mogurnda adspersa	78195	tcagcttaccctatgaaggccccatagtcagcaaaattggtataacccaaaacgtcaggtcgaggtgtagcgtacgagaggggaagaaatgggctacattcactgatacagtacacacggacgataaattgaaataaacatttgaaggaggatttagcagtaagaaggaaaacagagtgttcccctgaaaccggccctgaagcgcgcacacaccgcccgtcactctccccaagccacacttcacccataaataaaacccaacaattgcaaaggggaggc
M00607:191:000000000-BFK52:1:1111:24848:8844_CONS_SUB_SUB	NA	NA	2	NA	NA	NA	NA	0	2	0	0	0	0	0	0	0	0	0	0	0	0	0	0	0	0	0	0	0	0	0	0	no rank	root	NA	NA	NA	1	tcagcttaccctatgaaggccccatagtaagcaaaattggtataacccaaaacgtcaggtcgaggtgtagcgtacgagaggggaagaaatgggctacattcactgatacagtacacacggacgataaattgaaataaacatctgaaggaggatttagcagtaagaaggaaaacagagagttcccctgaaaccggccctgaagcgcgcacacaccgcccgtcactctctccaaatctaacattaatatacctaaaactacaaaacctaataaaggagaggc
M00607:191:000000000-BFK52:1:1111:23309:9301_CONS_SUB_SUB	0.985663082	{'RefDB_AcMDB07': 'CES006'}	25	86197	Eleotridae	78194	Mogurnda	1	17	4	4	0	0	0	0	0	0	0	0	0	0	0	0	0	0	0	0	0	0	0	0	species	Mogurnda adspersa	78195	['Mogurnda adspersa']	Mogurnda adspersa	78195	tcagcttaccctgtgaaggccccatagtaagcaaaatgggcaaaacccaaaacgtcaggtcgaggtgtagcgtacgagaggggaagaaatgggctacattcactgatacagtacacacggacgataaattgaaataaacatctgaaggaggatttagcagtaagaaggaaaacagagtgttcccctgaaaccggccctgaagcgcgcacacaccgcccgtcactctccccaagccacacttcacccataaataaaacccaacaattgcaaaggggaggc
M00607:191:000000000-BFK52:1:1111:5281:9934_CONS_SUB_SUB	NA	NA	2	NA	NA	NA	NA	0	2	0	0	0	0	0	0	0	0	0	0	0	0	0	0	0	0	0	0	0	0	0	0	no rank	root	NA	NA	NA	1	ccagcttaccctatgaaggacgcacagtaagcaaaattggcactgcccagaacgtcaggtcgacgtgtagcgtatggaaggggaagaaatgggctacattccctaatatagggcactacggatagtgctgtgaaaccagcccttgaaggtggatttagcagtaagaagaaaatagagtgttcttctgaacccggctctgaggcgcgcacacaccgcccgtcactctccccaaattcaccatttccagtatttaacgagaagactcgagtaaaggggaggc
M00607:191:000000000-BFK52:1:1111:16913:10205_CONS_SUB_SUB	0.985765125	{'RefDB_AcMDB07': 'CES077'}	2	8015	Salmonidae	8016	Oncorhynchus	1	2	0	0	0	0	0	0	0	0	0	0	0	0	0	0	0	0	0	0	0	0	0	0	species	Oncorhynchus mykiss	8022	['Oncorhynchus mykiss']	Oncorhynchus mykiss	8022	tcagcttaccctgtgaaggccccatagtaagcaaaatgggcaaaacccaaaacgtcaggtcgaggtgtagcgcatgaggctggaagaaatgggctacattctctaaattagagcactacgaaccacgctgtgaaatcagcgtccgaaggtggatttagctgtaaacagaaaacagagagttctcttgaaactggctctgaggcgcgtacacaccgcccgtcactctccccaagttcaacctgtccttctaactaagaagttaaccgaacaaaggggaggc
M00607:191:000000000-BFK52:1:1111:8484:10494_CONS_SUB_SUB	0.992882562	{'RefDB_AcMDB07': 'CES043'}	5	30875	Terapontidae	443751	Bidyanus	1	5	0	0	0	0	0	0	0	0	0	0	0	0	0	0	0	0	0	0	0	0	0	0	species	Bidyanus bidyanus	443752	['Bidyanus bidyanus']	Bidyanus bidyanus	443752	ccagcttaccctatgaaggacgcacggtaagcaaaattggcacagcccagaacgtcaggtcgacgtgtagcgtatggaaggggaagaaatgggctacattccctaacacagtgaatacgaaagatgcactgaaacgtgcaacatgaaggaggattagcagtaagcgggaaatagagtgtcccgctgaaaccggccctgaagcgcgcacacaccgcccgtcattctccccgagcttaaacactcacttttaactaaaaccctgaaattgctaaggggaggc
M00607:191:000000000-BFK52:1:1111:8992:10519_CONS_SUB_SUB	NA	NA	4	NA	NA	NA	NA	0	4	0	0	0	0	0	0	0	0	0	0	0	0	0	0	0	0	0	0	0	0	0	0	no rank	root	NA	NA	NA	1	tcagcttaccctgtgaaggtaataaaagtaagcaaaatgggcacaacccaaaacgtcaggtcgaggtgtagcgcatgaagtgggaagaaatgggctacattttctaatatagaatattacgaacatgcaccatgaaacaatgcttgaaggaggatttagtagtaaaagggaaatagagtgtccctttgaacccggctctgagacgcgcacacaccgcccgtcaccctcccccacacacaataacacaatttcataatagcacaacacaaaacaaggggaggc
M00607:191:000000000-BFK52:1:1111:23303:12368_CONS_SUB_SUB	0.95035461	{'RefDB_AcMDB07': 'CES043'}	17	30875	Terapontidae	443751	Bidyanus	1	5	5	7	0	0	0	0	0	0	0	0	0	0	0	0	0	0	0	0	0	0	0	0	species	Bidyanus bidyanus	443752	['Bidyanus bidyanus']	Bidyanus bidyanus	443752	tcagcttaccctgtgaaggccccatagtaagcaaaatgggcaaaacccaaaacgtcaggtcgaggtgtagcgcatgaggtgggaagaaatgggctacattccctaacacagtgaatacgaaagatgcactgaaacgtgcaacatgaaggaggatttagcagtaagcgggaaatagagtgtcccgctgaaaccggccctgaagcgcgcacacaccgcccgtcattctccccgagcttaaacactcacttttaactaaaaccctgaaattgctaaggggaggc
M00607:191:000000000-BFK52:1:1111:11892:12381_CONS_SUB_SUB	NA	NA	8	NA	NA	NA	NA	0	4	2	2	0	0	0	0	0	0	0	0	0	0	0	0	0	0	0	0	0	0	0	0	no rank	root	NA	NA	NA	1	tcagcttaccctgtgaaggaataatagtaagcagaatgggcacagcccagaacgtcaggtcaaggtgcagcgtatgaggtgggaagaaatgggctacattccctaatatagggcactacggatagtgctgtgaaaccagcccttgaaggtggatttagcagtaagaaggaaaacagagtgttcccctgaaaccggccctgaagcgcgcacacaccgcccgtcactctccccaagccacacttcacccataaataaaacccaacaattgcaaaggggaggc
M00607:191:000000000-BFK52:1:1111:14477:13445_CONS_SUB_SUB	NA	NA	2	NA	NA	NA	NA	0	2	0	0	0	0	0	0	0	0	0	0	0	0	0	0	0	0	0	0	0	0	0	0	no rank	root	NA	NA	NA	1	tcagcttaccctgtgaaggccccatagtaagcaaaatgggcaaaacccaaaacgtcaggtcgaggtgtagcgtacgagaggggaagaaatgggctacattcactgatacagtacacacggacgataaattgaaataaacatctgaaggaggatttagcagtaagaaggaaaacagagtgttcccctgaaaccggccctgaagcgcgcacacaccgcccgtcactctccccaagttcaacctgtccttctaactaagaagttaaccgaacaaaggggaggc
M00607:191:000000000-BFK52:1:1111:26408:15841_CONS_SUB_SUB	0.989361702	{'RefDB_AcMDB07': 'CES005'}	2	7953	Cyprinidae	7961	Cyprinus	1	2	0	0	0	0	0	0	0	0	0	0	0	0	0	0	0	0	0	0	0	0	0	0	species	Cyprinus carpio	7962	['Cyprinus carpio']	Cyprinus carpio	7962	tcagcttaccctgtgaaggtaataaaagtaagcaaaatgggcacaacccaaaacgtcgggtcgaggtgtagcgcatgaagtgggaagaaatgggctacattttccaatatagaatattacgaacatgcaccatgaaacaatgcttgaaggaggatttagtagtaaaagggaaatagagtgtccctttgaacccggctctgagacgcgtacacaccgcccgtcactctcccctgtcaaaacgcaccaaaaatacataatacaacagcgctgacaaggggaggc
M00607:191:000000000-BFK52:1:1111:4001:15967_CONS_SUB_SUB	0.992882562	{'RefDB_AcMDB07': 'CES043'}	4	30875	Terapontidae	443751	Bidyanus	1	4	0	0	0	0	0	0	0	0	0	0	0	0	0	0	0	0	0	0	0	0	0	0	species	Bidyanus bidyanus	443752	['Bidyanus bidyanus']	Bidyanus bidyanus	443752	ccagcttaccctatgaaggacgcacagtaagcaaaattggcacagcccagaacgtcaggtcgacgtgtagcgtatggaaggggaagaaatgggctacattccctaacacagtgaatacgaaagatgcactgaaacgtgcaacatgaaggaggatttagcagtaagcgggaaatagagtgtcccgctgaaaccggccctgaagcgcgcacacaccgcccgtcattctccccgagcttaaacacccacttttaactaaaaccctgaaattgctaagggggggc
M00607:191:000000000-BFK52:1:1111:21505:17254_CONS_SUB_SUB	0.989323843	{'RefDB_AcMDB07': 'CES043'}	2	30875	Terapontidae	443751	Bidyanus	1	2	0	0	0	0	0	0	0	0	0	0	0	0	0	0	0	0	0	0	0	0	0	0	species	Bidyanus bidyanus	443752	['Bidyanus bidyanus']	Bidyanus bidyanus	443752	ccagcttaccctatgaaggacgcacagtaagcaaaattggcacagcccagaacgtctggtcgacgtgtagcgtatggaaggggaagaaatgggctacattccctaacacagtgaatacgaaagatgcactgaaacgtgcaacatgaaggaggatttagcagtaagcgggaaatagagtgtcccgctgaaaccggccctgaagcgcgcgcacaccgcccgtcattctccctgagcttaaacactcacttttaactaaaaccctgaaattgctaaggggaggc
M00607:191:000000000-BFK52:1:1111:5458:17697_CONS_SUB_SUB	NA	NA	2	NA	NA	NA	NA	0	2	0	0	0	0	0	0	0	0	0	0	0	0	0	0	0	0	0	0	0	0	0	0	no rank	root	NA	NA	NA	1	tcagcttacctcatgagagacttatagtaagcaaaactggtataacccagaacgtcaggtcgaggtgtagcgaatggaaagggaagagatgggctacattccttaaattaaggaatacgaatgatgttctgaaacgttcatccgaaggaggattagcagtaagcagaaaacagagagttccgctgaaattggccctgaagcgcgcacacaccgcccgtcattctccccgagcttaaacactcacttttaactaaaaccctgaaattgctaaggggaggc
M00607:191:000000000-BFK52:1:1111:20607:17740_CONS_SUB_SUB	0.992857143	{'RefDB_AcMDB07': 'CES077'}	2	8015	Salmonidae	8016	Oncorhynchus	1	2	0	0	0	0	0	0	0	0	0	0	0	0	0	0	0	0	0	0	0	0	0	0	species	Oncorhynchus mykiss	8022	['Oncorhynchus mykiss']	Oncorhynchus mykiss	8022	tcagcttaccctgtgaaggccccatagtaagcaaaatgggcaaaacccaaaacgtcaggtcgaggcgtagcgcatgaggtgggaagaaatgggctacattctctaaattagagcactacgaaccacgctgtgaaatcagcgtccgaaggtggatttagcagtaaacagaaaacagagagttctcttgaaactggctctgaggcgcgcacacaccgcccgtcactctacccaagttcaacctgtccttctaactaagaagttaaccgaacaaaggggaggc
M00607:191:000000000-BFK52:1:1111:21873:17837_CONS_SUB_SUB	0.971428571	{'RefDB_AcMDB07': 'CES035'}	16	130260	Retropinnidae	89572	Retropinna	1	9	3	4	0	0	0	0	0	0	0	0	0	0	0	0	0	0	0	0	0	0	0	0	species	Retropinna semoni	182228	['Retropinna semoni']	Retropinna semoni	182228	ccagcttaccctatgaaggacgcacagtaagcaaaattggcacagcccagaacgtcaggtcaaggtgcagcgtatgaggtgggaagaaatgggctacattccctaatatagggcactacggatagtgctgtgaaaccagcccttgaaggtggatttagcagtaagaagaaaatagagtgttcttctgaacccggctctgaggcgcgcacacaccgcccgtcactctccccaaattcaccatttccagtatttaacgagaagactcgagtaaaggggaggc
M00607:191:000000000-BFK52:1:1111:19947:19044_CONS_SUB_SUB	0.992882562	{'RefDB_AcMDB07': 'CES043'}	2	30875	Terapontidae	443751	Bidyanus	1	2	0	0	0	0	0	0	0	0	0	0	0	0	0	0	0	0	0	0	0	0	0	0	species	Bidyanus bidyanus	443752	['Bidyanus bidyanus']	Bidyanus bidyanus	443752	ccagcttaccctatgaaggacgcacagtaagcaaaattggcacagcccagaacgtcaggtcgacgtgtagcgtatggaaggggaagaagtgggctacattccctaacacagtgaatacgaaagatgcactgaaacgtgcaacatgaaggaggatttagcagtaagcgggaaatagagtgtcccgctgaaaccggccctgaagcgcgcacacaccgcccgccattctccccgagcttaaacactcacttttaactaaaaccctgaaattgctaaggggaggc
M00607:191:000000000-BFK52:1:1111:7083:20651_CONS_SUB_SUB	0.992831541	{'RefDB_AcMDB07': 'CES016'}	2	8162	Percichthyidae	135753	Gadopsis	1	2	0	0	0	0	0	0	0	0	0	0	0	0	0	0	0	0	0	0	0	0	0	0	species	Gadopsis marmoratus	135755	['Gadopsis marmoratus']	Gadopsis marmoratus	135755	tcagcttacctcatgagagacttatagtaagcaaaactggtataacccagaacgtcaggtcgaggtgtagcgaatggaaagggaagagatgggctacattccttaaattaaggaatacgaatgatgttctgaaacgttcatccgaaggaggatttagcagtaagcagagaacagagagttccgccgaaattggccctgaagcgcgcacacaccgcccgtcactctctccaaatctaacattaatatacctaaaactacaaaacctaataaaggagaggc
M00607:191:000000000-BFK52:1:1111:6831:21000_CONS_SUB_SUB	0.975265018	{'RefDB_AcMDB07': 'CES077'}	3	8015	Salmonidae	8016	Oncorhynchus	1	3	0	0	0	0	0	0	0	0	0	0	0	0	0	0	0	0	0	0	0	0	0	0	species	Oncorhynchus mykiss	8022	['Oncorhynchus mykiss']	Oncorhynchus mykiss	8022	tcagcttaccttgtgaaagcctataacagtaagcaaaatgggcaaaacccaaaacgtcaggtcgaggtgtagcgcatgaggtgggaagaaatgggctacattctctaaattagagcactacgaaccacgctgtgaaatcagcgtccgaaggtggatttagcagtaaacagaaaacagagagttctcttgaaactggctctgaggcgcgcacacaccgcccgtcactctccccaagttcaacctgtccttctaactaagaagttaaccgaacaaaggggaggc
M00607:191:000000000-BFK52:1:1111:8166:24161_CONS_SUB_SUB	0.992857143	{'RefDB_AcMDB07': 'CES077'}	3	8015	Salmonidae	8016	Oncorhynchus	1	3	0	0	0	0	0	0	0	0	0	0	0	0	0	0	0	0	0	0	0	0	0	0	species	Oncorhynchus mykiss	8022	['Oncorhynchus mykiss']	Oncorhynchus mykiss	8022	tcagcttaccctgtgaaggccccatagtaagcagaatgggcaaaacccaaaacgtcaggtcgaggtgtagcgcatgaggttggaagaaatgggctacattctctaaattagagcactacgaaccacgctgtgaaatcagcgtccgaaggtggatttagcagtaaacagaaaacagagagttctcttgaaactggctctgaggcgcgcacacaccgcccgtcactctccccaagttcaacctgtccttctaactaagaagttaaccgaacaaaggggaggc
M00607:191:000000000-BFK52:1:1112:12689:2185_CONS_SUB_SUB	0.96819788	{'RefDB_AcMDB07': 'CES077'}	2	8015	Salmonidae	8016	Oncorhynchus	1	2	0	0	0	0	0	0	0	0	0	0	0	0	0	0	0	0	0	0	0	0	0	0	species	Oncorhynchus mykiss	8022	['Oncorhynchus mykiss']	Oncorhynchus mykiss	8022	tcagcttaccctgtgaaggcctctaacagtaagcaaaattggccagcccaaaaacgtcaggtcgaggtgtagcgcatgaggtgggaagaaatgggctacattctctaaattagagcactacgaaccacgctgtgaaatcagcgtccgaaggtggatttagcagtaaacagaaaacagagagttctcttgaaactggctctgaggcgcgcacacaccgcccgtcactctccccaagttcaacctgtccttctaactaagaagttaaccgaacaaaggggaggc
M00607:191:000000000-BFK52:1:1112:14690:5746_CONS_SUB_SUB	0.992857143	{'RefDB_AcMDB07': 'CES035'}	2	130260	Retropinnidae	89572	Retropinna	1	2	0	0	0	0	0	0	0	0	0	0	0	0	0	0	0	0	0	0	0	0	0	0	species	Retropinna semoni	182228	['Retropinna semoni']	Retropinna semoni	182228	tcagcttaccctgtgaaggaataatagtaagcagaatgggcacagcccagaacgtcaggtcaagatgcagcgtatgaggtgggaagaaatgggctacattccctaatatagggcactacggatagtgctgtgaaaccagcccttgaaggtggatttagcagcaagaagaaaatagagtgttcttctgaacccggctctgaggcgcgcacacaccgcccgtcactctccccaaattcaccatttccagtatttaacgagaagactcgagtaaaggggaggc
M00607:191:000000000-BFK52:1:1112:9024:6197_CONS_SUB_SUB	0.992831541	{'RefDB_AcMDB07': 'CES006'}	2	86197	Eleotridae	78194	Mogurnda	1	2	0	0	0	0	0	0	0	0	0	0	0	0	0	0	0	0	0	0	0	0	0	0	species	Mogurnda adspersa	78195	['Mogurnda adspersa']	Mogurnda adspersa	78195	tcagcttaccctatgaaggccccatagtaagcaaaattggtataacccaaaacgtcaggtcgaggtgtagcgtacgagaggggaggaaatgggctacattcactgatacagtacacacggacgataaattgaaataaacatctgaaggaggatttagcagtaagaaggaaaacagagtgttcccctgaaaccggccctggagcgcgcacacaccgcccgtcactctccccaagccacacttcacccataaataaaacccaacaattgcaaaggggaggc
M00607:191:000000000-BFK52:1:1112:20262:6534_CONS_SUB_SUB	0.992907801	{'RefDB_AcMDB07': 'CES080'}	5	7934	Anguillidae	7935	Anguilla	1	5	0	0	0	0	0	0	0	0	0	0	0	0	0	0	0	0	0	0	0	0	0	0	species	Anguilla australis	7940	['Anguilla australis']	Anguilla australis	7940	ccagcttgcctcttgagagaccaaaagccagcctaatgggtcctacccaaaacgtcaggtagaggtgtagcgaatgagatggaatgaaatgggctacattttctgacacagaaaaacacgaaaagtgccatgaaataagcacgactgaaggtggatttagcagtaaaaaggaaatagagagtccttttgaaaccggctctgaggcgcgtacacaccgcccgtcactctcctcgaaaaataataaagacaattaataaaacaataaaaacaagaagaggaggc
M00607:191:000000000-BFK52:1:1112:17483:9076_CONS_SUB_SUB	0.964412811	{'RefDB_AcMDB07': 'CES043'}	3	30875	Terapontidae	443751	Bidyanus	1	3	0	0	0	0	0	0	0	0	0	0	0	0	0	0	0	0	0	0	0	0	0	0	species	Bidyanus bidyanus	443752	['Bidyanus bidyanus']	Bidyanus bidyanus	443752	tcagcttaccctgtgaaggccccatagtaagcaaaatgggcaaaacccaaaacgtcaggtcgaggtgtagcgtatggaaggggaagaaatgggctacattccctaacacagtgaatacgaaagatgcactgaaacgtgcaacatgaaggaggatttagcagtaagcgggaaatagagtgtcccgctgaaaccggccctgaagcgcgcacacaccgcccgtcattctccccgagcttaaacactcacttttaactaaaaccctgaaattgctaaggggaggc
M00607:191:000000000-BFK52:1:1112:20089:10129_CONS_SUB_SUB	NA	NA	5	NA	NA	NA	NA	0	3	2	0	0	0	0	0	0	0	0	0	0	0	0	0	0	0	0	0	0	0	0	0	no rank	root	NA	NA	NA	1	ccagcttaccctatgaaggacgcacagtcagcaaaattggcacagcccagaacgtcaggtcgacgtgtagcgtatggaaggggaagaaatgggctacattccctaacacagtgaatacgaaagatgcactgaaacgtgcaacatgaaggaggatttagcagtaagcgggaaatagagtgtcccgctgaaaccggccctgaagcgcgcacacaccgcccgtcactctccccaagttcaacctgtccttctaactaagaagttaaccgaacaaaggggaggc
M00607:191:000000000-BFK52:1:1112:19368:10195_CONS_SUB_SUB	0.992857143	{'RefDB_AcMDB07': 'CES035'}	2	130260	Retropinnidae	89572	Retropinna	1	2	0	0	0	0	0	0	0	0	0	0	0	0	0	0	0	0	0	0	0	0	0	0	species	Retropinna semoni	182228	['Retropinna semoni']	Retropinna semoni	182228	tcagcttaccctgtgaaggaataatagtcagcagaatgggcacagcccagaacgtcaggtcaaggtgcagcgtatgaggtgggaagaaatgggctacattccctaatatagggcactacggatagtgctgtgaaaccagcccttgaaggtggatttggcagtaagaagaaaatagagtgttcttctgaacccggctctgaggcgcgcacacaccgcccgtcactctccccaaattcaccatttccagtatttaacgagaagactcgagtaaaggggaggc
M00607:191:000000000-BFK52:1:1112:24137:10575_CONS_SUB_SUB	0.989361702	{'RefDB_AcMDB07': 'CES080'}	2	7934	Anguillidae	7935	Anguilla	1	2	0	0	0	0	0	0	0	0	0	0	0	0	0	0	0	0	0	0	0	0	0	0	species	Anguilla australis	7940	['Anguilla australis']	Anguilla australis	7940	ccagcttgcctcttgagagaccaaaagcaagcctaatgggtcctacccaaaacgtcaggtcgaggtgtagcgaatgagatggaatgaaatgggctacattttctgacacagaaaaacacgaaaagtgccatgaaataagcacgactgaaggtggatttagcagtgaaaaggaaatagagagtccttttgaaaccggctctgaggcgcgtacacaccgcccgtcactctcctcgaaaaataataaagacgattaataaagcaataaaaacaagaagaggaggc
M00607:191:000000000-BFK52:1:1112:28812:11616_CONS_SUB_SUB	0.992957746	{'RefDB_AcMDB07': 'CES001'}	2	30997	Plotosidae	301283	Neosilurus	1	2	0	0	0	0	0	0	0	0	0	0	0	0	0	0	0	0	0	0	0	0	0	0	species	Neosilurus hyrtlii	301284	['Neosilurus hyrtlii']	Neosilurus hyrtlii	301284	tcagcttaccttgtgaaagcctctaacagtaagcaaaattggcaaacccaaaaacgtcaggtcgaggtgtagcgtacgaagtgggaagaaatgggctacattttctagtaatagactactacgaatagcaccctgaaacgagtgcctaaaggtggatttagcagtaaaaagtaaacagagagttcttttgaatcaggctctgagacgcgcacacaccgcccgtcaccctcccccacacacaataacacaatttcataatagcacaacacaaaacaaggggaggc
M00607:191:000000000-BFK52:1:1112:19645:12478_CONS_SUB_SUB	0.992907801	{'RefDB_AcMDB07': 'CES080'}	2	7934	Anguillidae	7935	Anguilla	1	2	0	0	0	0	0	0	0	0	0	0	0	0	0	0	0	0	0	0	0	0	0	0	species	Anguilla australis	7940	['Anguilla australis']	Anguilla australis	7940	ccagcttgcctcttgagagaccaaaagcaagcctaatgggtcctacccaaaccgtcaggtcgaggtgtagcgaatgagatggaatgaaatgggctacattttctgacacagaaaaacacgaaaagtgccatgaaataagcacgactgaaggtggatttagcagtaaaaaggaaatagagagtccttttgaaaccggctccgaggcgcgtacacaccgcccgtcactctcctcgaaaaataataaagacaattaataaaacaataaaaacaagaagaggaggc
M00607:191:000000000-BFK52:1:1112:3666:13404_CONS_SUB_SUB	NA	NA	4	NA	NA	NA	NA	0	4	0	0	0	0	0	0	0	0	0	0	0	0	0	0	0	0	0	0	0	0	0	0	no rank	root	NA	NA	NA	1	tcagcttaccctgtgaaggtaataaaagtaagcaaaatgggcacaacccaaaacgtcaggtcgaggtgtagcgcatgaagtgggaagaaatgggctacattttctaatatagaatattacgaacatgcaccatgaaacaatgcttgaaggaggatttagtagtaaaagggaaatagagtgtccctttgaacccggctctgagacgcgtacacaccgcccgtcactctccccaagttcaacctgtccttctaactaagaagttaaccgaacaaaggggaggc
M00607:191:000000000-BFK52:1:1112:16289:15204_CONS_SUB_SUB	0.985765125	{'RefDB_AcMDB07': 'CES043'}	2	30875	Terapontidae	443751	Bidyanus	1	2	0	0	0	0	0	0	0	0	0	0	0	0	0	0	0	0	0	0	0	0	0	0	species	Bidyanus bidyanus	443752	['Bidyanus bidyanus']	Bidyanus bidyanus	443752	ccagcttaccctatgaaggacgcacagtaagcaaaattggcacagcccagaacgtcaggtcgatgtgtagcgtatggaaggggaagaaatgggctacattccctaacacagtgaatacgaaagatgcactgaaacgtgcaacatgaaggaggatttggcagtaggcgggagatagagtgtcccgctgaaaccggccctgaagcgcgcacacaccgcccgtcattctccccgagcttaaacactcacttttaactaaaaccctgaaattgctaaggggaggc
M00607:191:000000000-BFK52:1:1112:20835:15285_CONS_SUB_SUB	0.989323843	{'RefDB_AcMDB07': 'CES043'}	5	30875	Terapontidae	443751	Bidyanus	1	5	0	0	0	0	0	0	0	0	0	0	0	0	0	0	0	0	0	0	0	0	0	0	species	Bidyanus bidyanus	443752	['Bidyanus bidyanus']	Bidyanus bidyanus	443752	ccagcttaccctatgaaggacgcacagtcagcaaaattggcacagcccagaacgtcaggtcgacgtgtagcgtatggaaggggaagaaatgggctacattccctaacacggtgaatacgaaagatgcactgaaacgtgcaacatgaaggaggatttagcagtaagcgggaaatagagtgtcccgctgaaaccagccctgaagcgcgcacacaccgcccgtcattctccccgagcttaaacactcacttttaactaaaaccctgaaattgctaaggggaggc
M00607:191:000000000-BFK52:1:1112:4270:18253_CONS_SUB_SUB	NA	NA	2	NA	NA	NA	NA	0	2	0	0	0	0	0	0	0	0	0	0	0	0	0	0	0	0	0	0	0	0	0	0	no rank	root	NA	NA	NA	1	tcagcttacctcatgagagacttatagtaagcaaaactggtataacccagaacgtcaggtcgaggtgtagcgaatggaaagggaagagatgggccacattccttaaattaaggaatacgaaggatgttctgaaacgttcatccgaaggaggatttagcagtaagcagaaaacagagagttccgctgaaattggccctgaagcgcgcacacaccgcccgtcattctccccgagcttaaacactcacttttaactaaaaccctgaaattgctaaggggaggc
M00607:191:000000000-BFK52:1:1112:9318:18904_CONS_SUB_SUB	0.992831541	{'RefDB_AcMDB07': 'CES006'}	5	86197	Eleotridae	78194	Mogurnda	1	5	0	0	0	0	0	0	0	0	0	0	0	0	0	0	0	0	0	0	0	0	0	0	species	Mogurnda adspersa	78195	['Mogurnda adspersa']	Mogurnda adspersa	78195	tcagcttaccctatgaaggccccatagtaagcaaaattggtataacccaaaacgtcaggtcgaggtgtagcgtacgagaggggaagaaatgggcaacattcactgatacagtacacacggacgataaattgaaataaacatctgaaggaggatttagcagtaagaaggaaaacagagtgttcccctgaaaccggccctgaagcgcgcacacaccgcccgtcactctccccaagccacacttcacccataaataatacccaacaattgcaaaggggaggc
M00607:191:000000000-BFK52:1:1112:17887:21074_CONS_SUB_SUB	0.975438596	{'RefDB_AcMDB07': 'CES001'}	3	30997	Plotosidae	301283	Neosilurus	1	3	0	0	0	0	0	0	0	0	0	0	0	0	0	0	0	0	0	0	0	0	0	0	species	Neosilurus hyrtlii	301284	['Neosilurus hyrtlii']	Neosilurus hyrtlii	301284	tcagcttaccctgtgaaggccccatagtaagcaaaattggcaaacccaaaaacgtcaggtcgaggtgtagcgtacgaagtgggaagaaatgggctacattttctaataatagactactacgaatagcaccctgaaacgagtgcctaaaggtggatttagcagtaaaaagtaaacagagagttcttttgaatcaggctctgagacgcgcacacaccgcccgtcaccctcccccacacacaataacacaatttcataatagcacaacacaaaacaaggggaggc
M00607:191:000000000-BFK52:1:1112:22603:21375_CONS_SUB_SUB	0.992831541	{'RefDB_AcMDB07': 'CES006'}	2	86197	Eleotridae	78194	Mogurnda	1	2	0	0	0	0	0	0	0	0	0	0	0	0	0	0	0	0	0	0	0	0	0	0	species	Mogurnda adspersa	78195	['Mogurnda adspersa']	Mogurnda adspersa	78195	tcagcttaccctatgaaggctccatagtaagcaaaattggtataacccaaaacgtcagatcgaggtgtagcgtacgagaggggaagaaatgggctacattcactgatacagtacacacggacgataaattgaaataaacatctgaaggaggatttagcagtaagaaggaaaacagagtgttcccctgaaaccggccctgaagcgcgcacacaccgcccgtcactctccccaagccacacttcacccataaataaaacccaacaattgcaaaggggaggc
M00607:191:000000000-BFK52:1:1112:13808:23521_CONS_SUB_SUB	0.957142857	{'RefDB_AcMDB07': 'CES035'}	2	130260	Retropinnidae	89572	Retropinna	1	2	0	0	0	0	0	0	0	0	0	0	0	0	0	0	0	0	0	0	0	0	0	0	species	Retropinna semoni	182228	['Retropinna semoni']	Retropinna semoni	182228	tcagcttaccctgtgaaggccccatagtaagcaaaatgggcaaaacccaaaacgtcaggtcgaggtgtagcgcatgaggtgggaagaaatgggctacattctctaatatagggcactacggatagtgctgtgaaaccagcccttgaaggtggatttagcagtaagaagaaaatagagtgttcttctgaacccggctctgaggcgcgcacacaccgcccgtcactctccccaaattcaccatttccagtatttaacgagaagactcgagtaaaggggaggc
M00607:191:000000000-BFK52:1:1112:9342:24551_CONS_SUB_SUB	0.989323843	{'RefDB_AcMDB07': 'CES043'}	2	30875	Terapontidae	443751	Bidyanus	1	2	0	0	0	0	0	0	0	0	0	0	0	0	0	0	0	0	0	0	0	0	0	0	species	Bidyanus bidyanus	443752	['Bidyanus bidyanus']	Bidyanus bidyanus	443752	ccagcttaccctctgaaggacgcacagtcagcaaaattggcacagcccagaacgtcaggtcgacgtgtagcgtatggaaggggaagagatgggctacattccctaacacagtgaatacgaaagatgcactgaaacgtgcaacatgaaggaggatttagcagtaagcgggaaatagagtgtcccgctgaaaccggccctgaagcgcgcacacaccgcccgtcattctccccgagcttaaacactcacttttaactaaaaccctgaaattgctaaggggaggc
M00607:191:000000000-BFK52:1:1113:12667:2519_CONS_SUB_SUB	0.978798587	{'RefDB_AcMDB07': 'CES043'}	10	30875	Terapontidae	443751	Bidyanus	1	4	2	4	0	0	0	0	0	0	0	0	0	0	0	0	0	0	0	0	0	0	0	0	species	Bidyanus bidyanus	443752	['Bidyanus bidyanus']	Bidyanus bidyanus	443752	tcagcttaccctgtgaaggcctctaacagtaagcaaaattggcacagcccagaacgtcaggtcgacgtgtagcgtatggaaggggaagaaatgggctacattccctaacacagtgaatacgaaagatgcactgaaacgtgcaacatgaaggaggatttagcagtaagcgggaaatagagtgtcccgctgaaaccggccctgaagcgcgcacacaccgcccgtcattctccccgagcttaaacactcacttttaactaaaaccctgaaattgctaaggggaggc
M00607:191:000000000-BFK52:1:1113:15279:3921_CONS_SUB_SUB	0.992857143	{'RefDB_AcMDB07': 'CES035'}	2	130260	Retropinnidae	89572	Retropinna	1	2	0	0	0	0	0	0	0	0	0	0	0	0	0	0	0	0	0	0	0	0	0	0	species	Retropinna semoni	182228	['Retropinna semoni']	Retropinna semoni	182228	tcagcttaccctgtgaaggaagaatagtaagcagaatgggcacagcccagaacgtcaggtcaaggtgcagcgtatgaggtgggaagaaatgggctacattccctaatatagggcactacggatagtgctgtgaaaccagcccttgaaggtggatttggcagtaagaagaaaatagagtgttcttctgaacccggctctgaggcgcgcacacaccgcccgtcactctccccaaattcaccatttccagtatttaacgagaagactcgagtaaaggggaggc
M00607:191:000000000-BFK52:1:1113:6906:4433_CONS_SUB_SUB	NA	NA	4	NA	NA	NA	NA	0	2	2	0	0	0	0	0	0	0	0	0	0	0	0	0	0	0	0	0	0	0	0	0	no rank	root	NA	NA	NA	1	ccagcttgcctcttgagagaccaaaagcaagcctaatgggtcctacccaaaacgtcaggtcgaggtgtagcgaatgagatggaatgaaatgggctacattttctgacacagaaaaacacgaaaagtgccatgaaataagcacgactgaaggtggatttagcagtaaaaaggaaatagagagtccttttgaaaccggccctgaagcgcgcacacaccgcccgtcactctccccaagccacacttcacccataaataaaacccaacaattgcaaaggggaggc
M00607:191:000000000-BFK52:1:1113:11620:4959_CONS_SUB_SUB	0.992882562	{'RefDB_AcMDB07': 'CES043'}	6	30875	Terapontidae	443751	Bidyanus	1	6	0	0	0	0	0	0	0	0	0	0	0	0	0	0	0	0	0	0	0	0	0	0	species	Bidyanus bidyanus	443752	['Bidyanus bidyanus']	Bidyanus bidyanus	443752	ccagcttaccctatgaaggacgcacagtaagcaaaattggcacagcccagaacgtcaggtcgacgtgtagcgtatggaaggggaagaaatgagctacattccctaacacagtgaatacgaaagatgctctgaaacgtgcaacatgaaggaggatttagcagtaagcgggaaatagagtgtcccgctgaaaccggccctgaagcgcgcacacaccgcccgtcattctccccgagcttaaacactcacttttaactaaaaccctgaaattgctaaggggaggc
M00607:191:000000000-BFK52:1:1113:22397:5507_CONS_SUB_SUB	0.992907801	{'RefDB_AcMDB07': 'CES005'}	2	7953	Cyprinidae	7961	Cyprinus	1	2	0	0	0	0	0	0	0	0	0	0	0	0	0	0	0	0	0	0	0	0	0	0	species	Cyprinus carpio	7962	['Cyprinus carpio']	Cyprinus carpio	7962	tcagcttaccctgtgaaggtaataaaagtaagcaaaatgggcacaacccaaaacgtcaggtcgaggtgtagcgcatgaagtgggaagaaatgggctacattttctaatataggatattacgaacatgcaccatgaaacaatgcttgaaggaggatttagtagtaaaagggaaatagagtgtccctttgaatccggctctgagacgcgtacacaccgcccgtcactctcccctgtcaaaacgcaccaaaaatacataatacaacagcactgacaaggggaggc
M00607:191:000000000-BFK52:1:1113:20237:7294_CONS_SUB_SUB	NA	NA	2	NA	NA	NA	NA	0	2	0	0	0	0	0	0	0	0	0	0	0	0	0	0	0	0	0	0	0	0	0	0	no rank	root	NA	NA	NA	1	tcagcttaccctgtgaaggtaataaaagtaagcaaaatgggcacaacccaaaacgtcaggtcgaggtgtagcgaatgagatggaatgaaatgggctacattttctgacacagaaaaacacgaaaagtgccatgaaataagcacgactgaaggtggatttagcagtaaaaaggaaatagagagtccttttgaaaccggctctgaggcgcgtacacaccgcccgtcactctcctcgaaaaataataaagacaattaataaaacaataaaaacaagaagaggaggc
M00607:191:000000000-BFK52:1:1113:26990:7687_CONS_SUB_SUB	0.971929825	{'RefDB_AcMDB07': 'CES001'}	3	30997	Plotosidae	301283	Neosilurus	1	3	0	0	0	0	0	0	0	0	0	0	0	0	0	0	0	0	0	0	0	0	0	0	species	Neosilurus hyrtlii	301284	['Neosilurus hyrtlii']	Neosilurus hyrtlii	301284	tcagcttaccctatgaaggccccatagtaagcaaaattggcaaacccaaaaacgtcaggtcgaggtgtagcgtacgaagtgggaagaaatgggctacattttctaataatagactactacgaatagcaccctgaaacgagtgcctaaaggtggatttagcagtaaaaagtaaacagagagttcttttgaatcaggctctgagacgcgcacacaccgcccgtcaccctcccccacacacaataacacaatttcataatagcacaacacaaaacaaggggaggc
M00607:191:000000000-BFK52:1:1113:20665:8784_CONS_SUB_SUB	NA	NA	3	NA	NA	NA	NA	0	3	0	0	0	0	0	0	0	0	0	0	0	0	0	0	0	0	0	0	0	0	0	0	no rank	root	NA	NA	NA	1	tcagcttacctcatgagagacttatagtaagcaaaactggtataacccagaacgtcaggtcgaggtgtagcgaatggaaagggaagagatgggctacattccttaaattaaggaatacgaatgatgttctgaaacgttcatccgaaggaggatttagcagtaagcagaaaacagagagttccgctgaaattggccctgaggcgcgcacacaccgcccgtcactctccccaaattcaccatttccagtatttaacgagaagactcgagtaaaggggaggc
M00607:191:000000000-BFK52:1:1113:16223:9377_CONS_SUB_SUB	0.992857143	{'RefDB_AcMDB07': 'CES035'}	2	130260	Retropinnidae	89572	Retropinna	1	2	0	0	0	0	0	0	0	0	0	0	0	0	0	0	0	0	0	0	0	0	0	0	species	Retropinna semoni	182228	['Retropinna semoni']	Retropinna semoni	182228	tcagcctaccctgtgaaggaataatagtaagcagaatgggcacagcccagaacgtcaggtcaaggtgcagcgtatgaggtgggaagaaatgggctacattccctaatataggacactacggatagtgctgtgaaaccagcccttgaaggtggatttagcagtaagaagaaaatagagtgttcttctgaacccggctctgaggcgcgcacacaccgcccgtcactctccccaaattcaccatttccagtatttaacgagaagactcgagtaaaggggaggc
M00607:191:000000000-BFK52:1:1113:12816:9853_CONS_SUB_SUB	NA	NA	12	NA	NA	NA	NA	0	2	8	2	0	0	0	0	0	0	0	0	0	0	0	0	0	0	0	0	0	0	0	0	no rank	root	NA	NA	NA	1	ccagcttaccctatgaaggacgcacagtaagcaaaattggcacagcccagaacgtcaggtcgacgtgtagcgtatggaaggggaagaaatgggctacattccctaacacagtgaatacgaaagatgcactgaaacgtgcaacatgaaggaggatttagcagtaagcagaaaacagagagttccgctgaaattggccctgaagcgcgcacacaccgcccgtcactctctccaaatctaacattaatatacctaaaactacaaaacctaataaaggagaggc
M00607:191:000000000-BFK52:1:1113:10279:10006_CONS_SUB_SUB	0.953900709	{'RefDB_AcMDB07': 'CES016'}	2	8162	Percichthyidae	135753	Gadopsis	1	2	0	0	0	0	0	0	0	0	0	0	0	0	0	0	0	0	0	0	0	0	0	0	species	Gadopsis marmoratus	135755	['Gadopsis marmoratus']	Gadopsis marmoratus	135755	tcagcttaccctgtgaaggccccatagtaagcaaaatgggcaaaacccaaaacgtcaggtcgaggtgtagcgaatggaaagggaagagatgggctacattccttaaattaaggaatacgaatgatgttctgaaacgttcatccgaaggaggatttagcagtaagcagaaaacagagagttccgctgaaattggccctgaagcgcgcacacaccgcccgtcactctctccaaatctaacattaatatacctaaaactacaaaacctaataaaggagaggc
M00607:191:000000000-BFK52:1:1113:13045:11553_CONS_SUB_SUB	0.989323843	{'RefDB_AcMDB07': 'CES043'}	2	30875	Terapontidae	443751	Bidyanus	1	2	0	0	0	0	0	0	0	0	0	0	0	0	0	0	0	0	0	0	0	0	0	0	species	Bidyanus bidyanus	443752	['Bidyanus bidyanus']	Bidyanus bidyanus	443752	ccagcttaccctatgaaggacgcacagtaagcaaaattggcacagcccagaacgtcaggtcgacgtgtagcgtatggaaggggaagaaatgggctacattccctaacacagtgaacacgtaagatgcactgaaacgtgcagcatgaaggaggatttagcagtaagcgggaaatagagtgtcccgctgaaaccggccctgaagcgcgcacacaccgcccgtcattctccccgagcttaaacactcacttttaactaaaaccctgaaattgctaaggggaggc
M00607:191:000000000-BFK52:1:1113:25747:11826_CONS_SUB_SUB	0.965034965	{'RefDB_AcMDB07': 'CES001'}	5	30997	Plotosidae	301283	Neosilurus	1	3	0	2	0	0	0	0	0	0	0	0	0	0	0	0	0	0	0	0	0	0	0	0	species	Neosilurus hyrtlii	301284	['Neosilurus hyrtlii']	Neosilurus hyrtlii	301284	ccagcttaccctatgaaggacgcacagtaagcaaaattggcaaacccaaaaacgtcaggtcgaggtgtagcgtacgaagtgggaagaaatgggctacattttctaataatagactactacgaatagcaccctgaaacgagtgcctaaaggtggatttagcagtaaaaagtaaacagagagttcttttgaatcaggctctgagacgcgcacacaccgcccgtcaccctcccccacacacaataacacaatttcataatagcacaacacaaaacaaggggaggc
M00607:191:000000000-BFK52:1:1113:6846:12679_CONS_SUB_SUB	0.992831541	{'RefDB_AcMDB07': 'CES016'}	7	8162	Percichthyidae	135753	Gadopsis	1	7	0	0	0	0	0	0	0	0	0	0	0	0	0	0	0	0	0	0	0	0	0	0	species	Gadopsis marmoratus	135755	['Gadopsis marmoratus']	Gadopsis marmoratus	135755	tcagcttacctcatgagagacttatagtaagcaaaactggtataacccagaacgtcaggtcgaggtgtagcgaatggaaagggaagagatgggctacattccttaaattaaggaatacgaatgatgttctgaaacgttcatccgaaggaggatttagcagtaagcagaaaacagagagttctgctgaaattggccctgaagcgcgcacacaccgcccgtcactccctccaaatctaacattaatatacctaaaactacaaaacctaataaaggagaggc
M00607:191:000000000-BFK52:1:1113:24631:13551_CONS_SUB_SUB	0.992882562	{'RefDB_AcMDB07': 'CES043'}	4	30875	Terapontidae	443751	Bidyanus	1	4	0	0	0	0	0	0	0	0	0	0	0	0	0	0	0	0	0	0	0	0	0	0	species	Bidyanus bidyanus	443752	['Bidyanus bidyanus']	Bidyanus bidyanus	443752	ccagcttaccctatgaaggacgcacagtaagcgaaattggcacagcccagaacgtcaggtcgacgtgtagcgtatggaaggggaagaaatgggctacattccctaacacagtgaatacgaaagatgcactgaaacgtgcaacatgaagggggatttagcagtaagcgggaaatagagtgtcccgctgaaaccggccctgaagcgcgcacacaccgcccgtcattctccccgagcttaaacactcacttttaactaaaaccctgaaattgctaaggggaggc
M00607:191:000000000-BFK52:1:1113:29108:13917_CONS_SUB_SUB	0.989247312	{'RefDB_AcMDB07': 'CES016'}	4	8162	Percichthyidae	135753	Gadopsis	1	4	0	0	0	0	0	0	0	0	0	0	0	0	0	0	0	0	0	0	0	0	0	0	species	Gadopsis marmoratus	135755	['Gadopsis marmoratus']	Gadopsis marmoratus	135755	tcagcttacctcatgagagacttatagtaagcaaaactggtataacccagaacgtcgggtcgaggtgtagcgaatggaaagggaagagatgggctacattccttaaattaaggaatacgaatgatgttctgaaacgttcatccgaaggaggatttagcagtaagcagaaaacagagagttccgctgaaattggccctgaagcgcgcacacaccgcccgtcactctctccaaatctaacattaatatacctaaaactacaaaacctaataagggagtggc
M00607:191:000000000-BFK52:1:1113:18125:15525_CONS_SUB_SUB	0.992882562	{'RefDB_AcMDB07': 'CES043'}	2	30875	Terapontidae	443751	Bidyanus	1	2	0	0	0	0	0	0	0	0	0	0	0	0	0	0	0	0	0	0	0	0	0	0	species	Bidyanus bidyanus	443752	['Bidyanus bidyanus']	Bidyanus bidyanus	443752	ccagcttaccctatgaaggacgcacagtaagcaaaattggcacagcccagaccgtcaggtcgacgtgtagcgtatggaaggggaagaaatgggctacattccctaacacagtgaatacgaaagatgcactgaaacgtgcaacatgaaggaggatttagcagtaagcgggaaacagagtgtcccgctgaaaccggccctgaagcgcgcacacaccgcccgtcattctccccgagcttaaacactcacttttaactaaaaccctgaaattgctaaggggaggc
M00607:191:000000000-BFK52:1:1113:7735:16520_CONS_SUB_SUB	NA	NA	3	NA	NA	NA	NA	0	3	0	0	0	0	0	0	0	0	0	0	0	0	0	0	0	0	0	0	0	0	0	0	no rank	root	NA	NA	NA	1	tcagcttaccctgtgaaggccccatagtaagcaaaatgggcaaaacccaaaacgtcaggtcgaggtgtagcgcatgaggtgggaagaaatgggctacattctctaacacagtgaatacgaaagatgcactgaaacgtgcaacatgaaggaggatttagcagtaagcgggaaatagagtgtcccgctgaaaccggccctgaagcgcgcacacaccgcccgtcattctccccgagcttaaacactcacttttaactaaaaccctgaaattgctaaggggaggc
M00607:191:000000000-BFK52:1:1113:4450:16652_CONS_SUB_SUB	0.992857143	{'RefDB_AcMDB07': 'CES035'}	2	130260	Retropinnidae	89572	Retropinna	1	2	0	0	0	0	0	0	0	0	0	0	0	0	0	0	0	0	0	0	0	0	0	0	species	Retropinna semoni	182228	['Retropinna semoni']	Retropinna semoni	182228	tcagcttaccctgtgaaggaataatagtaagcagaatgggcacagcccagaacgccaggtcaaggtgcagcgtatgaggtgggaagaaatgggctacattccctaatatagggcactacggatagtgctgtgaaaccagcccttgaaggtggatttagcagtaagaagaaaatagagtgttcttctgaacccggctctgaggcgcgcacacaccgcccgtcactctccccaaattcaccatttccagtatttaacgagaagactcgagtagaggggaggc
M00607:191:000000000-BFK52:1:1113:12262:16872_CONS_SUB_SUB	0.992907801	{'RefDB_AcMDB07': 'CES080'}	5	7934	Anguillidae	7935	Anguilla	1	5	0	0	0	0	0	0	0	0	0	0	0	0	0	0	0	0	0	0	0	0	0	0	species	Anguilla australis	7940	['Anguilla australis']	Anguilla australis	7940	ccagcttgcctcttgagagaccaaaagcaagcctaatgggtcctacccaaaacgtcaggtcgaggtgtagcgaatgagatggaatgaaatgggctacattttttggcacagaaaaacacgaaaagtgccatgaaataagcacgactgaaggtggatttagcagtaaaaaggaaatagagagtccttttgaaaccggctctgaggcgcgtacacaccgcccgtcactctcctcgaaaaataataaagacaattaataaaacaataaaaacaagaagaggaggc
M00607:191:000000000-BFK52:1:1113:4734:17377_CONS_SUB_SUB	0.978571429	{'RefDB_AcMDB07': 'CES077'}	2	8015	Salmonidae	8016	Oncorhynchus	1	2	0	0	0	0	0	0	0	0	0	0	0	0	0	0	0	0	0	0	0	0	0	0	species	Oncorhynchus mykiss	8022	['Oncorhynchus mykiss']	Oncorhynchus mykiss	8022	tcagcttaccctatgaaggccccatagtaagcaaaattggtataacccaaaacgtcaggtcgaggtgtagcgcatgaggtgggaagaaatgggctacattctctaaattagagcactacgaaccacgctgtgaaatcagcgtccgaaggtggatttagcagtaaacagaaaacagagagttctcttgaaactggctctgaggcgcgcacacaccgctcgtcaccctccccaagttcaacctgtccttctaactaagaagttaaccgaacaaaggggaggc
M00607:191:000000000-BFK52:1:1113:12846:17502_CONS_SUB_SUB	0.989323843	{'RefDB_AcMDB07': 'CES043'}	2	30875	Terapontidae	443751	Bidyanus	1	2	0	0	0	0	0	0	0	0	0	0	0	0	0	0	0	0	0	0	0	0	0	0	species	Bidyanus bidyanus	443752	['Bidyanus bidyanus']	Bidyanus bidyanus	443752	cagcttaccctatgaaggacgcacagtaagcaaaattggcacagcccagaacgtcaggtcgacgtgtagcgtatggaaggggaagaagtgggctacattccctaacacagtgaatacgaaagatgcactgaaacgtgcaacatgaaggaggatttagcagtaagcgggaaatagagtgtcccgctgaaaccggccctgaagcgcgcacacaccgcccgacattctccccgagcttaaacactcacttttaactaaaaccctgaaattgctaaggggaggc
M00607:191:000000000-BFK52:1:1113:8379:17667_CONS_SUB_SUB	0.964412811	{'RefDB_AcMDB07': 'CES035'}	2	130260	Retropinnidae	89572	Retropinna	1	2	0	0	0	0	0	0	0	0	0	0	0	0	0	0	0	0	0	0	0	0	0	0	species	Retropinna semoni	182228	['Retropinna semoni']	Retropinna semoni	182228	tcagcataccctgtgaagggttcatagtatgcaaggtgggtagagcccagaacgtcaggtcaaggtgcagcgtatgaggtgggaagaaatgggctacattccctaatatagggcactacggatagtgctgtgaaaccagcccttgaaggtggatttagcagtaagaagaaaatagagtgttcttctgaacccggctctgaggcgcgcacacaccgcccgtcactctccccaaattcaccatttccagtatttaacgagaagactcgagtaaaggggaggc
M00607:191:000000000-BFK52:1:1113:17563:19200_CONS_SUB_SUB	NA	NA	4	NA	NA	NA	NA	0	2	0	2	0	0	0	0	0	0	0	0	0	0	0	0	0	0	0	0	0	0	0	0	no rank	root	NA	NA	NA	1	tcagcttacctcatgagagacttatagtaagcaaaactggtataacccagaacgtcaggtcgaggtgtagcgaatggaaagggaagagatgggctacattccttaaattaaggaatacgaatgatgttctgaaacgttcatccgaaggaggatttagcagtaagcagaaaacagagtgttcccctgaaaccggccctgaagcgcgcacacaccgcccgtcactctccccaagccacacttcacccataaataaaacccaacaattgcaaaggggaggc
M00607:191:000000000-BFK52:1:1113:7153:20699_CONS_SUB_SUB	NA	NA	6	NA	NA	NA	NA	0	2	2	2	0	0	0	0	0	0	0	0	0	0	0	0	0	0	0	0	0	0	0	0	no rank	root	NA	NA	NA	1	ccagcttaccctatgaaggacgcacagtaagcaaaattggcacagcccagaacgtcaggtcgacgtgtagcgtatggaaggggaagaaatgggctacattccctaacacagtgaatacgaaagatgcactgaaacgtgcaacatgaaggaggatttagcagtaagcgggaaatagagtgtcccgctgaaaccggccctgaagcgcgcacacaccgcccgtcattctccccaaattcaccatttccagtatttaacgagaagactcgagtaaaggggaggc
M00607:191:000000000-BFK52:1:1113:20670:22304_CONS_SUB_SUB	0.989323843	{'RefDB_AcMDB07': 'CES043'}	2	30875	Terapontidae	443751	Bidyanus	1	2	0	0	0	0	0	0	0	0	0	0	0	0	0	0	0	0	0	0	0	0	0	0	species	Bidyanus bidyanus	443752	['Bidyanus bidyanus']	Bidyanus bidyanus	443752	tcagcttaccctatgaaggacgcacagtaagcaaaagtggcacagcccagaacgtcaggtcgacgtgtagcgtatggaagggaaagaaatgggctacattccctaacacagtgaatacgaaagatgcactgaaacgtgcaacatgaaggaggatttagcagtaagcgggaaatagagtgtcccgctgaaaccggccctgaagcgcgcacacaccgcccgtcattctccccgagcttaaacactcacttttaactaaaaccctgaaattgctaaggggaggc
M00607:191:000000000-BFK52:1:1113:19555:22699_CONS_SUB_SUB	0.992831541	{'RefDB_AcMDB07': 'CES006'}	3	86197	Eleotridae	78194	Mogurnda	1	3	0	0	0	0	0	0	0	0	0	0	0	0	0	0	0	0	0	0	0	0	0	0	species	Mogurnda adspersa	78195	['Mogurnda adspersa']	Mogurnda adspersa	78195	tcagcttaccctatggaggccccatagtaagcaaaattggtataacccaaaacgtcaggtcgaggtgtagcgtacgagaggggaagaaatgggctacattcactgatacagtacacacggacgataaattgaaataaacatctgaaggaggatttagcagtaagaaggaaaacagagtgttcccctgaaaccggccctgaagcgcgcacacaccgcccgtcactctccccaagccacacttcacccataaataaaacccaacaattgcaaaggggagac
M00607:191:000000000-BFK52:1:1113:10517:22950_CONS_SUB_SUB	NA	NA	6	NA	NA	NA	NA	0	2	4	0	0	0	0	0	0	0	0	0	0	0	0	0	0	0	0	0	0	0	0	0	no rank	root	NA	NA	NA	1	ccagcttaccctatgaaggacgcacagtaagcaaaattggcacagcccagaacgtcaggtcgacgtgtagcgtatggaaggggaagaaatgggctacattccctaacacagtgaatacgaaagatgcactgaaacgtgcaacatgaaggaggatttagcagtaagcgggaaatagagtgtcccgctgaaaccggccctgaggcgcgcacacaccgcccgtcactctccccaagttcaacctgtccttctaactaagaagttaaccgaacaaaggggaggc
M00607:191:000000000-BFK52:1:1114:24472:3167_CONS_SUB_SUB	0.978647687	{'RefDB_AcMDB07': 'CES043'}	4	30875	Terapontidae	443751	Bidyanus	1	2	2	0	0	0	0	0	0	0	0	0	0	0	0	0	0	0	0	0	0	0	0	0	species	Bidyanus bidyanus	443752	['Bidyanus bidyanus']	Bidyanus bidyanus	443752	tcagcttaccctgtgaaggaataatagtaagcaaaattggcacagcccagaacgtcaggtcgacgtgtagcgtatggaaggggaagaaatgggctacattccctaacacagtgaatacgaaagatgcactgaaacgtgcaacatgaaggaggatttagcagtaagcgggaaatagagtgtcccgctgaaaccggccctgaagcgcgcacacaccgcccgtcattctccccgagcttaaacactcacttttaactaaaaccctgaaattgctaaggggaggc
M00607:191:000000000-BFK52:1:1114:10873:5995_CONS_SUB_SUB	NA	NA	2	NA	NA	NA	NA	0	2	0	0	0	0	0	0	0	0	0	0	0	0	0	0	0	0	0	0	0	0	0	0	no rank	root	NA	NA	NA	1	ccagcttaccctatgaaggacgcacagtaagcaaaattggcacagcccagaacgtcaggtcgacgtgtagcgtatggaaggggaagaaatgggctacattccctaacacagtgaatacgaaagatgcactgaaacgtgcaacatgaaggaggatttagcagtaagcgggaaatagagtgtcccgctgaacccggctctgagacgcgtacacaccgcccgtcactctcccctgtcaaaacgcaccaaaaatacataatacaacagcactgacaaggggaggc
M00607:191:000000000-BFK52:1:1114:7986:6367_CONS_SUB_SUB	NA	NA	2	NA	NA	NA	NA	0	2	0	0	0	0	0	0	0	0	0	0	0	0	0	0	0	0	0	0	0	0	0	0	no rank	root	NA	NA	NA	1	tcagcttaccctgtgaaggcctctaacagtaagcaaaattggccagcccaaaaacgtcaggtcgaggtgtagcgtacgaagtgggaagaaatgggctacattttctaacaatagattaatacgaatgacaccctgaaacaggtgtttaaaggtggatttagcagtaaaaagtaaattagagagttattttgaaataggctctgagacgcgcacacaccgcccgtcaccctcccccacacacaataacacaatttcataatagcacaacacaaaacaaggggaggc
M00607:191:000000000-BFK52:1:1114:12435:6470_CONS_SUB_SUB	0.96819788	{'RefDB_AcMDB07': 'CES077'}	2	8015	Salmonidae	8016	Oncorhynchus	1	2	0	0	0	0	0	0	0	0	0	0	0	0	0	0	0	0	0	0	0	0	0	0	species	Oncorhynchus mykiss	8022	['Oncorhynchus mykiss']	Oncorhynchus mykiss	8022	tcagcttaccttgtgaaagcctataacagtaagcaaaattggcaaacccaaaacgtcaggtcgaggtgtagcgcatgaggtgggaagaaatgggctacattctctaaattagagcactacgaaccacgctgtgaaatcagcgtccgaaggtggatttagcagtaaacagaaaacagagagttctcttgaaactggctctgaggcgcgcacacaccgcccgtcactctccccaagttcaacctgtccttctaactaagaagttaaccgaacaaaggggaggc
M00607:191:000000000-BFK52:1:1114:26393:8029_CONS_SUB_SUB	0.992831541	{'RefDB_AcMDB07': 'CES016'}	4	8162	Percichthyidae	135753	Gadopsis	1	4	0	0	0	0	0	0	0	0	0	0	0	0	0	0	0	0	0	0	0	0	0	0	species	Gadopsis marmoratus	135755	['Gadopsis marmoratus']	Gadopsis marmoratus	135755	tcagcttaccccatgagagacttatagtaagcaaaactggtataacccagaacgtcaggtcgaggtgtagcgaatggaaagggaagagatgggctaaattccttaaattaaggaatacgaatgatgttctgaaacgttcatccgaaggaggatttagcagtaagcagaaaacagagagttccgctgaaattggccctgaagcgcgcacacaccgcccgtcactctctccaaatctaacattaatatacctaaaactacaaaacctaataaaggagaggc
M00607:191:000000000-BFK52:1:1114:26911:8082_CONS_SUB_SUB	0.992831541	{'RefDB_AcMDB07': 'CES016'}	3	8162	Percichthyidae	135753	Gadopsis	1	3	0	0	0	0	0	0	0	0	0	0	0	0	0	0	0	0	0	0	0	0	0	0	species	Gadopsis marmoratus	135755	['Gadopsis marmoratus']	Gadopsis marmoratus	135755	tcagcctacctcatgagagacttatagtaagcaaaactggtataacccagaacgtcaggtcgaggtgtagcgaatggaaagggaagagatgggctacattccttaaattaaggaatacgaatgatgttctgaaacgttcatccgaaggaggatttagcagtaagcagaaaacagagagttccgctgaaattggccctggagcgcgcacacaccgcccgtcactctctccaaatctaacattaatatacctaaaactacaaaacctaataaaggagaggc
M00607:191:000000000-BFK52:1:1114:20311:8233_CONS_SUB_SUB	NA	NA	2	NA	NA	NA	NA	0	2	0	0	0	0	0	0	0	0	0	0	0	0	0	0	0	0	0	0	0	0	0	0	no rank	root	NA	NA	NA	1	ccagcttgcctcttgagagaccaaaagcaagcctaatgggtcctacccaaaacgtcaggtcgaggtgtagcgaatgagatggaatgaaatgggctacattccctaacacagtgaatacgaaagatgcactgaaacgtgcaacatgaaggaggatttagcagtaagcgggaaatagagtgtcccgctgaaaccggccctgaagcgcgcacacaccgcccgtcattctccccgagcttaaacactcacttttaactaaaaccctgaaattgctaaggggaggc
M00607:191:000000000-BFK52:1:1114:2655:8728_CONS_SUB_SUB	0.989285714	{'RefDB_AcMDB07': 'CES077'}	2	8015	Salmonidae	8016	Oncorhynchus	1	2	0	0	0	0	0	0	0	0	0	0	0	0	0	0	0	0	0	0	0	0	0	0	species	Oncorhynchus mykiss	8022	['Oncorhynchus mykiss']	Oncorhynchus mykiss	8022	tcagcttaccctgtgaaggccccatagtaagcaaaatgggcaaaacccaaaacgtcaggtcgaggtgtagcgcatgaggtgggaagaaatgggctacatcctctaaattagagcactacgaaccacgctgtgaaatcagcgtccgaaggtggatttagcagaaaacagaaaacagagagttctcttgaaactagctctgaggcgcgcacacaccgcccgtcactctccccaagttcaacctgtccttctaactaagaagttaaccgaacaaaggggaggc
M00607:191:000000000-BFK52:1:1114:16334:8946_CONS_SUB_SUB	NA	NA	3	NA	NA	NA	NA	0	3	0	0	0	0	0	0	0	0	0	0	0	0	0	0	0	0	0	0	0	0	0	0	no rank	root	NA	NA	NA	1	tcagcttaccctgtgaaggccccatagtaagcaaaatgggcaaaacccaaaacgtcaggtcgaggtgtagcgcatgaggtgggaagaaatgggctacattctctaaattagagcactacgaaccacgctgtgaaatcagcgtccgaaggtggatttagcagtaaacagaaaacagagagttctcttgaaactggctctgaggcgcgcacacaccgcccgtcgctctccccaagccacacttcacccataaataaaacccaacaattgcaaaggggaggc
M00607:191:000000000-BFK52:1:1114:22780:10804_CONS_SUB_SUB	NA	NA	8	NA	NA	NA	NA	0	4	2	2	0	0	0	0	0	0	0	0	0	0	0	0	0	0	0	0	0	0	0	0	no rank	root	NA	NA	NA	1	tcagcttacctcatgagagacttatagtaagcaaaactggtataacccagaacgtcaggtcgaggtgtagcgaatggaaagggaagagatgggctacattccttaaattaaggaatacgaatgatgttctgaaacgttcatccgaaggaggatttagcagtaagcagaaaacagagagttccgctgaaattggccctgaagcgcgcacacaccgcccgtcactctctccaaattcaccatttccagtatttaacgagaagactcgagtaaaggggaggc
M00607:191:000000000-BFK52:1:1114:9327:11783_CONS_SUB_SUB	0.992882562	{'RefDB_AcMDB07': 'CES043'}	11	30875	Terapontidae	443751	Bidyanus	1	11	0	0	0	0	0	0	0	0	0	0	0	0	0	0	0	0	0	0	0	0	0	0	species	Bidyanus bidyanus	443752	['Bidyanus bidyanus']	Bidyanus bidyanus	443752	ccagcttaccctatgaaggacgcacagtaagcaaaattggcacagcccagaacgtcaggtcgacgtgtagcgtatggaaggggaagaaatgggctacattccctaacacagtgaatacgaaagatgcactgaaacgtgcaacatgaaggaggatttagcagtaagcgggaaatagagtgtcccgcagaaaccggccctgaagcgcgtacacaccgcccgtcattctccccgagcttaaacactcacttttaactaaaaccctgaaattgctaaggggaggc
M00607:191:000000000-BFK52:1:1114:27868:11981_CONS_SUB_SUB	0.992857143	{'RefDB_AcMDB07': 'CES077'}	2	8015	Salmonidae	8016	Oncorhynchus	1	2	0	0	0	0	0	0	0	0	0	0	0	0	0	0	0	0	0	0	0	0	0	0	species	Oncorhynchus mykiss	8022	['Oncorhynchus mykiss']	Oncorhynchus mykiss	8022	tcagcttaccctgtgaaggccccatagtaagcaaaatgggcaaaacccaaaacgtcaggtcgaggtgtagcgcatgaggtgggaagaaatgggctacattctctaaattagagcactacgaaccacgctgtgaaatcagcgtccgaaggtggatttagctgtaaacagaaaacagagagttctcttgaaactggctctgaggcgcgtacacaccgcccgtcactctccccaagttcaacctgtccttctaactaagaagttaaccgaacaaaggggaggc
M00607:191:000000000-BFK52:1:1114:24132:12047_CONS_SUB_SUB	0.992831541	{'RefDB_AcMDB07': 'CES006'}	10	86197	Eleotridae	78194	Mogurnda	1	10	0	0	0	0	0	0	0	0	0	0	0	0	0	0	0	0	0	0	0	0	0	0	species	Mogurnda adspersa	78195	['Mogurnda adspersa']	Mogurnda adspersa	78195	tcagcttaccctatgaaggccccatagtaagcaaaattggtataacccaaaacgtcaggtcgaggtgtagcgtacgagaggggaagaaatgggctacattcactgatacagtacacacggacgataaattgaaataaacatctgaaggaggatttagcagtaagaaggaaaacagagtgttcccctgaaaccggccccgaagcgcgcacacaccgcccgtcactctccccaagccacacttcgcccataaataaaacccaacaattgcaaaggggaggc
M00607:191:000000000-BFK52:1:1114:11372:14285_CONS_SUB_SUB	0.992857143	{'RefDB_AcMDB07': 'CES077'}	2	8015	Salmonidae	8016	Oncorhynchus	1	2	0	0	0	0	0	0	0	0	0	0	0	0	0	0	0	0	0	0	0	0	0	0	species	Oncorhynchus mykiss	8022	['Oncorhynchus mykiss']	Oncorhynchus mykiss	8022	tcagcttaccctgtgaaggccccatagtaagcaaaatgggcaaaacccaaaacgtcaggtcgaggtgtagcgcatgaggtgggaagaaatgggctacattctctaaattagagcactacgaaccacgctgtgaaatcagcgtccgaaggtggacttagcagtaaacagaaaacagagagttctcttgaaactggctctgaggcgcgcacacaccgcccgtcactctccccaagttcaacctgtccttccaactaagaagttaaccgaacaaaggggaggc
M00607:191:000000000-BFK52:1:1114:27675:15161_CONS_SUB_SUB	0.989247312	{'RefDB_AcMDB07': 'CES006'}	2	86197	Eleotridae	78194	Mogurnda	1	2	0	0	0	0	0	0	0	0	0	0	0	0	0	0	0	0	0	0	0	0	0	0	species	Mogurnda adspersa	78195	['Mogurnda adspersa']	Mogurnda adspersa	78195	tcagcttaccctatgaaggccccatagtaagcaaaattggtataacccaaaacgtcaggtcgaggtgtagcgtacgagaggggaagaaatgggctacattcgctgatacagtacacacggacgataatttgaaataaacatctgaaggaggatttagcagtaagaaggaaaacagagtgttcccctgaaaccggccctgaagcgcgcacacaccgcccgtcactctccccaagccacacttcaccataaataaaacccaacaattgcaaaggggaggc
M00607:191:000000000-BFK52:1:1114:7965:15464_CONS_SUB_SUB	NA	NA	3	NA	NA	NA	NA	0	3	0	0	0	0	0	0	0	0	0	0	0	0	0	0	0	0	0	0	0	0	0	0	no rank	root	NA	NA	NA	1	tcagcttaccctgtgaaggccccatagtaagcaaaatgggcaaaacccaaaacgtcaggtcgaggtgtagcgcatgaggtgggaagaaatgggctacattctctaaattagagcactacgaaccacgctgtgaaatcagcgtccgaaggtggatttagcagtaaacagaaaacagagagttctcttgaaactggctctgaggcgcgcacacaccgcccgtcactctcctcgaaaaataataaagacaattaataaaacaataaaaacaagaagaggaggc
M00607:191:000000000-BFK52:1:1114:19748:16963_CONS_SUB_SUB	0.992831541	{'RefDB_AcMDB07': 'CES016'}	3	8162	Percichthyidae	135753	Gadopsis	1	3	0	0	0	0	0	0	0	0	0	0	0	0	0	0	0	0	0	0	0	0	0	0	species	Gadopsis marmoratus	135755	['Gadopsis marmoratus']	Gadopsis marmoratus	135755	tcagcttacctcatgagagacttatagtaagcaaaactggtataacccaacgtcaggtcgaggtgtagcgaatggaaagggaagagatgggctacattccttaaattaaggaatacgaatgatgttctgaaacgttcatccgaaggaggatttagcagtaagcagaaaacagagagttccgctgaaattggccctgaagcgcgcacacaccgcccgtcactctctccaaatctaacattaatatacctaaaactacaaaacctaataaaggagaggc
M00607:191:000000000-BFK52:1:1114:8942:18762_CONS_SUB_SUB	0.992932862	{'RefDB_AcMDB07': 'CES170'}	2	30997	Plotosidae	301281	Porochilus	1	2	0	0	0	0	0	0	0	0	0	0	0	0	0	0	0	0	0	0	0	0	0	0	species	Porochilus rendahli	337708	['Porochilus rendahli']	Porochilus rendahli	337708	tcagcttaccctgtgaaggcctctgacagtaagcaaaattggccagcccaaaaacgtcaggtcgaggtgtagcgtacgaagtgggaagaaatgggctacattttctaacaatagattaatacgaatgacaccctgaaacaggtgtttaaaggtggatttagcagtaaaaagtaaattagagagttattttgaagtaggctctgagacgcgcacacaccgcccgtcaccctcccccacaaaaataataacattcataataataattaataagacaaggggaggt
M00607:191:000000000-BFK52:1:1115:10476:3594_CONS_SUB_SUB	NA	NA	2	NA	NA	NA	NA	0	2	0	0	0	0	0	0	0	0	0	0	0	0	0	0	0	0	0	0	0	0	0	0	no rank	root	NA	NA	NA	1	tcagcataccctgtgaagggttcatagtatgcaaggtgggtagagcccaaaacgtcaggtcgaggtgtagcgtatgaggagggaagaaatgggctacattccctgttttagggaaaaacggacgggggcgtgaaacggccccctgaaggtggatttagcagtagactggaagcagagagtcccgtcgaaactggctctgaggcgcgcacacaccgcccgtcactctccccaagttcaacctgtccttctaactaagaagataaccgaacaaaggggaggc
M00607:191:000000000-BFK52:1:1115:14275:6477_CONS_SUB_SUB	0.985714286	{'RefDB_AcMDB07': 'CES077'}	5	8015	Salmonidae	8016	Oncorhynchus	1	5	0	0	0	0	0	0	0	0	0	0	0	0	0	0	0	0	0	0	0	0	0	0	species	Oncorhynchus mykiss	8022	['Oncorhynchus mykiss']	Oncorhynchus mykiss	8022	tcagcttaccctgtgaaggccccatagtaagcaaaatgggcaaaacccaaaacgtcaggtcgaggtgtagcgcatgaggtgggaagaaatgggctacattctctaattagagcactacgaaccacgctgtgaaatcagcgtccaaaggtggatttagcggtaaacaggaaacagagagttctcttgaaactggctctgaggcgcgcacacaccgcccgtcactctccccaagttcaacctgtccttctaactaagaagttaaccgaacaaaggggaggc
M00607:191:000000000-BFK52:1:1115:25753:6973_CONS_SUB_SUB	0.992831541	{'RefDB_AcMDB07': 'CES006'}	4	86197	Eleotridae	78194	Mogurnda	1	4	0	0	0	0	0	0	0	0	0	0	0	0	0	0	0	0	0	0	0	0	0	0	species	Mogurnda adspersa	78195	['Mogurnda adspersa']	Mogurnda adspersa	78195	tcagcttaccctatgaaggccccatagtaagcaaaattggtataacccaaaacgtcaggtcgaggtgtagcgtacgagaggggaagaaatgggctacattcactgatacagtacacacggacgataaattgaaataaacatctgaaggaggatttagcagtaagaaggaaaacagagtgttcccctgaaaccggccctgaagcgcgcacacaccgcccgtcactctccccaagccacacttcacccataagtaaaacccaacaactgcaaaggggaggc
M00607:191:000000000-BFK52:1:1115:20839:7037_CONS_SUB_SUB	NA	NA	2	NA	NA	NA	NA	0	2	0	0	0	0	0	0	0	0	0	0	0	0	0	0	0	0	0	0	0	0	0	0	no rank	root	NA	NA	NA	1	tcagcttacctcatgagagacttatagtaagcaaaactggtataacccagaacgtcaggtcgaggtgtagcgaatggaacgggaagagatgggctacattccttaaattaaggaatacgaatgatgttctgaaacgttcatccgaaggaggatttagcagtaagcagaaaacagagagttccgctgaaattggccctgaagcgcgcacacaccgcccgtcattctccccgagcttaaacactcacttttaactaaaaccctgaaattgctaaggggaggc
M00607:191:000000000-BFK52:1:1115:4705:7230_CONS_SUB_SUB	NA	NA	2	NA	NA	NA	NA	0	2	0	0	0	0	0	0	0	0	0	0	0	0	0	0	0	0	0	0	0	0	0	0	no rank	root	NA	NA	NA	1	tcagcttacctcatgagagacttatagtaagcaaaactggtataacccagaacgtcaggtcgaggtgtagcgaatggaaagggaagagatgggctacattccttaaattaaggaatacgaatgatgttctgaaacgttcatccgaaggaggatttagcagtagcagaaaacagagagttccgctgaaattggccccgaagcgcgcacacaccgcccgtcattctccccgagcttaaacactcacttttaactaaaaccctgaaattgctaaggggaggc
M00607:191:000000000-BFK52:1:1115:11281:8283_CONS_SUB_SUB	0.992857143	{'RefDB_AcMDB07': 'CES077'}	8	8015	Salmonidae	8016	Oncorhynchus	1	8	0	0	0	0	0	0	0	0	0	0	0	0	0	0	0	0	0	0	0	0	0	0	species	Oncorhynchus mykiss	8022	['Oncorhynchus mykiss']	Oncorhynchus mykiss	8022	tcagcttaccctgtgaaggccccatagtaagcaaaatgggcaaaacccaaaacgtcaggtcgaggtgtagcgcatgaggtgggaagaaatgggctacattctctaaattagagcactacgaaccacgctgtgaaatcagcgtccgaaggtggatttagcagtaaacagaaaacggagagttctcttgaaactagctctgaggcgcgcacacaccgcccgtcactctccccaagttcaacctgtccttctaactaagaagttaaccgaacaaaggggaggc
M00607:191:000000000-BFK52:1:1115:28452:10151_CONS_SUB_SUB	0.989285714	{'RefDB_AcMDB07': 'CES077'}	2	8015	Salmonidae	8016	Oncorhynchus	1	2	0	0	0	0	0	0	0	0	0	0	0	0	0	0	0	0	0	0	0	0	0	0	species	Oncorhynchus mykiss	8022	['Oncorhynchus mykiss']	Oncorhynchus mykiss	8022	tcagcttaccctgtgaaggccccatagtaagcaaaatgggcaaaacccaaaacgtcaggtcgaggtgtagcgcatgaggtgggaagaaatgggctacattctctaaattagagcactacgaaccacgctgtgaaatcagcgtccgaaggtggatatagcagtaaacagaaaacagagagttctcttgaaactggctctgaggcgcgcacacaccgcccgtcactctccctaggttcaacctgtccttctaactaagaagttaaccgaacaaaggggaggc
M00607:191:000000000-BFK52:1:1115:29095:14703_CONS_SUB_SUB	0.992907801	{'RefDB_AcMDB07': 'CES005'}	2	7953	Cyprinidae	7961	Cyprinus	1	2	0	0	0	0	0	0	0	0	0	0	0	0	0	0	0	0	0	0	0	0	0	0	species	Cyprinus carpio	7962	['Cyprinus carpio']	Cyprinus carpio	7962	tcagcttaccctgtgaaggtaataaaagtaagcaaaatgggcacaacccaacacgtcaggtcgaggtgtagcgcatgaagtgggaagaaatgtgctacattttctaatatagaatattacgaacatgcaccatgaaacaatgcttgaaggaggatttagtagtaaaagggaaatagagtgtccctttgaacccggctctgagacgcgtacacaccgcccgtcactctcccctgtcaaaacgcaccaaaaatacataatacaacagcactgacaaggggaggc
M00607:191:000000000-BFK52:1:1115:20462:16922_CONS_SUB_SUB	0.992857143	{'RefDB_AcMDB07': 'CES077'}	10	8015	Salmonidae	8016	Oncorhynchus	1	10	0	0	0	0	0	0	0	0	0	0	0	0	0	0	0	0	0	0	0	0	0	0	species	Oncorhynchus mykiss	8022	['Oncorhynchus mykiss']	Oncorhynchus mykiss	8022	tcagcttaccctgtgaaggccccatagtaagcaaaatgggcaaaacccaaaacgtcaggtcgaggtgtagcgcatgaggtgggaagaaatgggctacattctctaaattagagcactacgaaccacgctgtggaatcagcgtccgaaggcggatttagcagtaaacagaaaacagagagttctcttgaaactggctctgaggcgcgcacacaccgcccgtcactctccccaagttcaacctgtccttctaactaagaagttaaccgaacaaaggggaggc
M00607:191:000000000-BFK52:1:1115:3039:17143_CONS_SUB_SUB	NA	NA	2	NA	NA	NA	NA	0	2	0	0	0	0	0	0	0	0	0	0	0	0	0	0	0	0	0	0	0	0	0	0	no rank	root	NA	NA	NA	1	tcagcttaccctatgaaggccccatagtaagcaaaattggtataacccaaaacgtcaggtcgaggtgtagcgtacgagaggggaagaaatgggctacattcactgatacagtacacacggacgataaattgaaataaacatctgaaggaggatttagcagtaagaaggaaaacagagtgttcttctgaacccggctctgaggcgcgcacacaccgcccgtcactctccccaaattcaccatttccagtatttaacgagaagactcgagtaaaggggaggc
M00607:191:000000000-BFK52:1:1115:26521:17655_CONS_SUB_SUB	0.992831541	{'RefDB_AcMDB07': 'CES006'}	2	86197	Eleotridae	78194	Mogurnda	1	2	0	0	0	0	0	0	0	0	0	0	0	0	0	0	0	0	0	0	0	0	0	0	species	Mogurnda adspersa	78195	['Mogurnda adspersa']	Mogurnda adspersa	78195	cagcttaccctatgaaggccccatagtacgcaaaattggtataacccaaaacgtcaggtcgaggtgtagcgtacgagaggggaagaaatgggctacattcactgatacagtacacacggacgataaattgaaataaacatctgaaggaggatttagcagtaagaaggaaaacagagtgttcccctgaaaccggccctgaagcgcgcacacaccgcccgtcactctccccaagccacacttcacccataaataaaacccaacaattgcaaaggggaggc
M00607:191:000000000-BFK52:1:1115:19589:17836_CONS_SUB_SUB	0.953571429	{'RefDB_AcMDB07': 'CES077'}	2	8015	Salmonidae	8016	Oncorhynchus	1	2	0	0	0	0	0	0	0	0	0	0	0	0	0	0	0	0	0	0	0	0	0	0	species	Oncorhynchus mykiss	8022	['Oncorhynchus mykiss']	Oncorhynchus mykiss	8022	tcagcataccctgtgaagggttcatagtatgcaaggtgggtagagcccaaaacgtcaggtcgaggtgtagcgtatgaggagggaagaaatgggctacattctctaaattagagcactacgaaccacgctgtgaaatcagcgtccgaaggtggatttagcagtaaacagaaaacagagagttctcttgaaactggctctgaggcgcgcacacaccgcccgtcgctctccccaagttcaacctgtccttctaactaagaagttaaccgaacaaaggggaggc
M00607:191:000000000-BFK52:1:1115:25913:20221_CONS_SUB_SUB	0.992831541	{'RefDB_AcMDB07': 'CES006'}	5	86197	Eleotridae	78194	Mogurnda	1	5	0	0	0	0	0	0	0	0	0	0	0	0	0	0	0	0	0	0	0	0	0	0	species	Mogurnda adspersa	78195	['Mogurnda adspersa']	Mogurnda adspersa	78195	tcagcttaccctatgaaggccccatagtgagcaaagttggtataacccaaaacgtcaggtcgaggtgtagcgtacgagaggggaagaaatgggctacattcactgatacagtacacacggacgataaattgaaataaacatctgaaggaggatttagcagtaagaaggaaaacagagtgttcccctgaaaccggccctgaagcgcgcacacaccgcccgtcactctccccaagccacacttcacccataaataaaacccaacaattgcaaaggggaggc
M00607:191:000000000-BFK52:1:1115:6780:21283_CONS_SUB_SUB	0.992831541	{'RefDB_AcMDB07': 'CES006'}	7	86197	Eleotridae	78194	Mogurnda	1	7	0	0	0	0	0	0	0	0	0	0	0	0	0	0	0	0	0	0	0	0	0	0	species	Mogurnda adspersa	78195	['Mogurnda adspersa']	Mogurnda adspersa	78195	tcagcttaccctatgaaggccccatagtgagcaaaattggtataacccaaaacgtcaggtcgaggtgtagcgtacgagaggggaagaaatgggctacattcactgatacagtacacacggacgataaattgaaatgaacatctgaaggaggatttagcagtaagaaggaaaacagagtgttcccctgaaaccggccctgaagcgcgcacacaccgcccgtcactctccccaagccacacttcacccataaataaaacccaacaattgcaaaggggaggc
M00607:191:000000000-BFK52:1:1115:22980:22549_CONS_SUB_SUB	0.992857143	{'RefDB_AcMDB07': 'CES035'}	3	130260	Retropinnidae	89572	Retropinna	1	3	0	0	0	0	0	0	0	0	0	0	0	0	0	0	0	0	0	0	0	0	0	0	species	Retropinna semoni	182228	['Retropinna semoni']	Retropinna semoni	182228	tcagcttaccctgtgaaggaataatagtaagcagaatgggcacagcccggaacgtcaggtcaaggtgcagcgtatgaggtgggaagaaatgggctacattccctaatatagggcactacggatagtgctgtgaaaccagccctcgaaggtggatttagcagtaagaagaaaatagagtgttcttctgaacccggctctgaggcgcgcacacaccgcccgtcactctccccaaattcaccatttccagtatttaacgagaagactcgagtaaaggggaggc
M00607:191:000000000-BFK52:1:1115:10949:23583_CONS_SUB_SUB	0.992857143	{'RefDB_AcMDB07': 'CES077'}	4	8015	Salmonidae	8016	Oncorhynchus	1	4	0	0	0	0	0	0	0	0	0	0	0	0	0	0	0	0	0	0	0	0	0	0	species	Oncorhynchus mykiss	8022	['Oncorhynchus mykiss']	Oncorhynchus mykiss	8022	tcagcttaccctgtgaaggccccatagtaagcaaaatgggcaaaacccaaaacgtcaggtcgaggtgtagcgcatgaggtgggaagaaatgggctacattctctaaattagagcactacgaaccacgctgcgaaatcagcgtccgaaggtggatttagcagtaaacagaaaacagagagttctcttgaaactggctctgaggcgcgcacacaccgcccgtcactctccccaagttcaacctgtccttctaactaagaagttgaccgaacaaaggggaggc
M00607:191:000000000-BFK52:1:1116:25065:2888_CONS_SUB_SUB	NA	NA	10	NA	NA	NA	NA	0	2	3	5	0	0	0	0	0	0	0	0	0	0	0	0	0	0	0	0	0	0	0	0	no rank	root	NA	NA	NA	1	ccagcttaccctatgaaggacgcacagtaagcaaaattggcacagcccagaacgtcaggtcgacgtgtagcgtatggaaggggaagaaatgggctacattccctaacacagtgaatacgaaagatgcactgaaacgtgcaacatgaaggaggatttagcagtaagcgggaaatagagtgtcccgctgaaaccggccctgaggcgcgcacacaccgcccgtcactctccccaagtctatttttttggttcataaaagcactactggacaaaggggaggc
M00607:191:000000000-BFK52:1:1116:19796:3715_CONS_SUB_SUB	0.992831541	{'RefDB_AcMDB07': 'CES016'}	2	8162	Percichthyidae	135753	Gadopsis	1	2	0	0	0	0	0	0	0	0	0	0	0	0	0	0	0	0	0	0	0	0	0	0	species	Gadopsis marmoratus	135755	['Gadopsis marmoratus']	Gadopsis marmoratus	135755	tcagcttacctcctgagagacttatagtaagcaaaactggtataacccagaacgtcaggtcgaggtgtagcgaatggaaagggaagagatgggctacattccttaaattaaggaatacgaatgatgttccgaaacgttcatccgaaggaggatttagcagtaagcagaaaacagagagttccgctgaaattggccctgaagcgcgcacacaccgcccgtcactctctccaaatctaacattaatatacctaaaactacaaaacctaataaaggagaggc
M00607:191:000000000-BFK52:1:1116:19034:4560_CONS_SUB_SUB	0.992831541	{'RefDB_AcMDB07': 'CES016'}	2	8162	Percichthyidae	135753	Gadopsis	1	2	0	0	0	0	0	0	0	0	0	0	0	0	0	0	0	0	0	0	0	0	0	0	species	Gadopsis marmoratus	135755	['Gadopsis marmoratus']	Gadopsis marmoratus	135755	tcagcttacctcctgagagacttatagtaagcaaaactggtataacccagaacgtcaggtcgaggtgtagcgaatggaaagggaagagatgggctacattccttaaattaaggaatacgaatgatgttctgaaacgttcatccgaaggaggatttagcagtaagcagaaaacagagagttccgctgaaattggccctgaagcgcgcacacaccgcctgtcactctctccaaatctaacattaatatacctaaaactacaaaacctaataaaggagaggc
M00607:191:000000000-BFK52:1:1116:20136:6264_CONS_SUB_SUB	NA	NA	3	NA	NA	NA	NA	0	3	0	0	0	0	0	0	0	0	0	0	0	0	0	0	0	0	0	0	0	0	0	0	no rank	root	NA	NA	NA	1	tcagcataccctgtgaagggttcatagtatgcaaggtgggtagagcccaaaacgtcaggtcgaggtgtagcgtatgaggagggaagaaatgggctacattccctgttttagggaaaaacggacgggggcgcgaaacggccccctgaaggtggatttagcagtagactggaagcagagagtcccgtcgaaactggctctgaggcgcgcacacaccgcccgtcactctccccaagttcaacctgtccttctaactaagaagttaaccgaacaaaggggaggc
M00607:191:000000000-BFK52:1:1116:17113:11280_CONS_SUB_SUB	NA	NA	2	NA	NA	NA	NA	0	2	0	0	0	0	0	0	0	0	0	0	0	0	0	0	0	0	0	0	0	0	0	0	no rank	root	NA	NA	NA	1	ccagcttaccctatgaaggacgcacagtaagcaaaattggcacagcccagaacgtcaggtcgacgtgtagcgtatggaagggggagaaatgggctacattccctaacacagtgaatacgaaagatgcactgaaacgtgcaacatgaaggaggatttagcagtaagcgggaaatagagtgtcccgctgaaaccggccctgaagcgcgcacacaccgcccgtcattctccccaagccacacttcacccataaataaaacccaacaattgcaaaggggaggc
M00607:191:000000000-BFK52:1:1116:7592:11619_CONS_SUB_SUB	0.989208633	{'RefDB_AcMDB07': 'CES087'}	4	130264	Galaxiidae	51242	Galaxias	1	4	0	0	0	0	0	0	0	0	0	0	0	0	0	0	0	0	0	0	0	0	0	0	species	Galaxias maculatus	61620	['Galaxias maculatus']	Galaxias maculatus	61620	tcagcataccctgtgaagggttcatagtatgcagggtgggtagagcccaaaacgtcaggtcgaggtgtagcgtatgaggagggaagaaatgggctacattccctgttttagggaaaaacggacgggggcgtgaaacggccccctgaaggtggatttagcagtagactggaagcagaaagtcccgtcgaaactggctctgaggcgcgcacacaccgcccgtccctctccccaagtctatttttttggttcataaaagcactactggacaaaggggaggc
M00607:191:000000000-BFK52:1:1116:11306:13099_CONS_SUB_SUB	0.992907801	{'RefDB_AcMDB07': 'CES005'}	3	7953	Cyprinidae	7961	Cyprinus	1	3	0	0	0	0	0	0	0	0	0	0	0	0	0	0	0	0	0	0	0	0	0	0	species	Cyprinus carpio	7962	['Cyprinus carpio']	Cyprinus carpio	7962	tcagcttaccctgtgaaggtaataaaagtaagcaaaatgggcacaacccaaaacgtcaggtcgaggtgtagcgcatgaagtgggaagaaatgggctacattttctaatatagaatattacgaacatgcaccatgaaacaatgcttgaaggaggatttagtagtgaaggggaaatagagtgtccctttgaacccggctctgagacgcgtacacaccgcccgtcactctcccctgtcaaaacgcaccaaaaatacataatacaacagcactgacaaggggaggc
M00607:191:000000000-BFK52:1:1116:21719:15153_CONS_SUB_SUB	0.992857143	{'RefDB_AcMDB07': 'CES077'}	3	8015	Salmonidae	8016	Oncorhynchus	1	3	0	0	0	0	0	0	0	0	0	0	0	0	0	0	0	0	0	0	0	0	0	0	species	Oncorhynchus mykiss	8022	['Oncorhynchus mykiss']	Oncorhynchus mykiss	8022	tcagcttaccctgtgaaggccccatagtaagcaaaatgggcgaaacccaaaacgtcaggtcgaggtgtagcgcatgaggtgggaagaaatgggctacattctctaaattagagcactacgaaccacgctgtgaaatcagcgtccgaaggtggatttagcagtaaacagaaaacggagagttctcttgaaactggctctgaggcgcgcacacaccgcccgtcactctccccaagttcaacctgtccttctaactaagaagttaaccgaacaaaggggaggc
M00607:191:000000000-BFK52:1:1116:19721:15411_CONS_SUB_SUB	0.992882562	{'RefDB_AcMDB07': 'CES043'}	2	30875	Terapontidae	443751	Bidyanus	1	2	0	0	0	0	0	0	0	0	0	0	0	0	0	0	0	0	0	0	0	0	0	0	species	Bidyanus bidyanus	443752	['Bidyanus bidyanus']	Bidyanus bidyanus	443752	ccagcttaccctatgaaggacgcacagtaagcaaaattggcacagcccagaacgtcaggtcgacgtgtagcgtatggaaggggaagaaatgggctacattccctaacacagtgaatgcgaaagatgcactgaaacgtgcaacatgaaggaggatttagcagtaagcgggaaatagagtgtcccgctgaaaccggccctgaagcgcgcacacaccgcccgtcattctccccgagcttaaacactcacttttaactaaaactctgaaattgctaaggggaggc
M00607:191:000000000-BFK52:1:1116:12673:15939_CONS_SUB_SUB	0.992882562	{'RefDB_AcMDB07': 'CES043'}	2	30875	Terapontidae	443751	Bidyanus	1	2	0	0	0	0	0	0	0	0	0	0	0	0	0	0	0	0	0	0	0	0	0	0	species	Bidyanus bidyanus	443752	['Bidyanus bidyanus']	Bidyanus bidyanus	443752	ccagcttaccctatgaaggacgcacagtaagcaaaattggcacagcccagaacgtcaggtcgacgtgtagcgtatggaaggggaagaaatgggctacattccctaacacagtgaatacgaaagatgcactgaaacgggcaacatgaaggaggatttagcagtaagcgggaagtagagtgtcccgctgaaaccggccctgaagcgcgcacacaccgcccgtcattctccccgagcttaaacactcacttttaactaaaaccctgaaattgctaaggggaggc
M00607:191:000000000-BFK52:1:1116:14522:16259_CONS_SUB_SUB	NA	NA	2	NA	NA	NA	NA	0	2	0	0	0	0	0	0	0	0	0	0	0	0	0	0	0	0	0	0	0	0	0	0	no rank	root	NA	NA	NA	1	ccagcttgcctcttgagagaccaaaagcaagcctaatgggtcctacccaaaacgtcaggtcgaggtgtagcgaatgagatggaatgaaatgggctacattttctgacacagaaaaacacgaaaagtgccatgaaataagcacgactgaaggtggatttagcagtaaaaaggaaatagagagtccttttgaaaccggctctgaggcgcgcacacaccgcccgtcactctccccaagttcaacctgtccttctaactaagaagttaaccgaacaaaggggaggc
M00607:191:000000000-BFK52:1:1116:23977:18377_CONS_SUB_SUB	0.992857143	{'RefDB_AcMDB07': 'CES077'}	2	8015	Salmonidae	8016	Oncorhynchus	1	2	0	0	0	0	0	0	0	0	0	0	0	0	0	0	0	0	0	0	0	0	0	0	species	Oncorhynchus mykiss	8022	['Oncorhynchus mykiss']	Oncorhynchus mykiss	8022	tcagcttaccctgtgaaggcaccatagtaagcaaaatgggcaaaacccaaaacgtcaggtcgaggtgtagcgcatgaggtgggaagaaatgggctacattctctaaattagagcactacgaaccacgctgtgaaatcagcgtccgaaggcggatttagcagtaaacagaaaacagagagttctcttgaaactggctctgaggcgcgcacacaccgcccgtcactctccccaagttcaacctgtccttctaactaagaagttaaccgaacaaaggggaggc
M00607:191:000000000-BFK52:1:1116:10494:19845_CONS_SUB_SUB	NA	NA	2	NA	NA	NA	NA	0	2	0	0	0	0	0	0	0	0	0	0	0	0	0	0	0	0	0	0	0	0	0	0	no rank	root	NA	NA	NA	1	tcagcttaccctatgaaggccccatagtaagcaaaattggtataacccaaaacgtcaggtcgaggtgtagcgtacgagaggggaagaaatgggctacattcactgatacagtacacacggacgataaattgaaataaacatctgaaggaggatttagcagtaagaaggaaatagagtgtcccgctgaaaccggccctgaagcgcgcacacaccgcccgtcattctccccgagcttaaacactcacttttaactaaaaccctgaaattgctaaggggaggc
M00607:191:000000000-BFK52:1:1116:16608:24543_CONS_SUB_SUB	0.971830986	{'RefDB_AcMDB07': 'CES005'}	3	7953	Cyprinidae	7961	Cyprinus	1	3	0	0	0	0	0	0	0	0	0	0	0	0	0	0	0	0	0	0	0	0	0	0	species	Cyprinus carpio	7962	['Cyprinus carpio']	Cyprinus carpio	7962	tcagcttaccctatgaaggccccatagtaagcaaaatgggcacaacccaaaacgtcaggtcgaggtgtagcgcatgaagtgggaagaaatgggctacattttctaatatagaatattacgaacatgcaccatgaaacaatgcttgaaggaggatttagtagtaaaagggaaatagagtgtccctttgaacccggctctgagacgcgtacacaccgcccgtcactctcccctgtcaaaacgcaccaaaaatacataatacaacagcactgacaaggggaggc
M00607:191:000000000-BFK52:1:1117:8254:2188_CONS_SUB_SUB	0.992831541	{'RefDB_AcMDB07': 'CES006'}	2	86197	Eleotridae	78194	Mogurnda	1	2	0	0	0	0	0	0	0	0	0	0	0	0	0	0	0	0	0	0	0	0	0	0	species	Mogurnda adspersa	78195	['Mogurnda adspersa']	Mogurnda adspersa	78195	tcagcttaccctatgaaggccccatagtaagcaaaattggtataacccaaaacgtcaggtcgaggtgtagcgtacgagaggggaagaaatgggctacattcactgatacagtacacacggacgataaattgaaataaacatctgaaggaggatttagcagtaagaaggaaaacagagtgttcccctgaaaccggccctgaagcgcgcacaccgcccgtcactctccccaagccacacttcacccataaataaaacccaacaattgcaaaggggaggc
M00607:191:000000000-BFK52:1:1117:22361:6423_CONS_SUB_SUB	0.992907801	{'RefDB_AcMDB07': 'CES005'}	2	7953	Cyprinidae	7961	Cyprinus	1	2	0	0	0	0	0	0	0	0	0	0	0	0	0	0	0	0	0	0	0	0	0	0	species	Cyprinus carpio	7962	['Cyprinus carpio']	Cyprinus carpio	7962	tcagcttaccctgtgaaggtaataaaagtaagcaatatgggcacaacccaaaacgtcaggtcgaggtgtagcgcatgaagtgggaagaaatgggctacattttctaatatagaatattacgaacatgcaccatgaaacaatgcttggaggaggatttagtagtaaaagggaaatagagtgtccctttgaacccggctctgagacgcgtacacaccgcccgtcactctcccctgtcaaaacgcaccaaaaatacataatacaacagcactgacaaggggaggc
M00607:191:000000000-BFK52:1:1117:25766:8531_CONS_SUB_SUB	0.992907801	{'RefDB_AcMDB07': 'CES005'}	2	7953	Cyprinidae	7961	Cyprinus	1	2	0	0	0	0	0	0	0	0	0	0	0	0	0	0	0	0	0	0	0	0	0	0	species	Cyprinus carpio	7962	['Cyprinus carpio']	Cyprinus carpio	7962	tcagcttaccctgtgaaggtaataaaagtaagcaaaatgggcacaacccaaaacgtcaggtcgaggtgtagcgcatgaagtgggaagaaataggctacattttctaatatagaatattacaaacatgcaccatgaaacaatgcttgaaggaggatttagtagtaaaagggaaatagagtgtccctttgaacccggctctgagacgcgtacacaccgcccgtcactctcccctgtcaaaacgcaccaaaaatacataatacaacagcactgacaaggggaggc
M00607:191:000000000-BFK52:1:1117:23026:13306_CONS_SUB_SUB	0.992857143	{'RefDB_AcMDB07': 'CES035'}	10	130260	Retropinnidae	89572	Retropinna	1	2	4	4	0	0	0	0	0	0	0	0	0	0	0	0	0	0	0	0	0	0	0	0	species	Retropinna semoni	182228	['Retropinna semoni']	Retropinna semoni	182228	tcagcttcccctgtgaaggaataatagtcagcagaatgggcacagcccagaacgtcaggtcaaggtgcagcgtatgaggtgggaagaaatgggctacattccctaatatagggcactacggatagtgctgtgaaaccagcccttgaaggtggatttagcagtaagaagaaaatagagtgttcttctgaacccggctctgaggcgcgcacacaccgcccgtcactctccccaaattcaccatttccagtatttaacgagaagactcgagtaaaggggaggc
M00607:191:000000000-BFK52:1:1117:19903:17462_CONS_SUB_SUB	NA	NA	2	NA	NA	NA	NA	0	2	0	0	0	0	0	0	0	0	0	0	0	0	0	0	0	0	0	0	0	0	0	0	no rank	root	NA	NA	NA	1	tcagcttaccctgtgaaggccccatagtaagcaaaatgggcaaaacccaaaacgtcaggtcgaggtgtagcgcatgaggtgggaagaaatgggctacattctctaaattagagcactacgaaccacgctgtgaaatcagcgtccgaaggtggatttagcagtaaacagaaaacagagagttctcttgaaactggctctgaggcgcgcacacaccgcccgtcactctccccaagtctatttttttggctcataaaagcactactggacaaaggggaggc
M00607:191:000000000-BFK52:1:1117:25673:18276_CONS_SUB_SUB	0.985765125	{'RefDB_AcMDB07': 'CES043'}	20	30875	Terapontidae	443751	Bidyanus	1	10	7	3	0	0	0	0	0	0	0	0	0	0	0	0	0	0	0	0	0	0	0	0	species	Bidyanus bidyanus	443752	['Bidyanus bidyanus']	Bidyanus bidyanus	443752	tcagcttaccctatgaaggccccatagtaagcaaaattggcacagcccagaacgtcaggtcgacgtgtagcgtatggaaggggaagaaatgggctacattccctaacacagtgaatacgaaagatgcactgaaacgtgcaacatgaaggaggatttagcagtaagcgggaaatagagtgtcccgctgaaaccggccctgaagcgcgcacacaccgcccgtcattctccccgagcttaaacactcacttttaactaaaaccctgaaattgctaaggggaggc
M00607:191:000000000-BFK52:1:1117:14681:19461_CONS_SUB_SUB	0.992805755	{'RefDB_AcMDB07': 'CES087'}	6	130264	Galaxiidae	51242	Galaxias	1	6	0	0	0	0	0	0	0	0	0	0	0	0	0	0	0	0	0	0	0	0	0	0	species	Galaxias maculatus	61620	['Galaxias maculatus']	Galaxias maculatus	61620	tcagcataccctgtgaagggttcatagtatgcaaggtgggtagagcccaaaacgtcaggtcgaggtgtagcgtatgaggagggaagaaatgggctacattccctgttttagggaaaaacggacgggggcgtggaacggccccctgaaggtggatttagcagtagactggaagcagagagtcccgtcgaaactggctctgaggcgcgcacacaccgcccgtcaccctccccaagtctatttttttggttcataaaagcactactggacaaaggggaggc
M00607:191:000000000-BFK52:1:1117:8475:20348_CONS_SUB_SUB	NA	NA	2	NA	NA	NA	NA	0	2	0	0	0	0	0	0	0	0	0	0	0	0	0	0	0	0	0	0	0	0	0	0	no rank	root	NA	NA	NA	1	ccagcttaccctatgaaggacgcacagtaagcaaaattggcacagcccagaacgtcaggtcgacgtgtagcgtatggaaggggaagaaatgggctacattccctaacacagtgaatgcgaaagatgcactgaaacgtgcaacatgaaggaggatttagcagtaagcagaaaacagagagttccgctgaaattggccctgaagcgcgcacacaccgcccgtcactctctccaaatctaacattaatatacctaaaactacaaaacctaataaaggagaggc
M00607:191:000000000-BFK52:1:1117:25573:21337_CONS_SUB_SUB	0.992805755	{'RefDB_AcMDB07': 'CES087'}	2	130264	Galaxiidae	51242	Galaxias	1	2	0	0	0	0	0	0	0	0	0	0	0	0	0	0	0	0	0	0	0	0	0	0	species	Galaxias maculatus	61620	['Galaxias maculatus']	Galaxias maculatus	61620	tcagcacaccctgtgaagggttcatagtatgcaaggtgggtagagcccaaaacgtcaggtcgaggtgtagcgtatgaggagggaagaaatgggctacattccctgttttagggaaaaacggacgggggcgtgaaacggccccctgaaggtggatttagcagtagactggaagcagagagtcccgtcgaaactggctctgaggcgcgcacacaccgcccgtcactctccccaagtctatttttttggttcataaaagcactactggacagaggggaggc
M00607:191:000000000-BFK52:1:1117:20409:23528_CONS_SUB_SUB	NA	NA	9	NA	NA	NA	NA	0	3	3	3	0	0	0	0	0	0	0	0	0	0	0	0	0	0	0	0	0	0	0	0	no rank	root	NA	NA	NA	1	tcagcttacctcatgagagacttatagtaagcaaaactggtataacccagaacgtcaggtcgaggtgtagcgaatggaaagggaagagatgggctacattccttaaattaaggaatacgaatgatgttctgaaacgttcatccgaaggaggatttagcagtaagcagaaaacagagagttccgctgaaattggccctgaagcgcgcacacaccgcccgtcactctccccaaattcaccatttccagtatttaacgagaagactcgagtaaaggggaggc
M00607:191:000000000-BFK52:1:1117:12932:23640_CONS_SUB_SUB	0.950177936	{'RefDB_AcMDB07': 'CES035'}	8	130260	Retropinnidae	89572	Retropinna	1	3	3	2	0	0	0	0	0	0	0	0	0	0	0	0	0	0	0	0	0	0	0	0	species	Retropinna semoni	182228	['Retropinna semoni']	Retropinna semoni	182228	tcagcataccctgtgaagggttcatagtatgcaaggtgggtagagcccaaaacgtcaggtcgaggtgtagcgtatgaggagggaagaaatgggctacattccctaatatagggcactacggatagtgctgtgaaaccagcccttgaaggtggatttagcagtaagaagaaaatagagtgttcttctgaacccggctctgaggcgcgcacacaccgcccgtcactctccccaaattcaccatttccagtatttaacgagaagactcgagtaaaggggaggc
M00607:191:000000000-BFK52:1:1117:21259:23955_CONS_SUB_SUB	0.996402878	{'RefDB_AcMDB07': 'CES004'}	5070	8165	Percidae	8166	Perca	1	3	24	14	460	589	637	700	610	921	332	490	0	0	0	0	0	0	290	0	0	0	0	0	species	Perca fluviatilis	8168	['Perca fluviatilis']	Perca fluviatilis	8168	tcagcttaccctgtgaaggttaaatagtaagcaaaattggtacaacctaaaacgtcaggtcgaggtgtagcgtatgggaagggaagaaatgggctacatttcctattacaggaaatacaaatggtgtactgaaacgtacgcctgaaggaggatttagcagtaagcaggaaatagagcgtcccgctgaaattggccctgaagcgcgcacacaccgcccgtcactctccccaagcctaccaactaaaataattaaaaccctataatcgcgaaggggaggc
M00607:191:000000000-BFK52:1:1118:12167:5224_CONS_SUB_SUB	0.992907801	{'RefDB_AcMDB07': 'CES005'}	2	7953	Cyprinidae	7961	Cyprinus	1	2	0	0	0	0	0	0	0	0	0	0	0	0	0	0	0	0	0	0	0	0	0	0	species	Cyprinus carpio	7962	['Cyprinus carpio']	Cyprinus carpio	7962	tcagcttaccctgtgaaggtaataaaagtaagcaaaatgggcacatcccaaaacgtcaggtcgaggtgtagcgcatgaagtgggaagaaatgggctacattttctaatatagaatattacgaacatgcaccatgaaacaatgcttgaaggaggatttagtagtaaaagggaaatagagtgtccctttgaacccggctctgaggcgcgtacacaccgcccgtcactctcccctgtcaaaacgcaccaaaaatacataatacaacagcactgacaaggggaggc
M00607:191:000000000-BFK52:1:1118:14935:5677_CONS_SUB_SUB	NA	NA	2	NA	NA	NA	NA	0	2	0	0	0	0	0	0	0	0	0	0	0	0	0	0	0	0	0	0	0	0	0	0	no rank	root	NA	NA	NA	1	tcagcttaccctgtgaaggccccatagtaagcaaaatgggcaaaacccaaaacgtcaggtcgaggtgtagcgcatgaggtgggaagaaatgggctacattctctaaattagagcactacgaaccacgctgtgaaatcagcgtccgaaggtggatttagcagtaaacagaaaacagagagttctcttgaaactggctctgaagcgcgcacacaccgcccgtcactctctccaaatctaacattaatatacctaaaactacaaaacctaataaaggagaggc
M00607:191:000000000-BFK52:1:1118:23217:5931_CONS_SUB_SUB	0.992857143	{'RefDB_AcMDB07': 'CES077'}	2	8015	Salmonidae	8016	Oncorhynchus	1	2	0	0	0	0	0	0	0	0	0	0	0	0	0	0	0	0	0	0	0	0	0	0	species	Oncorhynchus mykiss	8022	['Oncorhynchus mykiss']	Oncorhynchus mykiss	8022	tcagcttaccctgtgaaggccccatagttagcaaaatgggcaaaacccaaaacgtcaggtcgaggtgtagcgcatgaggtgggaagaaatgggctacattctctaaattagagcactacgaaccacgctgtgaaatcagcgtccgaaggtggatttagcagtaaacagaaaacagagagttctcttgaaactggctctgaggcgcgcacacaccgcccgtcactatccccaagttcaacctgtccttctaactaagaagttaaccgaacaaaggggaggc
M00607:191:000000000-BFK52:1:1118:12928:8439_CONS_SUB_SUB	NA	NA	2	NA	NA	NA	NA	0	2	0	0	0	0	0	0	0	0	0	0	0	0	0	0	0	0	0	0	0	0	0	0	no rank	root	NA	NA	NA	1	tcagcttaccctatgaaggccccatagtaagcaaaattggtataacccaaaacgtcaggtcgaggtgtagcgtacgagaggggaagaaatgggctacattcactgatacagtacacacggacgataaattgaaataaacatctgaaggaggatttagcagtaagaaggaaaacagagtgttcccctgaaaccggccctgaggcgcgcacacaccgcccgtcactctccccaaattcaccatttccagtatttaacgagaagactcgagtaaaggggaggc
M00607:191:000000000-BFK52:1:1118:8211:8599_CONS_SUB_SUB	NA	NA	6	NA	NA	NA	NA	0	3	3	0	0	0	0	0	0	0	0	0	0	0	0	0	0	0	0	0	0	0	0	0	no rank	root	NA	NA	NA	1	tcagcttaccttgtgaaagcctataacagtaagcaaaattggcaaacccaaaaacgtcaggtcgaggtgtagcgtacgaagtgggaagaaatgggctacattccctaacacagtgaatacgaaagatgcactgaaacgtgcaacatgaaggaggatttagcagtaagcgggaaatagagtgtcccgctgaaaccggccctgaagcgcgcacacaccgcccgtcattctccccgagcttaaacactcacttttaactaaaaccctgaaattgctaaggggaggc
M00607:191:000000000-BFK52:1:1118:11453:11126_CONS_SUB_SUB	NA	NA	2	NA	NA	NA	NA	0	2	0	0	0	0	0	0	0	0	0	0	0	0	0	0	0	0	0	0	0	0	0	0	no rank	root	NA	NA	NA	1	tcagcttaccttgtgaaagcctataacagtaagcaaaattggcaaacccaaaaacgtcaggtcgaggtgtagcgtacgaagtgggaagaaatgggctacattttctaataatagactactacgaatagcaccctgaaacgagtgcctaaaggtggatttagcagtaaaaagtaaacagagagttcttttgaatcaggctctgaggcgcgcacacaccgcccgtcactctccccaagtctatttttttggttcataaaagcactactggacaaaggggaggc
M00607:191:000000000-BFK52:1:1118:29651:12934_CONS_SUB_SUB	0.992805755	{'RefDB_AcMDB07': 'CES087'}	2	130264	Galaxiidae	51242	Galaxias	1	2	0	0	0	0	0	0	0	0	0	0	0	0	0	0	0	0	0	0	0	0	0	0	species	Galaxias maculatus	61620	['Galaxias maculatus']	Galaxias maculatus	61620	tcagcataccctgtgaagggttcatagtctgcaaggtgggtagagcccaaaacgtcaggtcgaggtgtagcgtatgaggagggaagaaatgggctacattccctgttttagggaaaaacggacgggggcgtgaaacggccccctgaaggtggatttagcagtagactggaagcagagagtcccgtcgaaactggctctgaggcgcgcacacaccgcccgtcactctccccaagtctatttttttgggtcataaaagcactactggacaaaggggaggc
M00607:191:000000000-BFK52:1:1118:9185:13995_CONS_SUB_SUB	0.989323843	{'RefDB_AcMDB07': 'CES043'}	2	30875	Terapontidae	443751	Bidyanus	1	2	0	0	0	0	0	0	0	0	0	0	0	0	0	0	0	0	0	0	0	0	0	0	species	Bidyanus bidyanus	443752	['Bidyanus bidyanus']	Bidyanus bidyanus	443752	ccagcttaccctatgaaggacgcacagtaagcaaaattggcacagcccagaacgtcaggtcgacgtgcagcgtatggaaggggaagaaatgggctacattccctaacacagtgtatacgaaagatgcactgaaacgtgcaacatgaaggaggatttagcagtaagcgggaaatagagtgtcccgctgaaaccggccctgaagcgcgcacacaccgcccgtcattctccccgagcttaaacgctcacttttaactaaaaccctgaaattgctaaggggaggc
M00607:191:000000000-BFK52:1:1118:12103:14796_CONS_SUB_SUB	0.992857143	{'RefDB_AcMDB07': 'CES077'}	2	8015	Salmonidae	8016	Oncorhynchus	1	2	0	0	0	0	0	0	0	0	0	0	0	0	0	0	0	0	0	0	0	0	0	0	species	Oncorhynchus mykiss	8022	['Oncorhynchus mykiss']	Oncorhynchus mykiss	8022	tcagcttaccctgtgaaggccccatagtaagcagaatgggcaaaacccaaaacgtcaggtcgaggtgtagcgcatgaggtgggaagaaatgggctacattctctaaattagagcactacgaaccacgctgtgaaatcagcgtccgaaggtggatttagtagtaaacagaaaacagagagttctcttgaaactggctctgaggcgcgcacacaccgcccgtcactctccccaagttcaacctgtccttctaactaagaagttaaccgaacaaaggggaggc
M00607:191:000000000-BFK52:1:1118:14762:16017_CONS_SUB_SUB	NA	NA	3	NA	NA	NA	NA	0	3	0	0	0	0	0	0	0	0	0	0	0	0	0	0	0	0	0	0	0	0	0	0	no rank	root	NA	NA	NA	1	tcagcttaccctatgaaggccccatagtaagcaaaattggtataacccaaaacgtcaggtcgaggtgtagcgtacgagaggggaagaaatgggctacattccctgttttagggaaaaacggacgggggcgtgaaacggccccctgaaggtggatttagcagtagactggaagcagagagtcccgtcgaaactggctctgaggcgcgcacacaccgcccgtcactctccccaagtctatttttttggttcataaaagcactactggacaaaggggaggc
M00607:191:000000000-BFK52:1:1118:20068:20430_CONS_SUB_SUB	NA	NA	6	NA	NA	NA	NA	0	2	0	4	0	0	0	0	0	0	0	0	0	0	0	0	0	0	0	0	0	0	0	0	no rank	root	NA	NA	NA	1	tcagcataccctgtgaagggttcatagtatgcaaggtgggtagagcccaaaacgtcaggtcgaggtgtagcgtatggaaggggaagaaatgggctacattccctaacacagtgaatacgaaagatgcactgaaacgtgcaacatgaaggaggatttagcagtaagcgggaaatagagtgtcccgctgaaaccggccctgaagcgcgcacacaccgcccgtcattctccccgagcttaaacactcacttttaactaaaaccctgaaattgctaaggggaggc
M00607:191:000000000-BFK52:1:1118:20691:22225_CONS_SUB_SUB	NA	NA	2	NA	NA	NA	NA	0	2	0	0	0	0	0	0	0	0	0	0	0	0	0	0	0	0	0	0	0	0	0	0	no rank	root	NA	NA	NA	1	tcagcttaccctgtgaaggaataatagtaagcagaatgggcacagcccagaacgtcaggtcaaggtgcagcgtatgaggtgggaagaaatgggctacattccctaatgtagggcactacggatagtgctgtgaaaccagcccttgaaggtggatttagcagtaagaagaaaatagagtgttcttctgaacccggctctgaggcgcgcacacaccgcccgtcattctccccgagcttaaacactcacttttaactaaaaccctgaaattgctaaggggaggc
M00607:191:000000000-BFK52:1:1118:15461:24309_CONS_SUB_SUB	0.992857143	{'RefDB_AcMDB07': 'CES077'}	2	8015	Salmonidae	8016	Oncorhynchus	1	2	0	0	0	0	0	0	0	0	0	0	0	0	0	0	0	0	0	0	0	0	0	0	species	Oncorhynchus mykiss	8022	['Oncorhynchus mykiss']	Oncorhynchus mykiss	8022	tcagcttaccctgtgaaggccccatagtaagcaaaatgggcaaaacccaaaacgtcaggtcgaggtgtagcgcatgaggtgggaagaaatgggctacattctctaaattggagcactacgaaccacgctgtgaaatcagcgtccgaaggtggatttagcagtaaacagaaaacagagagttctcttgaaactggctctgaggcgcgcacacaccgcccgtcactctccccaagttcaacctgtccctctaactaagaagttaaccgaacaaaggggaggc
M00607:191:000000000-BFK52:1:1119:16871:5689_CONS_SUB_SUB	0.992831541	{'RefDB_AcMDB07': 'CES006'}	2	86197	Eleotridae	78194	Mogurnda	1	2	0	0	0	0	0	0	0	0	0	0	0	0	0	0	0	0	0	0	0	0	0	0	species	Mogurnda adspersa	78195	['Mogurnda adspersa']	Mogurnda adspersa	78195	tcagcttaccctatgaaggccccatagtaagcaaaattggtataacccaaaacgtcaggtcgaggtgtagcgtacgagaggggaagaaatgggctacattcactgatacagtacacacggacgataaattgaactaaacatctgaaggaggatttagcagtaagaaggaaaacagagtgttcccctgaaaccggccctgaagcgcgcacacaccgcccgtcactctccccaagccacacttcacccataaataaaacccaacaattgcaaagaggaggc
M00607:191:000000000-BFK52:1:1119:22185:6744_CONS_SUB_SUB	NA	NA	4	NA	NA	NA	NA	0	2	0	2	0	0	0	0	0	0	0	0	0	0	0	0	0	0	0	0	0	0	0	0	no rank	root	NA	NA	NA	1	tcagcttaccctgtgaaggccccatagtaagcaaaatgggcaaaacccaaaacgtcaggtcgaggtgtagcgcatgaggtgggaagaaatgggctacattctctaaattagagcactacgaaccacgctgtgaaatcagcgtccgaaggtggatttagcagtaaacagaaaacagagagttctcttgaaaccggccctgaagcgcgcacacaccgcccgtcactctccccaagccacacttcacccataaataaaacccaacaattgcaaaggggaggc
M00607:191:000000000-BFK52:1:1119:26610:7368_CONS_SUB_SUB	0.992831541	{'RefDB_AcMDB07': 'CES006'}	2	86197	Eleotridae	78194	Mogurnda	1	2	0	0	0	0	0	0	0	0	0	0	0	0	0	0	0	0	0	0	0	0	0	0	species	Mogurnda adspersa	78195	['Mogurnda adspersa']	Mogurnda adspersa	78195	tcagcttaccctatgaaggccccatagtaagcaaaattggtataacccaaaacgtcaggtcgaggtgtagcgtacgagaggggaagaaatgggctacattcactgatacagtacacacggacgataaattgaaataaacatctgaaggaggatttagcggtaagaaggaaaacagagtgttcccctgaaaccggccccgaagcgcgcacacaccgcccgtcactctccccaagccacacttcacccataaataaaacccaacaattgcaaaggggaggc
M00607:191:000000000-BFK52:1:1119:16621:7950_CONS_SUB_SUB	0.992907801	{'RefDB_AcMDB07': 'CES080'}	2	7934	Anguillidae	7935	Anguilla	1	2	0	0	0	0	0	0	0	0	0	0	0	0	0	0	0	0	0	0	0	0	0	0	species	Anguilla australis	7940	['Anguilla australis']	Anguilla australis	7940	ccagcttgcctcttgagagaccaaaagcaagcctaatgggtcctacccaaaacgtcaggtcgaggtgtagcgaatgagatggaatgaaatgggctgcattttctgacacagaaaaacacgaaaagtgccatgaaataagcacgactgaaggtggatttagcagtaaaaaggaaatagagagtccttttgaaaccggctctgaggcgcgtacacaccgcccgtcactctcctcgaaaaataataaagacaattaataaaacaataaaaacaagtagaggaggc
M00607:191:000000000-BFK52:1:1119:24703:11019_CONS_SUB_SUB	NA	NA	3	NA	NA	NA	NA	0	3	0	0	0	0	0	0	0	0	0	0	0	0	0	0	0	0	0	0	0	0	0	0	no rank	root	NA	NA	NA	1	tcagcttaccctatgaaggccccatagtaagcaaaattggtataacccaaaacgtcaggtcgaggtgtagcgtacgagaggggaagaaatgggctacattcactgatacagtacacacggacgataaattgaaataaacatctgaaggaggatttagcagtaagaaggaaaacagagtgttcccctgaaaccggccctgaggcgcgcacacaccgcccgtcactctccccaagttcaacctgtccttctaactaagaagttaaccgaacaaaggggaggc
M00607:191:000000000-BFK52:1:1119:10904:14607_CONS_SUB_SUB	0.989285714	{'RefDB_AcMDB07': 'CES035'}	2	130260	Retropinnidae	89572	Retropinna	1	2	0	0	0	0	0	0	0	0	0	0	0	0	0	0	0	0	0	0	0	0	0	0	species	Retropinna semoni	182228	['Retropinna semoni']	Retropinna semoni	182228	tcagcttaccctgtgaaggaataatagtaagcagaatgggcacagcccagaacgtctggtcaaggtgcagcgtatgaggtgggaagaaatgggctacattccctaatatagggcactacggatagtgctgtgaaaccagcccctgaaggtggatttagccgtaagaagaaaatagagtgttcttctgaacccggctctgaggcgcgcacacaccgcccgtcactctccccaaattcaccatttccagtatttaacgagaagactcgagtaaaggggaggc
M00607:191:000000000-BFK52:1:1119:14633:17423_CONS_SUB_SUB	0.953571429	{'RefDB_AcMDB07': 'CES006'}	2	86197	Eleotridae	78194	Mogurnda	1	2	0	0	0	0	0	0	0	0	0	0	0	0	0	0	0	0	0	0	0	0	0	0	species	Mogurnda adspersa	78195	['Mogurnda adspersa']	Mogurnda adspersa	78195	ccagcttaccctatgaaggacgcacagtaagcaaaattggcacagcccagaacgtcaggtcgacgtgtagtgtatggaaggggaagaaatgggctacattcactgatacagtacacacggacgataaattgaaataaacatctgaaggaggatttagcagtaagaaggaaaacagagtgttcccctgaaaccggccctgaagcgcgcacacaccgcccgtcactctccccaagccacacttcacccataaataaaacccaacaattgcaaaggggaggc
M00607:191:000000000-BFK52:1:1119:20867:18248_CONS_SUB_SUB	0.964539007	{'RefDB_AcMDB07': 'CES080'}	2	7934	Anguillidae	7935	Anguilla	1	2	0	0	0	0	0	0	0	0	0	0	0	0	0	0	0	0	0	0	0	0	0	0	species	Anguilla australis	7940	['Anguilla australis']	Anguilla australis	7940	ccagcttgcctcttgagagaccaaaagcaagcctaatgggtcctacccaaaacgtcaggtcgaggtgtagcgaatgaaatgggctacattttctgacacagaaaaacacgaaaagtgccatgaaataagcacgactgaaggtggatttagcagtaaaaaggaaatagagagtccttttgaaaccggctctgaggcgcgtacacaccgcccgtcactctcctcgaaaaataataaagacaattaataaaacaataaaaacaagaagaggaggc
M00607:191:000000000-BFK52:1:1119:10782:18396_CONS_SUB_SUB	0.992907801	{'RefDB_AcMDB07': 'CES080'}	2	7934	Anguillidae	7935	Anguilla	1	2	0	0	0	0	0	0	0	0	0	0	0	0	0	0	0	0	0	0	0	0	0	0	species	Anguilla australis	7940	['Anguilla australis']	Anguilla australis	7940	ccagcttgcctcttgagagaccaaaagcaagcctaatgggtcctacccaaaacgtcaggtcgaggtgtagcgaatgagatggaatgaaatgggctacattttctgacacagaaaaacacgaaaagtgccatgaaataagcacgattgaaggtggatttagcagtaaaaaggaaatagagagtccttttgaaaccggctttgaggcgcgtacacaccgcccgtcactctcctcgaaaaataataaagacaattaataaaacaataaaaacaagaagaggaggc
M00607:191:000000000-BFK52:1:2101:24515:2446_CONS_SUB_SUB	0.989323843	{'RefDB_AcMDB07': 'CES043'}	2	30875	Terapontidae	443751	Bidyanus	1	2	0	0	0	0	0	0	0	0	0	0	0	0	0	0	0	0	0	0	0	0	0	0	species	Bidyanus bidyanus	443752	['Bidyanus bidyanus']	Bidyanus bidyanus	443752	ccagcttaccctatgaaggacgcacagtaagcaaaattggcacagcccagaacgtcaggtcgacgtgtagcgtatggaaggggaagaaatgagctacattccctaacacagtgaatacgaaagatgctctgaaacgtgcaacatgaaggaggatttagcagtaagcgggaaatagagtgtcccgctgaaaccggccctgaagcgcgcacacaccgcccgtcattctccccgagcttaaacacccacttttaactaaaaccctgaaattgctaaggggaggc
M00607:191:000000000-BFK52:1:2101:25443:4001_CONS_SUB_SUB	0.964412811	{'RefDB_AcMDB07': 'CES016'}	3	8162	Percichthyidae	135753	Gadopsis	1	3	0	0	0	0	0	0	0	0	0	0	0	0	0	0	0	0	0	0	0	0	0	0	species	Gadopsis marmoratus	135755	['Gadopsis marmoratus']	Gadopsis marmoratus	135755	tcagcttaccctatgaaggccccatagtaagcaaaattggtataacccaaaacgtcaggtcgaggtgtagcgaatggaaagggaagagatgggctacattccttaaattaaggaatacgaatgatgttctgaaacgttcatccgaaggaggatttagcagtaagcagaaaacagagagttccgctgaaattggccctgaagcgcgcacacaccgcccgtcactctctccaaatctaacattaatatacctaaaactacaaaacctagtaaaggagaggc
M00607:191:000000000-BFK52:1:2101:12359:9661_CONS_SUB_SUB	0.992857143	{'RefDB_AcMDB07': 'CES077'}	2	8015	Salmonidae	8016	Oncorhynchus	1	2	0	0	0	0	0	0	0	0	0	0	0	0	0	0	0	0	0	0	0	0	0	0	species	Oncorhynchus mykiss	8022	['Oncorhynchus mykiss']	Oncorhynchus mykiss	8022	tcggcttaccctgtgaaggccccatagtaagcaaaatgggcgaaacccaaaacgtcaggtcgaggtgtagcgcatgaggtgggaagaaatgggctacattctctaaattagagcactacgaaccacgctgtgaaatcagcgtccgaaggtggatttagcagtaaacagaaaacagagagttctcttgaaactggctctgaggcgcgcacacaccgcccgtcactctccccaagttcaacctgtccttctaactaagaagttaaccgaacaaaggggaggc
M00607:191:000000000-BFK52:1:2101:26545:10501_CONS_SUB_SUB	0.992907801	{'RefDB_AcMDB07': 'CES005'}	3	7953	Cyprinidae	7961	Cyprinus	1	3	0	0	0	0	0	0	0	0	0	0	0	0	0	0	0	0	0	0	0	0	0	0	species	Cyprinus carpio	7962	['Cyprinus carpio']	Cyprinus carpio	7962	tcagcttcccctgtgaaggtaataaaagtaagcaaaatgggcacaacccaaaacgtcaggtcgaggtgtagcgcatgaagtgggaagaaatgggctacattttctagtatagaatattacgaacatgcaccatgaaacaatgcttgaaggaggatttagtagtaaaagggaaatagagtgtccctttgaacccggctctgagacgcgtacacaccgcccgtcactctcccctgtcaaaacgcaccaaaaatacataatacaacagcactgacaaggggaggc
M00607:191:000000000-BFK52:1:2101:27269:11617_CONS_SUB_SUB	0.992831541	{'RefDB_AcMDB07': 'CES006'}	2	86197	Eleotridae	78194	Mogurnda	1	2	0	0	0	0	0	0	0	0	0	0	0	0	0	0	0	0	0	0	0	0	0	0	species	Mogurnda adspersa	78195	['Mogurnda adspersa']	Mogurnda adspersa	78195	tcagcttcccctgtgaaggccccatagtaagcaaaattggtataacccaaaacgtcaggtcgaggtgtagcgtacgagaggggaagaaatgggctacattcactgatacagtacacacggacgataaattgaaataaacatctgaaggaggatttagcagtaagaaggaaaacagagtgttcccctgaaaccggccctgaagcgcgcacacaccgcccgtcactctccccaagccacacttcacccataaataaaacccaacaattgcaaaggggaggc
M00607:191:000000000-BFK52:1:2101:5239:12886_CONS_SUB_SUB	0.989285714	{'RefDB_AcMDB07': 'CES035'}	2	130260	Retropinnidae	89572	Retropinna	1	2	0	0	0	0	0	0	0	0	0	0	0	0	0	0	0	0	0	0	0	0	0	0	species	Retropinna semoni	182228	['Retropinna semoni']	Retropinna semoni	182228	tcagcttcccctgtgaaggcatcatagtaagcagaatgggcacagcccagaacgtcaggtcaaggtgcagcgtatgaggtgggaagaaatgggctacattccctaatatagggcactacggatagtgctgtgaaaccagcccttgaaggtggatttagcagtaagaagaaaatagagtgttcttctgaacccggctctgaggcgcgcacacaccgcccgtcactctccccaaattcaccatttccagtatttaacgagaagactcgagtaaaggggaggc
M00607:191:000000000-BFK52:1:2101:16278:22157_CONS_SUB_SUB	0.989323843	{'RefDB_AcMDB07': 'CES043'}	2	30875	Terapontidae	443751	Bidyanus	1	2	0	0	0	0	0	0	0	0	0	0	0	0	0	0	0	0	0	0	0	0	0	0	species	Bidyanus bidyanus	443752	['Bidyanus bidyanus']	Bidyanus bidyanus	443752	ccagcttaccctaagaaggacgcacagtcagcaaaattggcacagcccagaacgtcaggtcgacgtgtagcgtatggaaggggaagaaatgggctacattccctaacacagtgaatacgaaagatgcactgaaacgtgcaacatgaaggaggattagcagtaagcgggaaatagagtgtcccgctgaaaccggccctgaagcgcgcacacaccgcccgtcattctccccgagcttaaacactcacttttaactaaaaccctgaaattgctaaggggaggc
M00607:191:000000000-BFK52:1:2102:22399:4792_CONS_SUB_SUB	0.992882562	{'RefDB_AcMDB07': 'CES043'}	2	30875	Terapontidae	443751	Bidyanus	1	2	0	0	0	0	0	0	0	0	0	0	0	0	0	0	0	0	0	0	0	0	0	0	species	Bidyanus bidyanus	443752	['Bidyanus bidyanus']	Bidyanus bidyanus	443752	ccagcttaccctatgaaggacgcacagtaagcaaaattggcacagcccagaacgtcaggtcgacgtgtagtgtatggaaggggaagaaatgggctacattccctaacacagtgaatacgaaagatgcactgaaacgtgcaacatgaaggaggatttagcagtaagcgggaaatagagtgtcccgctgaaaccggccctgaagcgcgcacacaccgcccatcattctccccgagcttaaacactcacttttaactaaaaccctgaaattgctaaggggaggc
M00607:191:000000000-BFK52:1:2102:18496:8125_CONS_SUB_SUB	0.957295374	{'RefDB_AcMDB07': 'CES016'}	8	8162	Percichthyidae	135753	Gadopsis	1	2	3	3	0	0	0	0	0	0	0	0	0	0	0	0	0	0	0	0	0	0	0	0	species	Gadopsis marmoratus	135755	['Gadopsis marmoratus']	Gadopsis marmoratus	135755	ccagcttaccctatgaaggacgcacagtaagcaaaattggcacagcccagaacgtcaggtcgaggtgtagcgaatggaaagggaagagatgggctacattccttaaattaaggaatacgaatgatgttctgaaacgttcatccgaaggaggatttagcagtaagcagaaaacagagagttccgctgaaattggccctgaagcgcgcacacaccgcccgtcactctctccaaatctaacattaatatacctaaaactacaaaacctaataaaggagaggc
M00607:191:000000000-BFK52:1:2102:15920:16533_CONS_SUB_SUB	NA	NA	4	NA	NA	NA	NA	0	2	0	2	0	0	0	0	0	0	0	0	0	0	0	0	0	0	0	0	0	0	0	0	no rank	root	NA	NA	NA	1	tcagcttaccctgtgaaggtaataaaagtaagcaaaatgggcacaacccaaaacgtcaggtcgaggtgtagcgcatgaagtgggaagaaatgggctacattttctaatatagaatattacgaacatgcaccatgaaacaatgcttgaaggaggatttagtagtaaaagggaaatagagtgtccctttgaacccggctctgagacgcgtacacaccgcccgtcactctccccaaattcaccatttccagtatttaacgagaagactcgagtaaaggggaggc
M00607:191:000000000-BFK52:1:2102:23998:18507_CONS_SUB_SUB	NA	NA	2	NA	NA	NA	NA	0	2	0	0	0	0	0	0	0	0	0	0	0	0	0	0	0	0	0	0	0	0	0	0	no rank	root	NA	NA	NA	1	tcagcttaccctgtgaaggccccatagtaagcaaaatgggcaaaacccaaaacgtcaggtcgaggtgtagcgcatgaggtgggaagaaatgggctacattctctaaattagagcactacgaaccacgctgtgaaatcagcgtccgaaggtggatttagcagtaaacagaaaacagagagttctcttgaacccggctctgagacgcgtacacaccgcccgtcactctcccctgtcaaaacgcaccaaaaatacataatacaacagcactgacaaggggaggc
M00607:191:000000000-BFK52:1:2102:3621:18666_CONS_SUB_SUB	NA	NA	2	NA	NA	NA	NA	0	2	0	0	0	0	0	0	0	0	0	0	0	0	0	0	0	0	0	0	0	0	0	0	no rank	root	NA	NA	NA	1	tcagcttaccctgtgaaggccccatagtaagcaaaatgggcaaaacccaaaacgtcaggtcgaggtgtagcgcatgaggtgggaagaaatgggctacattctctaaattagagcactacgaaccacgctgtgaaatcagcgtccgaaggtggatttagcagtagactggaagcagagagtcccgtcgaaactggctctgaggcgcgcacacaccgcccgtcactctccccaagtctatttttttggttcataaaagcactactggacaaaggggaggc
M00607:191:000000000-BFK52:1:2102:6262:20843_CONS_SUB_SUB	0.978571429	{'RefDB_AcMDB07': 'CES035'}	2	130260	Retropinnidae	89572	Retropinna	1	2	0	0	0	0	0	0	0	0	0	0	0	0	0	0	0	0	0	0	0	0	0	0	species	Retropinna semoni	182228	['Retropinna semoni']	Retropinna semoni	182228	ccagcttaccctatgaaggacgcacagtaagcagaatgggcacagcccagaacgtcaggtcaaggtgcagcgtatgaggtgggaagaaatgggctacattccctaatatagggcactacggatagtgctgtgaaaccagcccttgaaggtggatttagcagtaagaagaaaatagagtgttcttctgaacccggctctgaggcgcgcacacaccgcccgtcactctccccaaattcaccatttccagtatttaacgagaagactcgagtaaaggggaggc
M00607:191:000000000-BFK52:1:2103:22952:6514_CONS_SUB_SUB	0.992805755	{'RefDB_AcMDB07': 'CES087'}	2	130264	Galaxiidae	51242	Galaxias	1	2	0	0	0	0	0	0	0	0	0	0	0	0	0	0	0	0	0	0	0	0	0	0	species	Galaxias maculatus	61620	['Galaxias maculatus']	Galaxias maculatus	61620	tcagcataccctgtgaagggttcatagtatgcaaggtgggtagagcccaaaacgtcaggtcgaggtgtagcgtatgaggagggaagaaatgggctacattccctgttttagggaaaaacggacgggggcgtgaaacggccccctgaaggtggatttagtagtagactggaagcagagagtcccgtcgaaactggctctgaggcgcgcacacaccgcccgtcactctccccaagtctatttttttggttcataaaagcgctactggacaaaggggaggc
M00607:191:000000000-BFK52:1:2103:3154:7752_CONS_SUB_SUB	0.989247312	{'RefDB_AcMDB07': 'CES006'}	2	86197	Eleotridae	78194	Mogurnda	1	2	0	0	0	0	0	0	0	0	0	0	0	0	0	0	0	0	0	0	0	0	0	0	species	Mogurnda adspersa	78195	['Mogurnda adspersa']	Mogurnda adspersa	78195	tcagcttaccctatgaaggccccatagtcagcaaaattggtataacccaaaacgtcaggtcgaggtgtagcgtacgagaggggaagagatgggctacattcactgatacagtacacacggacgataaattgaaataaacacctgaaggaggatttagcagtaagaaggaaaacagagtgttcccctgaaaccggccctgaagcgcgcacacaccgcccgtcactctccccaagccacacttcacccataaataaaacccaacaattgcaaaggggaggc
M00607:191:000000000-BFK52:1:2103:23936:9687_CONS_SUB_SUB	NA	NA	3	NA	NA	NA	NA	0	3	0	0	0	0	0	0	0	0	0	0	0	0	0	0	0	0	0	0	0	0	0	0	no rank	root	NA	NA	NA	1	tcagcttaccttgtgaaagcctataacagtaagcaaaattggcaaacccaaaaacgtcaggtcgaggtgtagcgtacgaagtgggaagaaatgggctacattttctaataatagactactacgaatagcaccctgaaacgagtgcctaaaggtggatttagcagtaaaaagtaaacagagagttcttttgaatcaggctctgagacgcgcacacaccgcccgtcattctccccgagcttaaacactcacttttaactaaaaccctgaaattgctaaggggaggc
M00607:191:000000000-BFK52:1:2103:9554:10298_CONS_SUB_SUB	NA	NA	6	NA	NA	NA	NA	0	3	3	0	0	0	0	0	0	0	0	0	0	0	0	0	0	0	0	0	0	0	0	0	no rank	root	NA	NA	NA	1	tcagcttaccctgtgaaggccccatagtcagcaaaatgggcaaaacccaaaacgtcaggtcgaggtgtagcgcatgaggtgggaagaaatgggctacattctctaaattagagcactacgaaccacgctgtgaaatcagcgtccgaaggtggatttagcagtaaacagaaaacagagagttctcttgaaactggctctgaggcgcgcacacaccgcccgtcactctccccaagtctatttttttggttcataaaagcactactggacaaaggggaggc
M00607:191:000000000-BFK52:1:2103:23500:12930_CONS_SUB_SUB	0.992957746	{'RefDB_AcMDB07': 'CES001'}	4	30997	Plotosidae	301283	Neosilurus	1	4	0	0	0	0	0	0	0	0	0	0	0	0	0	0	0	0	0	0	0	0	0	0	species	Neosilurus hyrtlii	301284	['Neosilurus hyrtlii']	Neosilurus hyrtlii	301284	tcagcttaccttgtgaaagcctataacagtaggcaaaattggcaaacccaaaaacgtcaggtcgaggtgtagcgtacgaagtgggaagaaatgggctacattttctaataatagactactacgaatagcaccctgaaacgagtgcctaaaggtggatttagcagtaaaaagtaaacagagagttcttttgaatcaggctctgagacgcgcacacaccgcccgtcaccctcccccacacacaataacacaatttcataatagcgcaacacaaaacaaggggaggc
M00607:191:000000000-BFK52:1:2103:20948:13622_CONS_SUB_SUB	0.985915493	{'RefDB_AcMDB07': 'CES001'}	2	30997	Plotosidae	301283	Neosilurus	1	2	0	0	0	0	0	0	0	0	0	0	0	0	0	0	0	0	0	0	0	0	0	0	species	Neosilurus hyrtlii	301284	['Neosilurus hyrtlii']	Neosilurus hyrtlii	301284	tcagcttaccttgtgaaagcctataacagtaagcaaaattggcaaacccaaaaacgtcagatcgaggtgtagcgtacgaagtgggaagaaatgggctacattttctaataatagactactacgaatagcaccctgaaacgagtgcctaaaggtggatttagcagtaaaaagtaaacagagagttcttttgaatcaggctctgagacgcgcccacaccgcccgtcgccctcccccacacacaataactcaatttcataatagcacaacacaaaacaaggggaggc
M00607:191:000000000-BFK52:1:2103:5995:13764_CONS_SUB_SUB	0.989285714	{'RefDB_AcMDB07': 'CES035'}	4	130260	Retropinnidae	89572	Retropinna	1	4	0	0	0	0	0	0	0	0	0	0	0	0	0	0	0	0	0	0	0	0	0	0	species	Retropinna semoni	182228	['Retropinna semoni']	Retropinna semoni	182228	tcagcctaccctgtgaaggaataatagtaagcagaatgggcacagcccagaacgtcaggtcaaggtgcagcgtatgaggtgggaagaaatgggctacattccctaatataggacactacggatagtgctgtgaaaccagcccttgaaggtggatttagcagtaagaagaaaatagagtgttctactgaacccggctctgaggcgcgcacacaccgcccgtcactctccccaaattcaccatttccagtatttaacgagaagactcgagtaaaggggaggc
M00607:191:000000000-BFK52:1:2103:14833:13841_CONS_SUB_SUB	0.992882562	{'RefDB_AcMDB07': 'CES043'}	2	30875	Terapontidae	443751	Bidyanus	1	2	0	0	0	0	0	0	0	0	0	0	0	0	0	0	0	0	0	0	0	0	0	0	species	Bidyanus bidyanus	443752	['Bidyanus bidyanus']	Bidyanus bidyanus	443752	ccagcttaccctatgaaggacgcacagtaagcaaaattggcacagcccagaacgtcaggtcgacgtgtagcgtatggaaggggaagaaatgggctacactccctaacacagtgaatacgaaagatgcactgtaacgtgcaacatgaaggaggatttagcagtaagcgggaaatagagtgtcccgctgaaaccggccctgaagcgcgcacacaccgcccgtcattctccccgagcttaaacactcacttttaactaaaaccctgaaattgctaaggggaggc
M00607:191:000000000-BFK52:1:2103:23297:13967_CONS_SUB_SUB	0.992805755	{'RefDB_AcMDB07': 'CES087'}	2	130264	Galaxiidae	51242	Galaxias	1	2	0	0	0	0	0	0	0	0	0	0	0	0	0	0	0	0	0	0	0	0	0	0	species	Galaxias maculatus	61620	['Galaxias maculatus']	Galaxias maculatus	61620	tcagcataccctgtgaagggttcatagtatgcaaggtgggtagagcccaaaacgtcaggtcgaggtgtagcgtatgaggagggaagaaatgggctacattccctgttttagggaaaaacggacgggggcgtgaaacggccccctgaaggtggatttagcagtagactggaagcagagagtcccgtcgaaaccggctctgaggcgcgcacacaccgcccgtcactctccccatgtctatttttttggttcataaaagcactactggacaaaggggaggc
M00607:191:000000000-BFK52:1:2103:21357:21213_CONS_SUB_SUB	0.992957746	{'RefDB_AcMDB07': 'CES001'}	3	30997	Plotosidae	301283	Neosilurus	1	3	0	0	0	0	0	0	0	0	0	0	0	0	0	0	0	0	0	0	0	0	0	0	species	Neosilurus hyrtlii	301284	['Neosilurus hyrtlii']	Neosilurus hyrtlii	301284	tcagcttaccttgtgaaagcctataacagtaagcaaaattggcaaacccaaaaacgtcaggtcgtggtgtagcgtacgaagtgggaagaaatgggctacattttctaataatagactactacgaatagcaccctgaaacgagtgcctaaaggtggatttagcagtaaaaagtaatcagagagttcttttgaatcaggctctgagacgcgcacacaccgcccgtcaccctcccccacacacaataacacaatttcataatagcacaacacaaaacaaggggaggc
M00607:191:000000000-BFK52:1:2103:13775:24559_CONS_SUB_SUB	0.992831541	{'RefDB_AcMDB07': 'CES016'}	2	8162	Percichthyidae	135753	Gadopsis	1	2	0	0	0	0	0	0	0	0	0	0	0	0	0	0	0	0	0	0	0	0	0	0	species	Gadopsis marmoratus	135755	['Gadopsis marmoratus']	Gadopsis marmoratus	135755	tcagctcacctcatgagagacttatagtaagcaaaactggtataacccagaacgtcaggtagaggtgtagcgaatggaaagggaagagatgggctacattccttaaattaaggaatacgaatgatgttctgaaacgttcatccgaaggaggatttagcagtaagcagaaaacagagagttccgctgaaattggccctgaagcgcgcacacaccgcccgtcactctctccaaatctaacattaatatacctaaaactacaaaacctaataaaggagaggc
M00607:191:000000000-BFK52:1:2104:21118:2203_CONS_SUB_SUB	0.989285714	{'RefDB_AcMDB07': 'CES077'}	2	8015	Salmonidae	8016	Oncorhynchus	1	2	0	0	0	0	0	0	0	0	0	0	0	0	0	0	0	0	0	0	0	0	0	0	species	Oncorhynchus mykiss	8022	['Oncorhynchus mykiss']	Oncorhynchus mykiss	8022	tcagcttacccagtgaaggccccatagtaagcaaaatgggcaaagcccaaaacgtcaggtcgaggtgtagcgcctgaggtgggaagaaatgggctacattctctaaattagagcactacgaaccacgctgtgaaatcagcgtccgaaggtggatttagcagtaaacagaaaacagagagttctcttgaaactggctctgaggcgcgcacacaccgcccgtcactctccccaagttcaacctgtccttctaactaagaagttaaccgaacaaaggggaggc
M00607:191:000000000-BFK52:1:2104:11564:12098_CONS_SUB_SUB	0.961403509	{'RefDB_AcMDB07': 'CES005'}	2	7953	Cyprinidae	NA	NA	2	2	0	0	0	0	0	0	0	0	0	0	0	0	0	0	0	0	0	0	0	0	0	0	family	Cyprinidae	NA	['Cyprinus carpio', 'Carassius auratus']	NA	7953	tcagcttaccttgtgaaagcctataacagtaagcaaaattggcaaacccaaaaacgtcaggtcgaggtgtagcgtacgaagtgggaagaaatgggctacattttctaatatagaatattacgaacatgcaccatgaaacaatgcttgaaggaggatttagtagtaaaagggaaatagagtgtccctttgaacccggctctgagacgcgtacacaccgcccgtcactctcccctgtcaaaacgcaccaaaaatacataatacaacagcactgacaaggggaggc
M00607:191:000000000-BFK52:1:2104:19587:12608_CONS_SUB_SUB	NA	NA	5	NA	NA	NA	NA	0	3	2	0	0	0	0	0	0	0	0	0	0	0	0	0	0	0	0	0	0	0	0	0	no rank	root	NA	NA	NA	1	tcagcttaccctatgaaggccccatagtaagcaaaattggtataacccaaaacgtcaggtcgaggtgtagcgtacgagaggggaagaaatgggctacattcactgatacagtacacacggacgataaattgaaataaacatctgaaggaggatttagcagtaagaaggaaaacagagtgtcccgctgaaaccggccctgaagcgcgcacacaccgcccgtcattctccccgagcttaaacactcacttttaactaaaaccctgaaattgctaaggggaggc
M00607:191:000000000-BFK52:1:2104:22621:12668_CONS_SUB_SUB	0.960854093	{'RefDB_AcMDB07': 'CES043'}	2	30875	Terapontidae	443751	Bidyanus	1	2	0	0	0	0	0	0	0	0	0	0	0	0	0	0	0	0	0	0	0	0	0	0	species	Bidyanus bidyanus	443752	['Bidyanus bidyanus']	Bidyanus bidyanus	443752	tcagcttaccctgtgaaggccccatagtaagcaaaatgggcaaaacccaaaacgtcaggtcgaggtgtagcgcatggaaggggaagaaatgggctacattccctaacacagtgaatacgaaagatgcactgaaacgtgcaacatgaaggaggatttagcagtaagcgggaaatagagtgtcccgctgaaaccggccctgaagcgcgcacacaccgcccgtcattctccccgagcttaaacactcacttttaactaaaaccctgaaattgctaaggggaggc
M00607:191:000000000-BFK52:1:2104:18095:14759_CONS_SUB_SUB	0.989285714	{'RefDB_AcMDB07': 'CES077'}	2	8015	Salmonidae	8016	Oncorhynchus	1	2	0	0	0	0	0	0	0	0	0	0	0	0	0	0	0	0	0	0	0	0	0	0	species	Oncorhynchus mykiss	8022	['Oncorhynchus mykiss']	Oncorhynchus mykiss	8022	tcagcttaccctgtgaaggccccatagtaagcaagatgggcaaaacccaaaacgtcaggtcgaggtgtagcgcatgaggtggaagaaatgggctacattctctaaattagagcactacgaaccacgctgtgaaatcagcgtccgaaggtggatttagcagtaaacagaaaacagagagttctcttgaaactggctctgaggcgcgcacacaccgcccgtcgctctccccaagttcaacctgtccttctaactaagaagttaaccgaacaaaggggaggc
M00607:191:000000000-BFK52:1:2104:2366:16064_CONS_SUB_SUB	0.989247312	{'RefDB_AcMDB07': 'CES006'}	2	86197	Eleotridae	78194	Mogurnda	1	2	0	0	0	0	0	0	0	0	0	0	0	0	0	0	0	0	0	0	0	0	0	0	species	Mogurnda adspersa	78195	['Mogurnda adspersa']	Mogurnda adspersa	78195	tcagcttaccctatgaaggccccatagtaagcaaaattggtataacccaaaacgtcaggtcgaggtgtagcgtacgagaggggaagaaatgggctacattcactgaaacagtacacacggacgataaattgaaataaacatctgaaggaggatttagcagtaagaaggaaaacagagtgttcccctgaaaccggtcctgaagcgcgcacacaccgcccgtcactctccccaagccacacttcacccagaaataaaacccaacaattgcaaaggggaggc
M00607:191:000000000-BFK52:1:2104:20109:20641_CONS_SUB_SUB	NA	NA	5	NA	NA	NA	NA	0	3	0	2	0	0	0	0	0	0	0	0	0	0	0	0	0	0	0	0	0	0	0	0	no rank	root	NA	NA	NA	1	tcagcttacctcatgagagacttatagtaagcaaaactggtataacccagaacgtcaggtcgaggtgtagcgaatggaaagggaagagatgggctacattccttaaattaaggaatacgaatgatgttctgaaacgttcatccgaaggaggatttagcagtaagcagaaaacagagagttccgctgaaaccggccctgaagcgcgcacacaccgcccgtcactctccccaagccacacttcacccataaataaaacccaacaattgcaaaggggaggc
M00607:191:000000000-BFK52:1:2105:16956:7254_CONS_SUB_SUB	0.989285714	{'RefDB_AcMDB07': 'CES077'}	2	8015	Salmonidae	8016	Oncorhynchus	1	2	0	0	0	0	0	0	0	0	0	0	0	0	0	0	0	0	0	0	0	0	0	0	species	Oncorhynchus mykiss	8022	['Oncorhynchus mykiss']	Oncorhynchus mykiss	8022	tcagcttaccctgtgaaggccccatagtaagcaaaatgggcaaaacccaaaacgtcgggtcgaggtatagcgcatgaggtgggaagaaatgggctacattctctaaattagagcactacgaaccacgctgtgaaatcagcgtccgaaggtggatttagcagtaaacagaaaacagagagttctcttgaaactggctctgaggcgcgcacacaccgcccgtcactctccccaagttcaacctgtcctcctaactaagaagttaaccgaacaaaggggaggc
M00607:191:000000000-BFK52:1:2105:8198:10672_CONS_SUB_SUB	NA	NA	2	NA	NA	NA	NA	0	2	0	0	0	0	0	0	0	0	0	0	0	0	0	0	0	0	0	0	0	0	0	0	no rank	root	NA	NA	NA	1	tcagcttaccttgtgaaagcctataacagtaagcaaaattggcaaacccaaaaacgtcaggtcgaggtgtagcgtacgaagtgggaagaaatgggctacattttctaataatagactactacgaatagcaccctgaaacgagtgcctaaaggtggatttagcagtaaaaagtaaacagagagttcttttgaatcaggctctgagacgcgcacacaccgcccgtcactctccccaagccacacttcacccataaataaaacccaacaattgcaaaggggaggc
M00607:191:000000000-BFK52:1:2105:13888:16461_CONS_SUB_SUB	NA	NA	3	NA	NA	NA	NA	0	3	0	0	0	0	0	0	0	0	0	0	0	0	0	0	0	0	0	0	0	0	0	0	no rank	root	NA	NA	NA	1	tcagcttaccctgtgaaggccccatagtaagcaaaatgggcaaaacccaaaacgtcaggtcgaggtgtagcgcatgaggtgggaagaaatgggctacattctctaaattagagcactacgaaccacgctgtgaaatcagcgtccgaaggtggatttagcagtaaacagaaaacagagagttctcttgaaactggctctgagacgcgcacacaccgcccgtcaccctcccccacacacaataacacaatttcataatagcacaacacaaaacaaggggaggc
M00607:191:000000000-BFK52:1:2105:16682:21147_CONS_SUB_SUB	0.992857143	{'RefDB_AcMDB07': 'CES077'}	2	8015	Salmonidae	8016	Oncorhynchus	1	2	0	0	0	0	0	0	0	0	0	0	0	0	0	0	0	0	0	0	0	0	0	0	species	Oncorhynchus mykiss	8022	['Oncorhynchus mykiss']	Oncorhynchus mykiss	8022	tcagcttaccctgtgaaggccccatagtaagcagaatgggcaaaacccaaaacgtcaggtcgaggtgtagcgcatgaggtgggaagaaatgggctacattctctaaattagagcactacgaaccacgctgtgaaatcagcgtccgaaggtggatttagcagtaaacagaaaacagagagttctcttgaaactggctctgaggcgcgcacacaccgcccgtcactctccccaagttcaatctgtccttctaactaagaagttaaccgaacaaaggggaggc
M00607:191:000000000-BFK52:1:2105:8094:22375_CONS_SUB_SUB	0.992831541	{'RefDB_AcMDB07': 'CES006'}	2	86197	Eleotridae	78194	Mogurnda	1	2	0	0	0	0	0	0	0	0	0	0	0	0	0	0	0	0	0	0	0	0	0	0	species	Mogurnda adspersa	78195	['Mogurnda adspersa']	Mogurnda adspersa	78195	tcagcttaccctatgaaggccccatagtaagcaaaattggtataacccaaaacgtcaggtcgaggtggagcgtacgagaggggaagaaatgggctacattcactgatacagtacacacgggcgataaattgaaataaacatctgaaggaggatttagcagtaagaaggaaaacagagtgttcccctgaaaccggccctgaagcgcgcacacaccgcccgtcactctccccaagccacacttcacccataaataaaacccaacaattgcaaaggggaggc
M00607:191:000000000-BFK52:1:2107:21230:9625_CONS_SUB_SUB	NA	NA	2	NA	NA	NA	NA	0	2	0	0	0	0	0	0	0	0	0	0	0	0	0	0	0	0	0	0	0	0	0	0	no rank	root	NA	NA	NA	1	tcagcttaccctgtgaaggccccatagtaagcaaaatgggcaaaacccaaaacgtcaggtcgaggtgtagcgcatgaggtgggaagaaatgggctacattctctaaattagagcactacgaaccacgctgtgaaatcagcgtccgaaggaggatttagcagtaagcagaaaacagagagttccgctgaaattggccctgaagcgcgcacacaccgcccgtcactctctccaaatctaacattaatatacctaaaactacaaaacctaataaaggagaggc
M00607:191:000000000-BFK52:1:2108:15793:7896_CONS_SUB_SUB	0.992805755	{'RefDB_AcMDB07': 'CES087'}	2	130264	Galaxiidae	51242	Galaxias	1	2	0	0	0	0	0	0	0	0	0	0	0	0	0	0	0	0	0	0	0	0	0	0	species	Galaxias maculatus	61620	['Galaxias maculatus']	Galaxias maculatus	61620	tcagcataccctgtgaagggttcatagtatgcaaggtgggtagagcccaaaacgtcaggtctaggcgtagcgtatgaggagggaagaaatgggctacattccctgttttagggaaaaacggacgggggcgtgaaacggccccctgaaggtggatttagcagtagactggaagcagagagtcccgtcgaaactggctctgaggcgcgcacacaccgcccgtcactctccccaagtctatttttttggttcataaaagcactactggacaaaggggaggc
M00607:191:000000000-BFK52:1:2108:17238:9810_CONS_SUB_SUB	0.992882562	{'RefDB_AcMDB07': 'CES043'}	3	30875	Terapontidae	443751	Bidyanus	1	3	0	0	0	0	0	0	0	0	0	0	0	0	0	0	0	0	0	0	0	0	0	0	species	Bidyanus bidyanus	443752	['Bidyanus bidyanus']	Bidyanus bidyanus	443752	ccagcttaccctatgaaggacgcgcagtaagcaaaattggcacagcccagaacgtcaggtcgacgtgtagcgtatggaaggggaagaaatgggctacattccctaacacagtgaatacgaaagatgcactgaaacgtgcaacatgaaggaggatttagcagtaagcgggaaatagagtgtcccgctgaaacccgccctgaagcgcgcacacaccgcccgtcattctccccgagcttaaacactcacttttaactaaaaccctgaaattgctaaggggaggc
M00607:191:000000000-BFK52:1:2108:8361:13408_CONS_SUB_SUB	0.992857143	{'RefDB_AcMDB07': 'CES077'}	2	8015	Salmonidae	8016	Oncorhynchus	1	2	0	0	0	0	0	0	0	0	0	0	0	0	0	0	0	0	0	0	0	0	0	0	species	Oncorhynchus mykiss	8022	['Oncorhynchus mykiss']	Oncorhynchus mykiss	8022	tcagcttaccctgtgaaggccccatagtaagcaaaatgggcaaaacccaaaacgtcaggtcgagttgtagcgcatgaggtgggaagaaatgggctacattctctaaattagagcactacgaaccacgctgtgaaatcagcgtccgaaggtggatttagcagtaaacagaaaacagagagttctcttgaaactggctctgaggcgcgcacacgccgcccgtcactctccccaagttcaacctgtccttctaactaagaagttaaccgaacaaaggggaggc
M00607:191:000000000-BFK52:1:2108:17930:14455_CONS_SUB_SUB	0.992857143	{'RefDB_AcMDB07': 'CES077'}	2	8015	Salmonidae	8016	Oncorhynchus	1	2	0	0	0	0	0	0	0	0	0	0	0	0	0	0	0	0	0	0	0	0	0	0	species	Oncorhynchus mykiss	8022	['Oncorhynchus mykiss']	Oncorhynchus mykiss	8022	tcagcttaccctgtgaaggccccatagtaagcaaaatgggcaaaacccaaaacgtcaggtcgagttgtagcgcatgaggtgggaagaaatgggctacattctctaaattagagcactacgaaccacgctgtgaaatcagcgtccgaaggtggatttagcagtaaacagaaaacagagagttctcttgaaactggctctgaggcgcgcacacaccgcccgtcactctccccaagttcaacctgtccttctaactaagaagttaactgaacaaaggggaggc
M00607:191:000000000-BFK52:1:2108:14240:20969_CONS_SUB_SUB	0.992907801	{'RefDB_AcMDB07': 'CES005'}	2	7953	Cyprinidae	7961	Cyprinus	1	2	0	0	0	0	0	0	0	0	0	0	0	0	0	0	0	0	0	0	0	0	0	0	species	Cyprinus carpio	7962	['Cyprinus carpio']	Cyprinus carpio	7962	ccagcttaccctgtgaaggtaataaaagtaagcaaaatgggcacaacccaaaacgtcaggtagaggtgtagcgcatgaagtgggaagaaatgggctacattttctaatatagaatattacgaacatgcaccatgaaacaatgcttgaaggaggatttagtagtaaaagggaaatagagtgtccctttgaacccggctctgagacgcgtacacaccgcccgtcactctcccctgtcaaaacgcaccaaaaatacataatacaacagcactgacaaggggaggc
M00607:191:000000000-BFK52:1:2108:24329:22293_CONS_SUB_SUB	0.992805755	{'RefDB_AcMDB07': 'CES087'}	2	130264	Galaxiidae	51242	Galaxias	1	2	0	0	0	0	0	0	0	0	0	0	0	0	0	0	0	0	0	0	0	0	0	0	species	Galaxias maculatus	61620	['Galaxias maculatus']	Galaxias maculatus	61620	tcagcataccctgtgaagggttcatagtatgcaaggtgggtagagcccaaaacgtcaggtcgaggtgtagcgtatgaggagggaagaaatgggctacattccctgttttagggagaaacggacgggggcgtgaaacggccccctgaaggtggatttagcagtagactggaagcagagagtcccgtcgaaactggctctgaggcgcgcacacaccgcccgtcactctccccaagtctatttttttggttcataaaagcactactggacagaggggaggc
M00607:191:000000000-BFK52:1:2109:16505:9130_CONS_SUB_SUB	0.992857143	{'RefDB_AcMDB07': 'CES077'}	2	8015	Salmonidae	8016	Oncorhynchus	1	2	0	0	0	0	0	0	0	0	0	0	0	0	0	0	0	0	0	0	0	0	0	0	species	Oncorhynchus mykiss	8022	['Oncorhynchus mykiss']	Oncorhynchus mykiss	8022	tcagcttaccctatgaaggccccatagtaagcaaaatgggcgaaacccaaaacgtcaggtcgaggtgtagcgcatgaggtgggaagaaatgggctacattctctaaattagagcactacgaaccacgctgtgaaatcagcgtccgaaggtggatttagcagtaaacagaaaacagagagttctcttgaaactggctctgaggcgcgcacacaccgcccgtcactctccccaagttcaacctgtccttctaactaagaagttaaccgaacaaaggggaggc
M00607:191:000000000-BFK52:1:2109:7791:11718_CONS_SUB_SUB	0.982206406	{'RefDB_AcMDB07': 'CES043'}	4	30875	Terapontidae	443751	Bidyanus	1	2	0	2	0	0	0	0	0	0	0	0	0	0	0	0	0	0	0	0	0	0	0	0	species	Bidyanus bidyanus	443752	['Bidyanus bidyanus']	Bidyanus bidyanus	443752	tcagcttaccctgtgaaggccccatagtaagcaaaattggcacagcccagaacgtcaggtcgacgtgtagcgtatggaaggggaagaaatgggctacattccctaacacagtgaatacgaaagatgcactgaaacgtgcaacatgaaggaggatttagcagtaagcgggaaatagagtgtcccgctgaaaccggccctgaagcgcgcacacaccgcccgtcattctccccgagcttaaacactcacttttaactaaaaccctgaaattgctaaggggaggc
M00607:191:000000000-BFK52:1:2109:16588:20572_CONS_SUB_SUB	0.989247312	{'RefDB_AcMDB07': 'CES006'}	2	86197	Eleotridae	78194	Mogurnda	1	2	0	0	0	0	0	0	0	0	0	0	0	0	0	0	0	0	0	0	0	0	0	0	species	Mogurnda adspersa	78195	['Mogurnda adspersa']	Mogurnda adspersa	78195	tcagcttaccctatgaaggccccatagtaagcaaaattggtataacccaaaacgtcaggtcgaggttagcgtacgagaggggaagaaatgggctacattcactgatacagtacacacggacgataaattggaataaacatctgaaggaggatttagcagtaagaaagaaaacagagtgttcccctgaaaccggccctgaagcgcgcacacaccgcccgtcactctccccaagccacacttcacccataaataaaacccaacaattgcaaaggggaggc
M00607:191:000000000-BFK52:1:2109:12358:21453_CONS_SUB_SUB	0.989323843	{'RefDB_AcMDB07': 'CES043'}	2	30875	Terapontidae	443751	Bidyanus	1	2	0	0	0	0	0	0	0	0	0	0	0	0	0	0	0	0	0	0	0	0	0	0	species	Bidyanus bidyanus	443752	['Bidyanus bidyanus']	Bidyanus bidyanus	443752	ccagcttaccctatgaaggacgcacagtaagcaaaattggcacagcccagaacgtcaggtcgacgtgtagcggatggaaggggaggaaatgggctacattccctaacacagtgaatacgaaagatgcactgaaacgtgcaacatgaaggaggatttagcagtaagcgggaaatagagtgtcccgctgaaaccggccctgaagcgcgcacacaccgcccgtcgttctccccgagcttaaacactcacttttaactaaaaccctgaaattgctaaggggaggc
M00607:191:000000000-BFK52:1:2110:13772:6317_CONS_SUB_SUB	0.992932862	{'RefDB_AcMDB07': 'CES170'}	2	30997	Plotosidae	301281	Porochilus	1	2	0	0	0	0	0	0	0	0	0	0	0	0	0	0	0	0	0	0	0	0	0	0	species	Porochilus rendahli	337708	['Porochilus rendahli']	Porochilus rendahli	337708	tcagcttaccctgtgaaggcctctaacagtaagcaaaattggccagcccaaaaacgtcaggtcgaggtgtagcgtacgaagtgggaagaaatgggctacattttctaacaatagattaatacgaatggcaccctgaaacaggtgcttaaaggtggatttagcagtaaaaagtaaattagagagttattttgaaataggctctgagacgcgcacacaccgcccgtcaccctcccccacaaaaataataacattcataataataattaataagacaaggggaggt
M00607:191:000000000-BFK52:1:2110:20841:6486_CONS_SUB_SUB	0.985714286	{'RefDB_AcMDB07': 'CES035'}	4	130260	Retropinnidae	89572	Retropinna	1	2	2	0	0	0	0	0	0	0	0	0	0	0	0	0	0	0	0	0	0	0	0	0	species	Retropinna semoni	182228	['Retropinna semoni']	Retropinna semoni	182228	tcagcttaccctgtgaaggccccatagtaagcagaatgggcacagcccagaacgtcaggtcaaggtgcagcgtatgaggtgggaagaaatgggctacattccctaatatagggcactacggatagtgctgtgaaaccagcccttgaaggtggatttagcagtaagaagaaaatagagtgttcttctgaacccggctctgaggcgcgcacacaccgcccgtcactctccccaaattcaccatttccagtatttaacgagaagactcgagtaaaggggaggc
M00607:191:000000000-BFK52:1:2110:7071:8406_CONS_SUB_SUB	NA	NA	6	NA	NA	NA	NA	0	2	0	4	0	0	0	0	0	0	0	0	0	0	0	0	0	0	0	0	0	0	0	0	no rank	root	NA	NA	NA	1	tcagcttaccctgtgaaggccccatagtaagcaaaatgggcaaaacccaaaacgtcaggtcgaggtgtagcgcatgaggtgggaagaaatgggctacattctctaaattagagcactacgaaccacgctgtgaaatcagcgtccgaaggtggatttagcagtaaacagaaaacagagagttccgctgaaattggccctgaagcgcgcacacaccgcccgtcactctctccaaatctaacattaatatacctaaaactacaaaacctaataaaggagaggc
M00607:191:000000000-BFK52:1:2110:18248:14158_CONS_SUB_SUB	0.992831541	{'RefDB_AcMDB07': 'CES006'}	2	86197	Eleotridae	78194	Mogurnda	1	2	0	0	0	0	0	0	0	0	0	0	0	0	0	0	0	0	0	0	0	0	0	0	species	Mogurnda adspersa	78195	['Mogurnda adspersa']	Mogurnda adspersa	78195	tcagcttaccctatgaaggccccatagtaagcaaaattggtataacccaaaacgtcaggtcgaggtgtagcgtacgaggggggaagaaatgggctacattcactgatacagtacacacggacgataaattgaaataaacatctgaaggaggacttagcagtaagaaggaaaacagagtgttcccctgaaaccggccctgaagcgcgcacacaccgcccgtcactctccccaagccacacttcacccataaataaaacccaacaattgcaaaggggaggc
M00607:191:000000000-BFK52:1:2111:24962:5504_CONS_SUB_SUB	0.967741935	{'RefDB_AcMDB07': 'CES006'}	2	86197	Eleotridae	78194	Mogurnda	1	2	0	0	0	0	0	0	0	0	0	0	0	0	0	0	0	0	0	0	0	0	0	0	species	Mogurnda adspersa	78195	['Mogurnda adspersa']	Mogurnda adspersa	78195	ccagcttaccctatgaaggacgcacagtaagcaaaattggcacagcccagaacgtcaggtcgacgtgtagcgtacgagaggggaagaaatgggctacattcactgatacagtacacacggacgataaattgaaataaacatctgaaggaggatttagcagtaagaaggaaaacagagtgttcccctgaaaccggccctgaagcgcgcacacaccgcccgtcactctccccaagccacacttcacccataaataaaacccaacaattgcaaaggggaggc
M00607:191:000000000-BFK52:1:2111:23740:19431_CONS_SUB_SUB	NA	NA	2	NA	NA	NA	NA	0	2	0	0	0	0	0	0	0	0	0	0	0	0	0	0	0	0	0	0	0	0	0	0	no rank	root	NA	NA	NA	1	tcagcttacctcatgagagacttatagtaagcaaaactggtataacccagaacgtcaggtcgaggtgtagcgaatggaaagggaagagatgggctacattccttaaattaaggaatacgaatgatgttctgaaacgttcatccgaaggaggatttagcagtaagcagaaaacagagagttccgctgaaattggccctgaagcgcgcacacaccgcccgtcattctccccgagcttaaacgctcacttttaactaaaaccctgaaattgctaaggggaggc
M00607:191:000000000-BFK52:1:2112:11001:8337_CONS_SUB_SUB	0.992805755	{'RefDB_AcMDB07': 'CES087'}	2	130264	Galaxiidae	51242	Galaxias	1	2	0	0	0	0	0	0	0	0	0	0	0	0	0	0	0	0	0	0	0	0	0	0	species	Galaxias maculatus	61620	['Galaxias maculatus']	Galaxias maculatus	61620	cagcataccctgtgaagggttcctagtatgcaaggtgggtagagcccaaaacgtcaggtcgaggtgtagcgtatgaggagggaagaaatgggctacattccctgttttagggaaaaacggacgggggcgtgaaacggccccctgaaggtggatttagcagtagactggaagcagagagtcccgtcgaaactggctctgaggcgcgcacacaccgcccgtcactctccccaagtctatttttttggttcataaaagcactactggacaaaggggaggc
M00607:191:000000000-BFK52:1:2112:6655:9571_CONS_SUB_SUB	NA	NA	2	NA	NA	NA	NA	0	2	0	0	0	0	0	0	0	0	0	0	0	0	0	0	0	0	0	0	0	0	0	0	no rank	root	NA	NA	NA	1	tcagcttaccctatgaaggacgcacagtaagcaaaattggcacagcccagaacgtcaggtcgacgtgtagcgtatggaaggggaagaaatgggctacattccctaacacagtgaatacgaaagatgcactgaaacgtgcaacatgaaggaggatttagcagtaagcgggaaatagagtgtcccgctgaaaccggccctgaagcgcgcacacaccgcccgtcattctccccaagccacacttcacccataaataaaacccaacaattgcaaaggggaggc
M00607:191:000000000-BFK52:1:2112:28283:14577_CONS_SUB_SUB	0.989285714	{'RefDB_AcMDB07': 'CES077'}	2	8015	Salmonidae	8016	Oncorhynchus	1	2	0	0	0	0	0	0	0	0	0	0	0	0	0	0	0	0	0	0	0	0	0	0	species	Oncorhynchus mykiss	8022	['Oncorhynchus mykiss']	Oncorhynchus mykiss	8022	ccagcttaccctgtgaaggccccatagtaagcaaaatgggcaaaacccaaaacgtcaggtcggggtgtagcgcatgaggtgggaagaaatgggctacattctttaaattagagcactacgaaccacgctgtgaaatcagcgtccgaaggtggatttagcagtaaacagaaaacagagagttctcttgaaactggctctgaggcgcgcacacaccgcccgtcactctccccaagttcaacctgtccttctaactaagaagttaaccgaacaaaggggaggc
M00607:191:000000000-BFK52:1:2113:20340:8877_CONS_SUB_SUB	0.992831541	{'RefDB_AcMDB07': 'CES016'}	3	8162	Percichthyidae	135753	Gadopsis	1	3	0	0	0	0	0	0	0	0	0	0	0	0	0	0	0	0	0	0	0	0	0	0	species	Gadopsis marmoratus	135755	['Gadopsis marmoratus']	Gadopsis marmoratus	135755	tcagcttacctcatgagagacttatagtaggcaaaactggtataacccagaacgtcaggtcgaggtgtagcgaatggaaagggaagagatgggctacattccttaaattaaggaatacgaatgatgttctgaaacgttcatccgaaggaggatttagcagtaagcagtaaacagagagttccgctgaaattggccctgaagcgcgcacacaccgcccgtcactctctccaaatctaacattaatatacctaaaactacaaaacctaataaaggagaggc
M00607:191:000000000-BFK52:1:2113:16791:18202_CONS_SUB_SUB	NA	NA	2	NA	NA	NA	NA	0	2	0	0	0	0	0	0	0	0	0	0	0	0	0	0	0	0	0	0	0	0	0	0	no rank	root	NA	NA	NA	1	tcagcttacccagtgaaggccccatagtaagcaaaatgggcaaaacccaaaacgtcaggtcgaggtgtagcgcctgaggtgggaagaaatgggctacattctctaaattagagcactacgaaccacgctgtgaaatcagcgtccgaaggtggatttagcagtaaacagaaaacagagagttctcttgaaactggctctgaggcgcgcacacaccgcccgtcattctccccgagcttaaacactcacttttaactaaaaccctgaaattgctaaggggaggc
M00607:191:000000000-BFK52:1:2114:25527:12931_CONS_SUB_SUB	0.950704225	{'RefDB_AcMDB07': 'CES077'}	2	8015	Salmonidae	8016	Oncorhynchus	1	2	0	0	0	0	0	0	0	0	0	0	0	0	0	0	0	0	0	0	0	0	0	0	species	Oncorhynchus mykiss	8022	['Oncorhynchus mykiss']	Oncorhynchus mykiss	8022	tcagcttaccttgtgaaagcctataacagtaagcaaaattggcaaacccaaaaacgtcaggtcgaggtgtagcgtacgaagtgggaagaaatgggctacattttctaaattagagcactacgaaccacgctgtgaaatcagcgtccgaaggtggatttagcagtaaacagaaaacagagagttctcttgaaactggctctgaggcgcgcacacaccgcccgtcactctccccaagttcaacctgtccttctaactaagaagttaaccgaacaaaggggaggc
M00607:191:000000000-BFK52:1:2115:24421:7323_CONS_SUB_SUB	0.992831541	{'RefDB_AcMDB07': 'CES016'}	2	8162	Percichthyidae	135753	Gadopsis	1	2	0	0	0	0	0	0	0	0	0	0	0	0	0	0	0	0	0	0	0	0	0	0	species	Gadopsis marmoratus	135755	['Gadopsis marmoratus']	Gadopsis marmoratus	135755	tcagcttacctcatgagagacttatagtcagcaaaactggtataacccagaacgtcaggtcgaggtgtagcgaatggaaagggaagagatgggctacattccttaaattaaggaatacgaatgatgttctgaaacgttcatccgaaggaggatttagcagtaagcagaaaacagagagttccgctgaaattggccctgaagcgcgcacacaccgcccgtcactctctccaaatctaacattaatatacctaaaattacaaaacctaataaaggagaggc
M00607:191:000000000-BFK52:1:2115:11260:12275_CONS_SUB_SUB	NA	NA	2	NA	NA	NA	NA	0	2	0	0	0	0	0	0	0	0	0	0	0	0	0	0	0	0	0	0	0	0	0	0	no rank	root	NA	NA	NA	1	ccagcttgcctcttgagagaccaaaagcaagcctaatgggtcctacccaaaacgtcaggtcgaggtgtagcgtacgagaggggaagaaatgggctacattcactgatacagtacacacggacgataaattgaaataaacatctgaaggaggatttagcagtaagaaggaaaacagagtgttcccctgaaaccggccctgaagcgcgcacacaccgcccgtcactctccccaagccacacttcacccataaataaaacccaacaattgcaaaggggaggc
M00607:191:000000000-BFK52:1:2116:10619:7100_CONS_SUB_SUB	NA	NA	2	NA	NA	NA	NA	0	2	0	0	0	0	0	0	0	0	0	0	0	0	0	0	0	0	0	0	0	0	0	0	no rank	root	NA	NA	NA	1	tcagcttaccctgtgaaggccccatagtaagcaaaatgggcaaaacccaaaacgtcaggtcgaggtgtagcgcatgaggtgggaagaaatgggctacattctctaaattagagcactacgaaccacgctgtgaaatcagcgtccgaaggtggatttagcagtaaacagaaaacagagagttcttttgaatcaggctctgagacgcgcacacaccgcccgtcaccctcccccacacacaataacacaatttcataatagcacaacacaaaacaaggggaggc
M00607:191:000000000-BFK52:1:2116:25860:19195_CONS_SUB_SUB	0.989247312	{'RefDB_AcMDB07': 'CES006'}	2	86197	Eleotridae	78194	Mogurnda	1	2	0	0	0	0	0	0	0	0	0	0	0	0	0	0	0	0	0	0	0	0	0	0	species	Mogurnda adspersa	78195	['Mogurnda adspersa']	Mogurnda adspersa	78195	tcagcttaccctatgaaggccccatagtgagcaaagttggtataacccaaaacgtcaggtcgaggtgtagcgtacgagaggggaagaaatgggctacattcactgatacagtacacacggacgataaattgaaataaacatctgaaggaggatttagcagtaagaaggaaaacagagtgttcccctgaaaccggccctgaagcgcgcacacaccgcccgtcactctccccaagcctcacttcacccataaataaaacccaacaattgcaaaggggaggc
M00607:191:000000000-BFK52:1:2117:19508:14859_CONS_SUB_SUB	NA	NA	2	NA	NA	NA	NA	0	2	0	0	0	0	0	0	0	0	0	0	0	0	0	0	0	0	0	0	0	0	0	0	no rank	root	NA	NA	NA	1	tcagcttaccctatgaaggacgcacagtaagcaaaattggcacagcccagaacgtcaggtcgacgtgtagcgtatggaaggggaagaaatgggctacattccctaacacagtgaatacgaaagatgcactgaaacgtgcaacatgaaggaggatttagcagtaagcgggaaatagagtgtcccgctgaaaccggccctgaagcgcgcacacaccgcccgtcactctccccaagttcaacctgtccttctaactaagaagttaaccgaacaaaggggaggc
M00607:191:000000000-BFK52:1:2117:17557:16143_CONS_SUB_SUB	NA	NA	2	NA	NA	NA	NA	0	2	0	0	0	0	0	0	0	0	0	0	0	0	0	0	0	0	0	0	0	0	0	0	no rank	root	NA	NA	NA	1	tcagcttaccctgtgaaggccccatagtaagcaaaatgggcaaaacccaaaacgtcaggtcgaggtgtagcgcatgaggtgggaagaaatgggctacattctctaaattagagcactacgaaccacgctgtgaaatcagcgtccgaaggtggatttagcagtaaacagaaaacagagagttctcttgaaactggccctgaagcgcgcacacaccgcccgtcactctccccaagccacacttcacccataaataaaacccaacaattgcaaaggggaggc
M00607:191:000000000-BFK52:1:2117:11242:22598_CONS_SUB_SUB	0.992831541	{'RefDB_AcMDB07': 'CES006'}	2	86197	Eleotridae	78194	Mogurnda	1	2	0	0	0	0	0	0	0	0	0	0	0	0	0	0	0	0	0	0	0	0	0	0	species	Mogurnda adspersa	78195	['Mogurnda adspersa']	Mogurnda adspersa	78195	tcagcttaccctatgaaggccccatagtaagcaaaattggtataacccaaaacgtcaggtagaggtgtagcgtacgagaggggaagaaatgggctacattcactgatacagtacacacggacgataaattgaaataaacatctgaaggaggatttagcagtaagaaggaaaacagagtgttcccctgaaaccggccctgaagcgcgcacacaccgcccgtcactctccccaagccacacttcacccataaataaaacccaacaattgcgaaggggaggc
M00607:191:000000000-BFK52:1:2118:5471:17425_CONS_SUB_SUB	NA	NA	2	NA	NA	NA	NA	0	2	0	0	0	0	0	0	0	0	0	0	0	0	0	0	0	0	0	0	0	0	0	0	no rank	root	NA	NA	NA	1	tcagcataccctgtgaagggttcatagtatgcaaggtgggtagagcccaaaacgtcaggtcgaggtgtagcgtatgaggagggaagaaatgggctacattccctgttttagggaaaaacggacgggggcgtgaaacggccccctgaaggtggatttagcagtagactggaagcagagagttctcttgaaactggctctgaggcgcgcacacaccgcccgtcactctccccaagttcaacctgtccttctaactaagaagttaaccgaacaaaggggaggc
M00607:191:000000000-BFK52:1:1101:15477:2116_CONS_SUB_SUB	0.989285714	{'RefDB_AcMDB07': 'CES077'}	5	8015	Salmonidae	8016	Oncorhynchus	1	0	5	0	0	0	0	0	0	0	0	0	0	0	0	0	0	0	0	0	0	0	0	0	species	Oncorhynchus mykiss	8022	['Oncorhynchus mykiss']	Oncorhynchus mykiss	8022	tcagcttaccctgtgaaggccccatagtaagcaaaatgggcaaaacccaaaacgtcaggtcgaggtgtagcgcatgaggtgggaagaaatgggctacattctctaaattagagcactacgaaccacgctgtgaaatcagcgtccgaaggtggatttagcagtaaacagaaaacagagagttctcttgaaactggctctgaggcgcgcgcacacagcccgtcactctccccaagttcaacctgtccttctaactaagaagttaaccggacaaaggggaggc
M00607:191:000000000-BFK52:1:1101:18369:2295_CONS_SUB_SUB	0.996441281	{'RefDB_AcMDB07': 'CES043'}	298	30875	Terapontidae	443751	Bidyanus	1	0	161	137	0	0	0	0	0	0	0	0	0	0	0	0	0	0	0	0	0	0	0	0	species	Bidyanus bidyanus	443752	['Bidyanus bidyanus']	Bidyanus bidyanus	443752	ccagcttaccctatgaaggacgcacagtcagcaaaattggcacagcccagaacgtcaggtcgacgtgtagcgtatggaaggggaagaaatgggctacattccctaacacagtgaatacgaaagatgcactgaaacgtgcaacatgaaggaggatttagcagtaagcgggaaatagagtgtcccgctgaaaccggccctgaagcgcgcacacaccgcccgtcattctccccgagcttaaacactcacttttaactaaaaccctgaaattgctaaggggaggc
M00607:191:000000000-BFK52:1:1101:10510:2664_CONS_SUB_SUB	0.992831541	{'RefDB_AcMDB07': 'CES016'}	3	8162	Percichthyidae	135753	Gadopsis	1	0	3	0	0	0	0	0	0	0	0	0	0	0	0	0	0	0	0	0	0	0	0	0	species	Gadopsis marmoratus	135755	['Gadopsis marmoratus']	Gadopsis marmoratus	135755	tcagcttacctcatgagagacttatagtcagcaaaactggtataacccagaacgtcaggtcgaggtgtagcgaatggaaagggaagagatgggctacattccttaaattaaggaatacgaatgatgttctgaaacgttcatccgaaggaggatttagcagtaagcagaaaacagagagttccgctgaaattggccctgaagcgcacacacaccgcccgtcactctctccaaatctaacattaatatacctaaaactacaaaacctaataaaggagaggc
M00607:191:000000000-BFK52:1:1101:7546:3041_CONS_SUB_SUB	0.992882562	{'RefDB_AcMDB07': 'CES043'}	4	30875	Terapontidae	443751	Bidyanus	1	0	4	0	0	0	0	0	0	0	0	0	0	0	0	0	0	0	0	0	0	0	0	0	species	Bidyanus bidyanus	443752	['Bidyanus bidyanus']	Bidyanus bidyanus	443752	ccagcttaccctatgaaggacgcacagtaagcaaaattggcacagcccagaacgtcaggtcgacgtgtagcgtatggaaggggaagaaatgggctacattccctaacacagtgaatacgaaagatgcactgaaacgtgcaacatgaaggaggatttagcagtaagcgggaaatagggtgtcccgctgaaaccggccctgaagcgcgcacacaccgcccgtcattctccccgagcttaaacactcacttttagctaaaaccctgaaattgctaaggggaggc
M00607:191:000000000-BFK52:1:1101:19971:3095_CONS_SUB_SUB	0.992882562	{'RefDB_AcMDB07': 'CES043'}	21	30875	Terapontidae	443751	Bidyanus	1	0	21	0	0	0	0	0	0	0	0	0	0	0	0	0	0	0	0	0	0	0	0	0	species	Bidyanus bidyanus	443752	['Bidyanus bidyanus']	Bidyanus bidyanus	443752	ccagcttaccctatgaaggacgcacagtaagcaagattggcacagcccagaacgtcaggtcgacgtgtggcgtatggaaggggaagaaatgggctacattccctaacacagtgaatacgaaagatgcactgaaacgtgcaacatgaaggaggatttagcagtaagcgggaaatagagtgtcccgctgaaaccggccctgaagcgcgcacacaccgcccgtcattctccccgagcttaaacactcacttttaactaaaaccctgaaattgctaaggggaggc
M00607:191:000000000-BFK52:1:1101:20061:3324_CONS_SUB_SUB	NA	NA	5	NA	NA	NA	NA	0	0	2	3	0	0	0	0	0	0	0	0	0	0	0	0	0	0	0	0	0	0	0	0	no rank	root	NA	NA	NA	1	tcagcataccctgtgaagggttcatagtatgcaaggtgggtagagcccaaaacgtcaggtcgaggtgtagcgtatgaggagggaagaaatgggctacattccctgttttagggaaaaacggacgggggcgtgaaacggccccctgaaggtggatttagcagtaaacagaaaacagagagttctcttgaaactggctctgaggcgcgcacacaccgcccgtcactctccccaagttcaacctgtccttctaactaagaagttaaccgaacaaaggggaggc
M00607:191:000000000-BFK52:1:1101:21792:4044_CONS_SUB_SUB	0.992882562	{'RefDB_AcMDB07': 'CES043'}	25	30875	Terapontidae	443751	Bidyanus	1	0	25	0	0	0	0	0	0	0	0	0	0	0	0	0	0	0	0	0	0	0	0	0	species	Bidyanus bidyanus	443752	['Bidyanus bidyanus']	Bidyanus bidyanus	443752	ccagcttaccctatgaaggacgcacagtaagcaaaattggcacagcccagaacgtcaggtcgacgtgtagcgtatggaaggggaagaaatgggctacattccctaacacagtgaatacgaaagatgcactgaaacgtgcaacatgaaggaggatttagcagtaagcgggaaatagagtgtcccgctgaaaccggccctgaagcgcgcacacaccgcccgtcattctccccgtgcttaaacactcacttttaactaaaaccctgaaattgctaaggagaggc
M00607:191:000000000-BFK52:1:1101:7200:4212_CONS_SUB_SUB	0.985765125	{'RefDB_AcMDB07': 'CES043'}	7	30875	Terapontidae	443751	Bidyanus	1	0	7	0	0	0	0	0	0	0	0	0	0	0	0	0	0	0	0	0	0	0	0	0	species	Bidyanus bidyanus	443752	['Bidyanus bidyanus']	Bidyanus bidyanus	443752	ccagctaccctatgaaggacgcacagtaagcaaaattggcacagcccagaacgtcaggtcgacgtggagcgtatggaaggggaagaaatgggctacattccctaacacagtgaatacgaaagatgcactgaaacgtgcaacatgaaggaggatttagcagtaagcgggaaacagagtgtcccgctgaaaccggccctgaggcgcgcacacaccgcccgtcattctccccgagcttaaacactcacttttaactaaaaccctgaaattgctaaggggaggc
M00607:191:000000000-BFK52:1:1101:10386:4225_CONS_SUB_SUB	0.996415771	{'RefDB_AcMDB07': 'CES006'}	55	86197	Eleotridae	78194	Mogurnda	1	0	30	25	0	0	0	0	0	0	0	0	0	0	0	0	0	0	0	0	0	0	0	0	species	Mogurnda adspersa	78195	['Mogurnda adspersa']	Mogurnda adspersa	78195	tcagcttaccctatgaaggccccatagtcagcaaaattggtataacccaaaacgtcaggtcgaggtgtagcgtacgagaggggaagaaatgggctacattcactgatacagtacacacggacgataaattgaaataaacatctgaaggaggatttagcagtaagaaggaaaacagagtgttcccctgaaaccggccctgaagcgcgcacacaccgcccgtcactctccccaagccacacttcacccataaataaaacccaacaattgcaaaggggaggc
M00607:191:000000000-BFK52:1:1101:16058:4485_CONS_SUB_SUB	NA	NA	2	NA	NA	NA	NA	0	0	2	0	0	0	0	0	0	0	0	0	0	0	0	0	0	0	0	0	0	0	0	0	no rank	root	NA	NA	NA	1	tcagcatcccctgtgaagggttcatagtatgcaaggtgggtagagcccaaaacgtcaggtcgaggtgtagcgtatgaggagggaagaaatgggctacattccctgttttagggaaaaacggacgggggcgtgaaacggccccctgaaggtggatttagcagtagactggaagcagagagtcccgtcgaaactggctctgaggcgcgcacacaccgcccgtcactctccccaagttcaacctgtccttctaactaagaagttaaccgaacaaaggggaggc
M00607:191:000000000-BFK52:1:1101:16710:4554_CONS_SUB_SUB	0.996428571	{'RefDB_AcMDB07': 'CES035'}	28	130260	Retropinnidae	89572	Retropinna	1	0	28	0	0	0	0	0	0	0	0	0	0	0	0	0	0	0	0	0	0	0	0	0	species	Retropinna semoni	182228	['Retropinna semoni']	Retropinna semoni	182228	tcagcttaccctgtgaaggaataatagtcagcagaatgggcacagcccagaacgtcaggtcaaggtgcagcgtatgaggtgggaagaaatgggctacattccctaatatagggcactacggatagtgctgtgaaaccagcccttgaaggtggatttagcagtaagaagaaaatagagtgttcttctgaacccggctctgaggcgcgcacacaccgcccgtcactctccccaaattcaccatttccagtatttaacgagaagactcgagtaaaggggaggc
M00607:191:000000000-BFK52:1:1101:12684:4746_CONS_SUB_SUB	0.992831541	{'RefDB_AcMDB07': 'CES006'}	14	86197	Eleotridae	78194	Mogurnda	1	0	14	0	0	0	0	0	0	0	0	0	0	0	0	0	0	0	0	0	0	0	0	0	species	Mogurnda adspersa	78195	['Mogurnda adspersa']	Mogurnda adspersa	78195	tcagcttaccctatgaaggccccatagtaagcaaaattggtataacccaaaacgtcaggtcgaggtgtagcgtacgagaggggaagaaatgggctacattcactgatacagtacacacggacgataaattgaaataaacatctgaaggaggatttagcagtaagaaggaaaacagagcgttcccctgagaccggccctgaagcgcgcacacaccgcccgtcactctccccaagccacacttcacccataaataaaacccaacaattgcaaaggggaggc
M00607:191:000000000-BFK52:1:1101:7248:4857_CONS_SUB_SUB	0.992831541	{'RefDB_AcMDB07': 'CES016'}	20	8162	Percichthyidae	135753	Gadopsis	1	0	20	0	0	0	0	0	0	0	0	0	0	0	0	0	0	0	0	0	0	0	0	0	species	Gadopsis marmoratus	135755	['Gadopsis marmoratus']	Gadopsis marmoratus	135755	tcagcttacctcatgagagacttatagtaagcaaaactggtataacccagaacgtcaggtcgaggtgtagcgaatggaaagggaagagatgggctacattccttaaattaaggaatacgaatgatgttctgaaacgttcatccgaaggaggatttagcagtaagcagaaacagagagttccgctgaaattggccctgaagcgcgcacacaccgtccgtcactctctccaaatctaacattaatatacctaaaactacaaaacctaataaaggagaggc
M00607:191:000000000-BFK52:1:1101:25129:4933_CONS_SUB_SUB	0.992882562	{'RefDB_AcMDB07': 'CES043'}	42	30875	Terapontidae	443751	Bidyanus	1	0	42	0	0	0	0	0	0	0	0	0	0	0	0	0	0	0	0	0	0	0	0	0	species	Bidyanus bidyanus	443752	['Bidyanus bidyanus']	Bidyanus bidyanus	443752	ccagcttaccctatgaaggacgcacagtaagcaaaattggcacagcccagaacgtcaggtcgacgggtagcgtatggaaggggaagaaatgggctacattccctaacacagtgaatacgaaagatgcactgaaacgtgcaacatgaaggaggatttagcagtaagcgggaaatagagtgtcccgctgaaactggccctgaagcgcgcacacaccgcccgtcattctccccgagcttaaacactcacttttaactaaaaccctgaaattgctaaggggaggc
M00607:191:000000000-BFK52:1:1101:22600:5018_CONS_SUB_SUB	0.992831541	{'RefDB_AcMDB07': 'CES016'}	10	8162	Percichthyidae	135753	Gadopsis	1	0	10	0	0	0	0	0	0	0	0	0	0	0	0	0	0	0	0	0	0	0	0	0	species	Gadopsis marmoratus	135755	['Gadopsis marmoratus']	Gadopsis marmoratus	135755	tcagcttacctcatgagagacttatagtaagcaaaactggtataacccagaacgtcaggtcgaggtgtagcggatggaaagggaagagatgggctacattccttaatttaaggaatacgaatgatgttctgaaacgttcatccgaaggaggatttagcagtaagcagaaaacagagagttccgctgaaattggccctgaagcgcgcacacaccgcccgtcactctctccaaatctaacattaatatacctaaaactacaaaacctaataaaggagaggc
M00607:191:000000000-BFK52:1:1101:23791:5470_CONS_SUB_SUB	0.985765125	{'RefDB_AcMDB07': 'CES043'}	19	30875	Terapontidae	443751	Bidyanus	1	0	19	0	0	0	0	0	0	0	0	0	0	0	0	0	0	0	0	0	0	0	0	0	species	Bidyanus bidyanus	443752	['Bidyanus bidyanus']	Bidyanus bidyanus	443752	ccagcttaccctatgaaggacgcacagtaagcaaaattggcacagcccagaacgtcgggtcgacgtgtagcgtatggaaggggaagaaatgggctacattccctaacacagtgaatacgaaagatgcactgaaacgtgcaacatgaaggaggatttagcagtaagcgggaaatagagagtcccgctgaaaccggccctgaagcgcgcacacaccgcccatcattctccccgagcttaaacactcacttttaactaaaaccctgaaattgctaaggggaggt
M00607:191:000000000-BFK52:1:1101:4979:6156_CONS_SUB_SUB	0.992857143	{'RefDB_AcMDB07': 'CES035'}	3	130260	Retropinnidae	89572	Retropinna	1	0	3	0	0	0	0	0	0	0	0	0	0	0	0	0	0	0	0	0	0	0	0	0	species	Retropinna semoni	182228	['Retropinna semoni']	Retropinna semoni	182228	tcagcttcccctgtgaaggaataatagtaagcagaatgggcacagcccagaacgtcaggtcaaggtgcagcgtatgaggtggaaagaaatgggctacattccctaatatagggcactacggatagtgctgtgaaaccagcccttgaaggtggatttagcagtaagaagaaaatagagtgttcttctgaacccggctctgaggcgcgcacacaccgcccgtcactctccccaaattcaccatttccagtatttaacgagaagactcgagtaaaggggaggc
M00607:191:000000000-BFK52:1:1101:6818:6980_CONS_SUB_SUB	0.992805755	{'RefDB_AcMDB07': 'CES087'}	11	130264	Galaxiidae	51242	Galaxias	1	0	11	0	0	0	0	0	0	0	0	0	0	0	0	0	0	0	0	0	0	0	0	0	species	Galaxias maculatus	61620	['Galaxias maculatus']	Galaxias maculatus	61620	tcagcataccctgtgaagggttcatagtatgcaaggtgggtagagcccaaaacgtcaggtcgaggtgtagcgtatgaggggggaagaaatgggctacattccctgttttagggaaaaacggacgggggcgtgaaacggccccctgaaggtggatttagcagtagactggaagcagagagtcccgtcgaaactggctctgaggcgcgcacacaccgcccgtcactctccccaagtctatttttttggttcatgaaagcactactggacaaaggggaggc
M00607:191:000000000-BFK52:1:1101:12830:7222_CONS_SUB_SUB	0.996415771	{'RefDB_AcMDB07': 'CES016'}	23	8162	Percichthyidae	135753	Gadopsis	1	0	23	0	0	0	0	0	0	0	0	0	0	0	0	0	0	0	0	0	0	0	0	0	species	Gadopsis marmoratus	135755	['Gadopsis marmoratus']	Gadopsis marmoratus	135755	tcagcttacctcatgagagacttatagtaagcaaaactggtataacccagaacgtcaggtcgaggtgtagcgaatggaaagggaagagatgggctacattccttaaattaaggaatacgaatgatgttctgaaacgttcatccgaaggaggatttagcagtaagcagaaaacagagagttccgctgaaattggccctgaagcgcacacacaccgcccgtcactctctccaaatctaacattaatatacctaaaactacaaaacctaataaaggagaggc
M00607:191:000000000-BFK52:1:1101:25868:7563_CONS_SUB_SUB	0.951048951	{'RefDB_AcMDB07': 'CES001'}	2	30997	Plotosidae	301283	Neosilurus	1	0	2	0	0	0	0	0	0	0	0	0	0	0	0	0	0	0	0	0	0	0	0	0	species	Neosilurus hyrtlii	301284	['Neosilurus hyrtlii']	Neosilurus hyrtlii	301284	tcagcttaccctgtgaaggcctctaacagtaagcaaaattggccagcccaaaaacgtcaggtcgaggtgtagcgtacgaagtgggaagaaatgggctacattttctaacaatagattaatacgaatgacaccctgaaacaggtgtttaaaggtggatttagcagtaaaaagtaaacagagagttcttttgaatcaggctctgagacgcgcacacaccgcccgtcaccctcccccacacacaataacacaatttcataatagcacaacacaaaacaaggggaggc
M00607:191:000000000-BFK52:1:1101:7680:7777_CONS_SUB_SUB	0.992907801	{'RefDB_AcMDB07': 'CES080'}	3	7934	Anguillidae	7935	Anguilla	1	0	3	0	0	0	0	0	0	0	0	0	0	0	0	0	0	0	0	0	0	0	0	0	species	Anguilla australis	7940	['Anguilla australis']	Anguilla australis	7940	ccagcttgcctcttgagagaccaaaagcaagcctaatgggtcctacccaaaacgtcaggtcgaggtgtagcgaatgagatggaatgaaatgggctacattttctgacacagaaaaacacgaaaagtgccatgaaataagcacgactgaaggtggatttagcagtaaaaaggaaatagagagtccttttgaaaccggttctgaggcgcgtacacaccgcccgtcactctcctcgaaaaataataaagacaattaataagacaataaaaacaagaagaggaggc
M00607:191:000000000-BFK52:1:1101:6183:8208_CONS_SUB_SUB	0.992805755	{'RefDB_AcMDB07': 'CES087'}	3	130264	Galaxiidae	51242	Galaxias	1	0	3	0	0	0	0	0	0	0	0	0	0	0	0	0	0	0	0	0	0	0	0	0	species	Galaxias maculatus	61620	['Galaxias maculatus']	Galaxias maculatus	61620	tcagcataccctgtgaagggttcatagtatgcaaggtgggtagagcccaaaacgtcaggtcgaggtgtagcgtatgaggagggaagaaatgggctacattccctgctttagggaaaaacggacgggggcgtgaaacggccccctgaaggtggatttagcagtagactggaagcagagagtcccgtcgaaactggctctgaggcgcgcacacaccgcccgtcactctccccaagtctatttttttggttcataaaagcactactggacgaaggggaggc
M00607:191:000000000-BFK52:1:1101:6418:8771_CONS_SUB_SUB	0.992882562	{'RefDB_AcMDB07': 'CES043'}	65	30875	Terapontidae	443751	Bidyanus	1	0	65	0	0	0	0	0	0	0	0	0	0	0	0	0	0	0	0	0	0	0	0	0	species	Bidyanus bidyanus	443752	['Bidyanus bidyanus']	Bidyanus bidyanus	443752	ccagcttaccctatgaaggacgcacagtaagcaaaattggcacagcccagaacgtcaggtcgacgtgtagcgtatggaaggggaagatatgggctacattccctaacacagtgaatacgaaagatgcactgaaacgtacaacatgaaggaggatttagcagtaagcgggaaatagagtgtcccgctgaaaccggccctgaagcgcgcacacaccgcccgtcattctccccgagcttaaacactcacttttaactaaaaccctgaaattgctaaggggaggc
M00607:191:000000000-BFK52:1:1101:19263:9435_CONS_SUB_SUB	0.992831541	{'RefDB_AcMDB07': 'CES016'}	2	8162	Percichthyidae	135753	Gadopsis	1	0	2	0	0	0	0	0	0	0	0	0	0	0	0	0	0	0	0	0	0	0	0	0	species	Gadopsis marmoratus	135755	['Gadopsis marmoratus']	Gadopsis marmoratus	135755	tcagcttacctcctgagagacttatagtaagcaaaactggtataacccagaacgtcaggtcgaggtgtagcgaatggaaagggaagagatgggctacattccttaattaaggaatacgaatgatgttctgaaacgttcatccgaaggaggatttagcagtaagcagaaaacagagagttccgctgaaattggccctgaagcgcgcacacaccgcccgtcactctctccaaatctaacattaatatacctaaaactacaaaacctaataaaggagaggc
M00607:191:000000000-BFK52:1:1101:13832:9945_CONS_SUB_SUB	0.992857143	{'RefDB_AcMDB07': 'CES077'}	23	8015	Salmonidae	8016	Oncorhynchus	1	0	23	0	0	0	0	0	0	0	0	0	0	0	0	0	0	0	0	0	0	0	0	0	species	Oncorhynchus mykiss	8022	['Oncorhynchus mykiss']	Oncorhynchus mykiss	8022	tcagcttaccctgtgaaggccccatagtaagcaaaatgggcaaaacccaaagcgtcaggtcgaggtgtagcgcatgaggtgggaagaaatgggctacattctctaaattagagcactacgaaccacgctgtgaaatcagcgtccgaaggtggatttagcggtaaacagaaaacagagagttctcttgaaactggctctgaggcgcgcacacaccgcccgtcactctccccaagttcaacctgtccttctaactaagaagttaaccgaacaaaggggaggc
M00607:191:000000000-BFK52:1:1101:20388:10111_CONS_SUB_SUB	0.992882562	{'RefDB_AcMDB07': 'CES043'}	4	30875	Terapontidae	443751	Bidyanus	1	0	4	0	0	0	0	0	0	0	0	0	0	0	0	0	0	0	0	0	0	0	0	0	species	Bidyanus bidyanus	443752	['Bidyanus bidyanus']	Bidyanus bidyanus	443752	ccagcttaccctctgaaggacgcacagtaagcaaaattggcacagcccagaacgtcaggtcgacgtgtagcgtatggaaggggaagaaatgggctacattccctaacacagtgaatacgaaagatgcactgaaacgtgcaacatgaaggaggatttagcagtaagcgggaaatagagtgtcccgctgaaaccggccccgaagcgcgcacacaccgcccgtcattctccccgagcttaaacactcacttttaactaaaaccctgaaattgctaaggggaggc
M00607:191:000000000-BFK52:1:1101:20843:11367_CONS_SUB_SUB	0.992857143	{'RefDB_AcMDB07': 'CES077'}	2	8015	Salmonidae	8016	Oncorhynchus	1	0	2	0	0	0	0	0	0	0	0	0	0	0	0	0	0	0	0	0	0	0	0	0	species	Oncorhynchus mykiss	8022	['Oncorhynchus mykiss']	Oncorhynchus mykiss	8022	tcagcttcccctgtgaaggccccatagtaagcaaaatgggcaaaacccaaaacgtcaggtcgaggtgtagcgcatgaggtgggaagaaatgggctacattctctaaattagagcactacgaaccacgttgtgaaatcagcgtccgaaggtggatttagcagtaaacagaaaacagagagttctcttgaaactggctctgaggcgcgcacacaccgcccgtcactctccccaagttcaacctgtccttctaactaagaagttaaccgaacaaaggggaggc
M00607:191:000000000-BFK52:1:1101:11068:11879_CONS_SUB_SUB	0.996428571	{'RefDB_AcMDB07': 'CES035'}	25	130260	Retropinnidae	89572	Retropinna	1	0	25	0	0	0	0	0	0	0	0	0	0	0	0	0	0	0	0	0	0	0	0	0	species	Retropinna semoni	182228	['Retropinna semoni']	Retropinna semoni	182228	tcagcttaccctgtgaaggaataatagtaagcagaatgggcacagcccagaacgtcaggtcaaggtgcagcgtatgaggtgggaagaaatgggctacattccccaatatagggcactacggatagtgctgtgaaaccagcccttgaaggtggatttagcagtaagaagaaaatagagtgttcttctgaacccggctctgaggcgcgcacacaccgcccgtcactctccccaaattcaccatttccagtatttaacgagaagactcgagtaaaggggaggc
M00607:191:000000000-BFK52:1:1101:22030:12195_CONS_SUB_SUB	0.989323843	{'RefDB_AcMDB07': 'CES043'}	8	30875	Terapontidae	443751	Bidyanus	1	0	8	0	0	0	0	0	0	0	0	0	0	0	0	0	0	0	0	0	0	0	0	0	species	Bidyanus bidyanus	443752	['Bidyanus bidyanus']	Bidyanus bidyanus	443752	ccagcctaccctatgaaggacgcacggtaagcaaaattggcacagcccagaacgtcaggtcgacgtgtagcgtatggaaggggaagaaatgggctacattccctaacacagtgaatacgaaagatgcactgaaacgtgcaacatgaaggaggatttagcagtaagcgggaaatagagtgtcccgctgaaaccggtcctgaagcgcgcacacaccgcccgtcattctccccgagcttaaacactcacttttaactaaaaccctgaaattgctaaggggaggc
M00607:191:000000000-BFK52:1:1101:11211:12222_CONS_SUB_SUB	0.992882562	{'RefDB_AcMDB07': 'CES043'}	16	30875	Terapontidae	443751	Bidyanus	1	0	16	0	0	0	0	0	0	0	0	0	0	0	0	0	0	0	0	0	0	0	0	0	species	Bidyanus bidyanus	443752	['Bidyanus bidyanus']	Bidyanus bidyanus	443752	ccagcttaccctatgaaggacgcacagtaagcaaaattggcacagcccagaacgtcaggtcgacgtgtagcgtatggaaggggaagaaatgggctacattccctaacacagtgaatacgaaagatgcactgaaacgtgcaacatgaaggaggatttagcagtaagcgggaaatagagtgtcccgctgaaaccggccctgaagcgcgcacacaccgcccgtcactctccccgagcttaaacactcacttctaactaaaaccctgaaattgctaaggggaggc
M00607:191:000000000-BFK52:1:1101:21103:12901_CONS_SUB_SUB	0.989323843	{'RefDB_AcMDB07': 'CES043'}	2	30875	Terapontidae	443751	Bidyanus	1	0	2	0	0	0	0	0	0	0	0	0	0	0	0	0	0	0	0	0	0	0	0	0	species	Bidyanus bidyanus	443752	['Bidyanus bidyanus']	Bidyanus bidyanus	443752	ccagcttcccctatgaaggacgcacagtaagcaaaattggcacagcccagaacgtcaggtcgacgtgtagcgtatggaaggggaagaaatgggctacattccctaacacagtgaatacgaaagatgcactgaaacgtgcaacatgaaggaggatttagcagtaagcgggaaatagagtatcccgctgaaaccagccctgaagcgcgcacacaccgcccgtcattctccccgagcttaaacactcacttttaactaaaaccctgaaattgctaaggggaggc
M00607:191:000000000-BFK52:1:1101:19790:13137_CONS_SUB_SUB	0.992857143	{'RefDB_AcMDB07': 'CES077'}	8	8015	Salmonidae	8016	Oncorhynchus	1	0	8	0	0	0	0	0	0	0	0	0	0	0	0	0	0	0	0	0	0	0	0	0	species	Oncorhynchus mykiss	8022	['Oncorhynchus mykiss']	Oncorhynchus mykiss	8022	tcagcttaccctgtgaaggccccatagtaagcaaaatgggcataacccaaaacgtcaggtcgaggtgtagcgcatgaggcgggaagaaatgggctacattctctaaattagagcactacgaaccacgctgtgaaatcagcgtccgaaggtggatttagcagtaaacagaaaacagagagttctcttgaaactggctctgaggcgcgcacacaccgcccgtcactctccccaagttcaacctgtccttctaactaagaagttaaccgaacaaaggggaggc
M00607:191:000000000-BFK52:1:1101:3651:13224_CONS_SUB_SUB	0.992805755	{'RefDB_AcMDB07': 'CES087'}	5	130264	Galaxiidae	51242	Galaxias	1	0	5	0	0	0	0	0	0	0	0	0	0	0	0	0	0	0	0	0	0	0	0	0	species	Galaxias maculatus	61620	['Galaxias maculatus']	Galaxias maculatus	61620	tcagcataccctgtgaagggttcatagtatgcaaggtgggtagagcccgaaacgtcaggtcgaggtgtagcgtatgaggagggaaggaatgggctacattccctgttttagggaaaaacggacgggggcgtgaaacggccccctgaaggtggatttagcagtagactggaagcagagagtcccgtcgaaactggctctgaggcgcgcacacaccgcccgtcactctccccaagtctatttttttggttcataaaagcactactggacaaaggggaggc
M00607:191:000000000-BFK52:1:1101:21677:13263_CONS_SUB_SUB	0.996415771	{'RefDB_AcMDB07': 'CES016'}	18	8162	Percichthyidae	135753	Gadopsis	1	0	18	0	0	0	0	0	0	0	0	0	0	0	0	0	0	0	0	0	0	0	0	0	species	Gadopsis marmoratus	135755	['Gadopsis marmoratus']	Gadopsis marmoratus	135755	tcagcttacctcatgagagacttatagtaagcaaaactggtataacccagaacgtcaggtcgaggtgtagcgaatggaaagggaagagatgggctacattccttaattaaggaatacgaatgatgttctgaaacgttcatccgaaggaggatttagcagtaagcagaaaacagagagttccgctgaaattggccctgaagcgcgcacacaccgcccgtcactctctccaaatctaacattaatatacctaaaactacaaaacctaataaaggagaggc
M00607:191:000000000-BFK52:1:1101:21409:14490_CONS_SUB_SUB	NA	NA	4	NA	NA	NA	NA	0	0	4	0	0	0	0	0	0	0	0	0	0	0	0	0	0	0	0	0	0	0	0	0	no rank	root	NA	NA	NA	1	tcagcttaccctatgaaggccccatagtaagcaaaattggtataacccaaaacgtcaggtcgaggtgtagcgtacgagaggggaagaaatgggctacattcactgatacagtacacacggacgataaattgaaataaacatctgaaggaggatttagcagtaagaaggaaaacagagtgttcccctgaaaccggccctgaagcgcgcacacaccgcccgtcattctccccgagcttaaacactcgcttttaactaaaaccctgaaattgctaaggggaggc
M00607:191:000000000-BFK52:1:1101:28908:15648_CONS_SUB_SUB	NA	NA	2	NA	NA	NA	NA	0	0	2	0	0	0	0	0	0	0	0	0	0	0	0	0	0	0	0	0	0	0	0	0	no rank	root	NA	NA	NA	1	ccagcttaccctatgaaggacgcacagtaagcaaaattggcacagcccagaacgtcaggtcgacgtgtagcgtatggaaggggaagaaatgggctacattccctaacacagtgaatacgaaagatgcactgaaacgtgcaacatgaaggaggatttagcagtaagcgggaaatagagtgtcccgctgaaaccggccctgaagcgcgcacacaccgcccgtcactctccccaaattcaccatttccaggatttaacgagaagactcgagtaaaggggaggc
M00607:191:000000000-BFK52:1:1101:16463:15938_CONS_SUB_SUB	0.996478873	{'RefDB_AcMDB07': 'HM063545	2129	8830	Anatidae	NA	Chenonetta	1	0	4	3	0	195	0	301	0	0	0	121	0	0	0	0	0	0	0	0	1505	0	0	0	species	Chenonetta jubata	45644	['Chenonetta jubata']	Chenonetta jubata	45644	ccagcccacctcgaatgagagcacaacagtgggcataacagctatctcgctaataagacaggtcaaggtatagcctatggggcggaagaaatgggctacattccctatgcatagggcaacacggaaagaagcatgaaattgctcctagaaggaggatttagcagtaaagcgggagaatagagcccactttaagccggccctagggcacgtacataccgcccgtcaccctcctcataagccacacccccacataactaataccaccgaaatgctaaagatgaggt
M00607:191:000000000-BFK52:1:1101:17029:16945_CONS_SUB_SUB	0.992805755	{'RefDB_AcMDB07': 'CES087'}	6	130264	Galaxiidae	51242	Galaxias	1	0	6	0	0	0	0	0	0	0	0	0	0	0	0	0	0	0	0	0	0	0	0	0	species	Galaxias maculatus	61620	['Galaxias maculatus']	Galaxias maculatus	61620	tcagcataccctgtgaagggttcatagtatgcaaggtgggtagagcccaaaacgtcaggtcgaggtgtagcgtatgaggagggaagaaatgggctacattccctgttttagggaaaaacggacgggggcgtgaaacggccccctgaaggtggatttagcagtagactggaagcagagagtcccgtcgaaactggctctgaggcgcgcacacaccgcccgtcaccctccccaagtctatctttttggttcataaaagcactactggacaaaggggaggc
M00607:191:000000000-BFK52:1:1101:5832:17017_CONS_SUB_SUB	0.992882562	{'RefDB_AcMDB07': 'CES043'}	2	30875	Terapontidae	443751	Bidyanus	1	0	2	0	0	0	0	0	0	0	0	0	0	0	0	0	0	0	0	0	0	0	0	0	species	Bidyanus bidyanus	443752	['Bidyanus bidyanus']	Bidyanus bidyanus	443752	ccagcttaccctatgaaggacgcacagtaagcaaaattggcacagcccagaacgtcaggtcgacgtgtagcgtatggaaggggaagaaatgggctacattccctaacacagtgaatacgaaagatgcactgaaacgtgcaacatgaaggaggatttagcagtgagcgggaaatagagtgtcccgctgaaaccggctctgaagcgcgcacacaccgcccgtcattctccccgagcttaaacactcacttttaactaaaaccctgaaattgctaaggggaggc
M00607:191:000000000-BFK52:1:1101:19324:17170_CONS_SUB_SUB	0.989247312	{'RefDB_AcMDB07': 'CES016'}	2	8162	Percichthyidae	135753	Gadopsis	1	0	2	0	0	0	0	0	0	0	0	0	0	0	0	0	0	0	0	0	0	0	0	0	species	Gadopsis marmoratus	135755	['Gadopsis marmoratus']	Gadopsis marmoratus	135755	tcagcttccctcatgagagacttatagtaagcaaagctggtataacccagaacgtcaggtcgaggtgtagcgaatgggaagggaagagatgggctacattccttaaattaaggaatacgaatgatgttctgaaacgttcatccgaaggaggatttagcagtaagcagaaaacagagagttccgctgaaattggccctgaagcgcgcacacaccgcccgtcactctctccaaatctaacattaatatacctaaaactacaaaacctaataaaggagaggc
M00607:191:000000000-BFK52:1:1101:9734:17224_CONS_SUB_SUB	0.992857143	{'RefDB_AcMDB07': 'CES035'}	3	130260	Retropinnidae	89572	Retropinna	1	0	3	0	0	0	0	0	0	0	0	0	0	0	0	0	0	0	0	0	0	0	0	0	species	Retropinna semoni	182228	['Retropinna semoni']	Retropinna semoni	182228	tcagcttaccctgtgaaggaataatagtcagcagaatgggcacagcccagaacgtcaggtcaaggtgcagcgtatgaggtgggaagaaatgggctacattccctaatatagggctctacggatagtgctgtgaaaccagcccttgaaggtggatttagcagtaagaagaaaatagagtgttcttctgaacccggctctgaggcgcgcacacaccgcccgtcactctccccaaattcaccatttccagtatttaacgagaagactcgagtaaaggggaggc
M00607:191:000000000-BFK52:1:1101:8686:17428_CONS_SUB_SUB	0.992831541	{'RefDB_AcMDB07': 'CES016'}	15	8162	Percichthyidae	135753	Gadopsis	1	0	15	0	0	0	0	0	0	0	0	0	0	0	0	0	0	0	0	0	0	0	0	0	species	Gadopsis marmoratus	135755	['Gadopsis marmoratus']	Gadopsis marmoratus	135755	tcagcttacctcatgagagacttatagtaagcaaaactggtataacccagaacgtcaggtcgaggtgtagcgaatggaaagggaagagataggctatattccttaaattaaggaatacgaatgatgttctgaaacgttcatccgaaggaggatttagcagtaagcagaaaacagagagttccgctgaaattggccctgaagcgcgcacacaccgcccgtcactctctccaaatctaacattaatatacctaaaactacaaaacctaataaaggagaggc
M00607:191:000000000-BFK52:1:1101:26409:17436_CONS_SUB_SUB	0.992857143	{'RefDB_AcMDB07': 'CES077'}	2	8015	Salmonidae	8016	Oncorhynchus	1	0	2	0	0	0	0	0	0	0	0	0	0	0	0	0	0	0	0	0	0	0	0	0	species	Oncorhynchus mykiss	8022	['Oncorhynchus mykiss']	Oncorhynchus mykiss	8022	tcagcttcccctgtgaaggccccatagtaagcaaaatgggcaaaacccaaaacgtcaggtcgaggtgtagcgcatgaggtgggaagaaatgggctacattctctaaattagagcactacgaaccacgctgtgaaatcagcgtccgaaggtggatttagcagtaacagaaaacagagagttctcttgaaactggctctgaggcgcgcacacaccgcccgtcactctccccaagttcaacctgtccttctaactaagaagttaaccgaacaaaggggaggc
M00607:191:000000000-BFK52:1:1101:4776:17583_CONS_SUB_SUB	NA	NA	2	NA	NA	NA	NA	0	0	2	0	0	0	0	0	0	0	0	0	0	0	0	0	0	0	0	0	0	0	0	0	no rank	root	NA	NA	NA	1	ccagcttgcctcttgagagaccaaaagcaagcctaatgggtcctacccaaaacgtcaggtcgaggtgtagcgaatgagatggaatgaaatgggctacattttctgacacagaaaaacacgaaaagtgccatgaaataagcacgactgaaggtggatttagcagtaaaaaggaaatagagagtccttttgaaaccggctctgaggcgcgtacacaccgcccgtcactctccccaagtctatttttttggttcataaaagcactactggacaaaggggaggc
M00607:191:000000000-BFK52:1:1101:8183:17978_CONS_SUB_SUB	0.992805755	{'RefDB_AcMDB07': 'CES087'}	2	130264	Galaxiidae	51242	Galaxias	1	0	2	0	0	0	0	0	0	0	0	0	0	0	0	0	0	0	0	0	0	0	0	0	species	Galaxias maculatus	61620	['Galaxias maculatus']	Galaxias maculatus	61620	tcagcataccctgtgaagggttcatagtatgcaaggtgggtagagcccaaaacgtcaggtcgaggcgtagcgtatgaggagggaagaaatgggctacattccctgttttagggaaaaacggacgggggcgtgaaacggccccctgaaggtggatttagcagtagactggaagcagagagtcccgtcgaaactggctctgaggcgcgcacacaccgcccgtcactctccccaagtctattttttggttcataaaagcactactggacaaaggggaggc
M00607:191:000000000-BFK52:1:1101:22161:18204_CONS_SUB_SUB	0.992805755	{'RefDB_AcMDB07': 'CES087'}	3	130264	Galaxiidae	51242	Galaxias	1	0	3	0	0	0	0	0	0	0	0	0	0	0	0	0	0	0	0	0	0	0	0	0	species	Galaxias maculatus	61620	['Galaxias maculatus']	Galaxias maculatus	61620	tcagcataccctgtgaagggttcatagtctgcaaggtgggtagagcccaaaacgccaggtcgaggtgtagcgtatgaggagggaagaaatgggctacattccctgttttagggaaaaacggacgggggcgtgaaacggccccctgaaggtggatttagcagtagactggaagcagagagtcccgtcgaaactggctctgaggcgcgcacacaccgcccgtcactctccccaagtctatttttttggttcataaaagcactactggacaaaggggaggc
M00607:191:000000000-BFK52:1:1101:6732:18240_CONS_SUB_SUB	0.992882562	{'RefDB_AcMDB07': 'CES043'}	7	30875	Terapontidae	443751	Bidyanus	1	0	7	0	0	0	0	0	0	0	0	0	0	0	0	0	0	0	0	0	0	0	0	0	species	Bidyanus bidyanus	443752	['Bidyanus bidyanus']	Bidyanus bidyanus	443752	ccagcttaccctatgaaggacgcacagtaagcaaaattggcacagcccagaacgtcaggtcgacgtgtagcgtatggaaggggaagaaatgggctacattccctaacacagtgaatacgaaagatgcactgaaacgtgcaacatgaaggaggatttagcagtaagcgggaaatagagtgtcccgctgaaaccggccctgaagcgcgcacacaccgcccgtcattctctccgagcttaaacactcacttttaactaaaaccctgaaattgctagggggaggc
M00607:191:000000000-BFK52:1:1101:15260:18282_CONS_SUB_SUB	0.992857143	{'RefDB_AcMDB07': 'CES077'}	10	8015	Salmonidae	8016	Oncorhynchus	1	0	10	0	0	0	0	0	0	0	0	0	0	0	0	0	0	0	0	0	0	0	0	0	species	Oncorhynchus mykiss	8022	['Oncorhynchus mykiss']	Oncorhynchus mykiss	8022	tcagcttaccctgtgaaggccccatagtaagcaaaatgggcaaaacccaaaacgtcaggtcgaggtgtagcgcatgaggtgggaagaaatgggctacattctctaaattagagcactacgaacacgctgtgaaatcagcgtccgaaggtggatttagcagtaaacagaaaacagagagttctctcgaaactggctctgaggcgcgcacacaccgcccgtcactctccccaagttcaacctgtccttctaactaagaagttaaccgaacaaaggggaggc
M00607:191:000000000-BFK52:1:1101:10024:18550_CONS_SUB_SUB	0.978571429	{'RefDB_AcMDB07': 'CES077'}	3	8015	Salmonidae	8016	Oncorhynchus	1	0	3	0	0	0	0	0	0	0	0	0	0	0	0	0	0	0	0	0	0	0	0	0	species	Oncorhynchus mykiss	8022	['Oncorhynchus mykiss']	Oncorhynchus mykiss	8022	tcagcttaccctgtgaaggccccatagtcagcaaaatgggcaaaacccaaaacgtcaggtcgaggtgtagcgcatgaggtgggaagtaatgggctacattctctaaattagggcactacgaaccacgctgtgaaatcagcgtccgaaggtggatttagcagtaaacagaaaacagagagttctcttgaaactggctctgaggcgcacacaccgcccgtcactctcccaagttcaacctgtccttctaactaagaagttaaccgaacaaaggggaggc
M00607:191:000000000-BFK52:1:1101:18860:22251_CONS_SUB_SUB	NA	NA	3	NA	NA	NA	NA	0	0	3	0	0	0	0	0	0	0	0	0	0	0	0	0	0	0	0	0	0	0	0	0	no rank	root	NA	NA	NA	1	tcagcataccctgtgaagggttcatagtatgcaaggtgggtagagcccaaaacgtcaggtcgaggtgtagcgtatgaggagggaagaaatgggctacattccctgttttagggaaaaacggacgggggcgtgaaacggccccctgaaggtggatttagcagtagactggaagcagagagtcccgtcgaaaccggccctgaagcgcgcacacaccgcccgtcattctccccgagcttaaacactcacttttaactaaaaccctgaaattgctaaggggaggc
M00607:191:000000000-BFK52:1:1101:12915:23833_CONS_SUB_SUB	0.989247312	{'RefDB_AcMDB07': 'CES006'}	2	86197	Eleotridae	78194	Mogurnda	1	0	2	0	0	0	0	0	0	0	0	0	0	0	0	0	0	0	0	0	0	0	0	0	species	Mogurnda adspersa	78195	['Mogurnda adspersa']	Mogurnda adspersa	78195	tcagcttcccctatgaaggccccatagtcagcaaaattggtataacccaaaacgtcaggtcgaggtgtagcgtacgagaggggaagaaatgggctacattcactgatacagtacacacggacgataaattgaaatatacatctgaaggaggatttagcagtaagaaggaaaacagagtgttcccctgaaaccggccctgaagcgcgcacacaccgcccgtcactctccccaagccacacttcacccataaataaaacccaacaattgcaaaggggaggc
M00607:191:000000000-BFK52:1:1102:10602:2008_CONS_SUB_SUB	0.992932862	{'RefDB_AcMDB07': 'AY164517	3789	8830	Anatidae	NA	NA	2	0	12	2	323	544	315	332	0	793	306	181	0	323	374	284	0	0	0	0	0	0	0	0	family	Anatidae	NA	['Anas platyrhynchos']	NA	8830	ccagcccacctcgaatgagagcgcaacagtgggcgcaacagcaccccgctaataagacaggtcaaggtatagcctatgggacggaagaaatgggctacattccctatgcatagggcaacacggaaagaagtatgaaactgcttctagaaggaggatttagcagtaaagcgggataataaagctcgctttaagccggccctagggcacgtacataccgcccgtcaccctcctcataagccacacccccacataactaataccacgtaaatgccaaagatgaggt
M00607:191:000000000-BFK52:1:1102:9216:3209_CONS_SUB_SUB	0.992857143	{'RefDB_AcMDB07': 'CES077'}	6	8015	Salmonidae	8016	Oncorhynchus	1	0	6	0	0	0	0	0	0	0	0	0	0	0	0	0	0	0	0	0	0	0	0	0	species	Oncorhynchus mykiss	8022	['Oncorhynchus mykiss']	Oncorhynchus mykiss	8022	tcagcttaccctgtgaaggccccatagtaagcaaaatgggcaaaacccaaaacgtcaggtcgaggtgtagcgcatgaggtgggaagaaatgggctacattctctaaattagagcactacgaaccacgctgtgacatcagcgtccgaaggtggatttagcagtaaacagaaaacagagagttctcttgaaactggctctgaggcgcgcgcacaccgcccgtcactctccccaagttcaacctgtccttctaactaagaagttaaccgaacaaaggggaggc
M00607:191:000000000-BFK52:1:1102:16959:3283_CONS_SUB_SUB	0.992831541	{'RefDB_AcMDB07': 'CES016'}	2	8162	Percichthyidae	135753	Gadopsis	1	0	2	0	0	0	0	0	0	0	0	0	0	0	0	0	0	0	0	0	0	0	0	0	species	Gadopsis marmoratus	135755	['Gadopsis marmoratus']	Gadopsis marmoratus	135755	tcagcttccctcatgagagacttatagtaagcaaaactggtataacccagaacgtcaggtcgaggtgtagcgaatggaaagggaagagatgggctacattccttaaattaaggaatacgaatgatgttctgaaacgttcatccgaaggaggatttagcagtaagcagaaaacagagagttccgctgaaattggccctgaagcgcacacacaccgcccgtcactctctccaaatctaacattaatatacctaaaactacaaaacctaataaaggagaggc
M00607:191:000000000-BFK52:1:1102:25541:3891_CONS_SUB_SUB	0.989285714	{'RefDB_AcMDB07': 'CES077'}	31	8015	Salmonidae	8016	Oncorhynchus	1	0	31	0	0	0	0	0	0	0	0	0	0	0	0	0	0	0	0	0	0	0	0	0	species	Oncorhynchus mykiss	8022	['Oncorhynchus mykiss']	Oncorhynchus mykiss	8022	tcagcttaccctgtgaaggccccatagtaagcaaaatgggcaaaacccaaaacgtcaggtcgaggtgtagcgcatgaggtgggaagaaatgggctacattctctaaattagagcactacgaaccacgctgtggaatcagcgttcgaaggtggatttagcagtaaacagaaaacagagagttctcttgaaactggccctgaggcgcgcacacaccgcccgtcactctccccaagttcaacctgtccttctaactaagaagttaaccgaacaaaggggaggc
M00607:191:000000000-BFK52:1:1102:23779:4025_CONS_SUB_SUB	0.992805755	{'RefDB_AcMDB07': 'CES087'}	2	130264	Galaxiidae	51242	Galaxias	1	0	2	0	0	0	0	0	0	0	0	0	0	0	0	0	0	0	0	0	0	0	0	0	species	Galaxias maculatus	61620	['Galaxias maculatus']	Galaxias maculatus	61620	tcagcataccctgtgaagggttcatagtatgcaaggtgggtagagcccaaaacgtcaggtcgaggtgtagcgtatgaggagggaagaaatgggctacattccctgttttagggaaaaacggacgggggcgtgaaacggccccctgaaggtggatttagcagtagactggaagcagagagtcccgtcgaaactggctctgaggtgcgcacacaccgcccgtcactctccccaagtctatttttttggttcatagaagcactactggacaaaggggaggc
M00607:191:000000000-BFK52:1:1102:18307:4139_CONS_SUB_SUB	0.992831541	{'RefDB_AcMDB07': 'CES016'}	2	8162	Percichthyidae	135753	Gadopsis	1	0	2	0	0	0	0	0	0	0	0	0	0	0	0	0	0	0	0	0	0	0	0	0	species	Gadopsis marmoratus	135755	['Gadopsis marmoratus']	Gadopsis marmoratus	135755	tcagcttccctcgtgagagacttatagtaagcaaaactggtataacccagaacgtcaggtcgaggtgtagcgaatggaaagggaagagatgggctacattccttaaattaaggaatacgaatgatgttctgaaacgttcatccgaaggaggatttagcagtaagcagaaaacagagagttccgctgaaattggccctgaagcgcgcacacaccgcccgtcactctctccaaatctaacattaatatacctaaaactacaaaacctaataaaggagaggc
M00607:191:000000000-BFK52:1:1102:19280:4281_CONS_SUB_SUB	0.992831541	{'RefDB_AcMDB07': 'CES016'}	14	8162	Percichthyidae	135753	Gadopsis	1	0	14	0	0	0	0	0	0	0	0	0	0	0	0	0	0	0	0	0	0	0	0	0	species	Gadopsis marmoratus	135755	['Gadopsis marmoratus']	Gadopsis marmoratus	135755	tcagcttacctcatgagagacttatagtaagcaaagctggtataacccagaacgtcaggtcgaggtgtagcgaatgggaagggaagagatgggctacattccttaaattaaggaatacgaatgatgttctgaaacgttcatccgaaggaggatttagcagtaagcagaaaacagagagttccgctgaaattggccctgaagcgcgcacacaccgcccgtcactctctccaaatctaacattaatatacctaaaactacaaaacctaataaaggagaggc
M00607:191:000000000-BFK52:1:1102:13320:4471_CONS_SUB_SUB	0.992831541	{'RefDB_AcMDB07': 'CES087'}	10	130264	Galaxiidae	51242	Galaxias	1	0	10	0	0	0	0	0	0	0	0	0	0	0	0	0	0	0	0	0	0	0	0	0	species	Galaxias maculatus	61620	['Galaxias maculatus']	Galaxias maculatus	61620	tcagcataccctgtgaagggttcatagtatgcaaggtgggtagagcccaaaacgtcaggtcgaggtgtagcgtatgaggagggaagaaatgggctacattccctgttttagggaaaaacggacgggggcgtgaaacggccccctgaaggtggatttagcagtagactggaagcagagagtcccgtcgaaactggcactgaggcgcgcacacaccgcccgtcactctccccaagtctattttttttggttcataaaagcactactggacaaaggggaggc
M00607:191:000000000-BFK52:1:1102:23643:4712_CONS_SUB_SUB	0.992882562	{'RefDB_AcMDB07': 'CES043'}	17	30875	Terapontidae	443751	Bidyanus	1	0	15	2	0	0	0	0	0	0	0	0	0	0	0	0	0	0	0	0	0	0	0	0	species	Bidyanus bidyanus	443752	['Bidyanus bidyanus']	Bidyanus bidyanus	443752	ccagcttaccctatgaaggacgcacagtaagtaaaattggcacagcccagaacgtcaggtcaacgtgtagcgtatggaaggggaagaaatgggctacattccctaacacagtgaatacgaaagatgcactgaaacgtgcaacatgaaggaggatttagcagtaagcgggaaatagagtgtcccgctgaaaccggccctgaagcgcgcacacaccgcccgtcattctccccgagcttaaacactcacttttaactaaaaccctgaaattgctaaggggaggc
M00607:191:000000000-BFK52:1:1102:23088:5096_CONS_SUB_SUB	0.989247312	{'RefDB_AcMDB07': 'CES006'}	4	86197	Eleotridae	78194	Mogurnda	1	0	4	0	0	0	0	0	0	0	0	0	0	0	0	0	0	0	0	0	0	0	0	0	species	Mogurnda adspersa	78195	['Mogurnda adspersa']	Mogurnda adspersa	78195	tcagcttaccctatgaagaccccatagtaagcaaaattggtataacccaaaacgtcaggtcgaggtgtagcgtacgagaggggaagaaatgggctacattcactgatacagtacacacggacgataaattgaaataaacatctgaaggaggatttagcagtaagaaggaaaacagagtgttcccctgaaaccggccctgaagcgcgcacacaccgcccgtcactctccccaagccacgcttcacccataaataagacccaacaattgcaaaggggaggc
M00607:191:000000000-BFK52:1:1102:22631:5440_CONS_SUB_SUB	0.996453901	{'RefDB_AcMDB07': 'CES005'}	10	7953	Cyprinidae	7961	Cyprinus	1	0	10	0	0	0	0	0	0	0	0	0	0	0	0	0	0	0	0	0	0	0	0	0	species	Cyprinus carpio	7962	['Cyprinus carpio']	Cyprinus carpio	7962	tcagcttaccctgtgaaggtataaaagtaagcaaaatgggcacaacccaaaacgtcaggtcgaggtgtagcgcatgaagtgggaagaaatgggctacattttctaatatagaatattacgaacatgcaccatgaaacaatgcttgaaggaggatttagtagtaaaagggaaatagagtgtccctttgaacccggctctgagacgcgtacacaccgcccgtcactctcccctgtcaaaacgcaccaaaaatacataatacaacagcactgacaaggggaggc
M00607:191:000000000-BFK52:1:1102:27266:6685_CONS_SUB_SUB	0.992857143	{'RefDB_AcMDB07': 'CES035'}	2	130260	Retropinnidae	89572	Retropinna	1	0	2	0	0	0	0	0	0	0	0	0	0	0	0	0	0	0	0	0	0	0	0	0	species	Retropinna semoni	182228	['Retropinna semoni']	Retropinna semoni	182228	tcagcttcccctgtgaaggaataatagtgagcagaatgggcacagcccagaacgtcaggtcaaggtgcagcgtatgaggtgggaagaaatgggctacattccctaatatagggcactacggatagtgctgtgaaaccagcccttgaaggtggatttagcagtaagaagaaaatagagtgttcttctgaacccggctctgaggcgcgcacacaccgcccgtcactctccccaaattcaccatttccagtatttaacgagaagactcgagtaaaggggaggc
M00607:191:000000000-BFK52:1:1102:8852:7976_CONS_SUB_SUB	0.996478873	{'RefDB_AcMDB07': 'CES001'}	14	30997	Plotosidae	301283	Neosilurus	1	0	14	0	0	0	0	0	0	0	0	0	0	0	0	0	0	0	0	0	0	0	0	0	species	Neosilurus hyrtlii	301284	['Neosilurus hyrtlii']	Neosilurus hyrtlii	301284	tcagcttaccttgtgaaagcctataacagtaagcaaaattggcaaacccaaaaacgtcaggtcgaggtgtagcgtacgaagtgggaagaaatgggctacattttctaataatagactactacgaatagcaccctgaaacgagtgcctaaaggtggatttagcagtaaaaagtaaacagagagttcttttgaatcaggctctgagacgcgcacacaccgcccgtcaccctcccccacacacaataacacaatttcataatcgcacaacacaaaacaaggggaggc
M00607:191:000000000-BFK52:1:1102:2772:9092_CONS_SUB_SUB	0.992882562	{'RefDB_AcMDB07': 'CES043'}	19	30875	Terapontidae	443751	Bidyanus	1	0	19	0	0	0	0	0	0	0	0	0	0	0	0	0	0	0	0	0	0	0	0	0	species	Bidyanus bidyanus	443752	['Bidyanus bidyanus']	Bidyanus bidyanus	443752	ccagcttaccctatgaaggacgcacagtaagcaaaattggcacagcccagaacgtcaggtcgacgtgtagcgtatggaaggggaagaaatggctacattccctaacacagtgaatacgaaagatgcactgaaacgtgcaacatgaaggaggatttagcagtaagcgggaaatagagtgtcccgctgaaaccggccctgaagcgcgcacacaccgcccgtcattctccccgagcttaaacactcacttttaactaaaaccctggaattgctaaggggaggc
M00607:191:000000000-BFK52:1:1102:15575:9132_CONS_SUB_SUB	0.996466431	{'RefDB_AcMDB07': 'CES170'}	2	30997	Plotosidae	301281	Porochilus	1	0	2	0	0	0	0	0	0	0	0	0	0	0	0	0	0	0	0	0	0	0	0	0	species	Porochilus rendahli	337708	['Porochilus rendahli']	Porochilus rendahli	337708	tcagcttaccctgtgaaggcctctaacagtaagcaaaattggccagcccaaaaacgtcaggtcgaggtgtagcgtacgaagtgggaagaaatgggctacattttctaacaatagattaatacgaatgacaccctgaaacaggtgtttaaaggtggatttagcagtaaaaagtaaattagagagttattttgaaataggctctgagacgcgcacacaccgcccgtcaccctcccccacaaaaatagtaacattcataataataattaataagacaaggggaggt
M00607:191:000000000-BFK52:1:1102:18629:9224_CONS_SUB_SUB	0.989323843	{'RefDB_AcMDB07': 'CES043'}	3	30875	Terapontidae	443751	Bidyanus	1	0	3	0	0	0	0	0	0	0	0	0	0	0	0	0	0	0	0	0	0	0	0	0	species	Bidyanus bidyanus	443752	['Bidyanus bidyanus']	Bidyanus bidyanus	443752	ccagcttcccctatgaaggccgcacagtcagcaaaattggcacagcccagaacgtcaggtcgacgtgtagcgtatggaaggggaagaaatgggctacattccctaacacagtgaatacgaaagatgcactgaaacgtgcaacatgaaggaggatttagcagtaagcgggaaatagagtgtcccgctgaaaccggccctgaagcgcgcacacaccgcccgtcattctccccgagcttaaacactcacttttaactaaaaccctgaaattgctaaggggaggc
M00607:191:000000000-BFK52:1:1102:14843:9873_CONS_SUB_SUB	0.992857143	{'RefDB_AcMDB07': 'CES035'}	6	130260	Retropinnidae	89572	Retropinna	1	0	6	0	0	0	0	0	0	0	0	0	0	0	0	0	0	0	0	0	0	0	0	0	species	Retropinna semoni	182228	['Retropinna semoni']	Retropinna semoni	182228	tcagcttaccctgtgaaggaataatagtaagcagaatgggcacagcccagaacgtcaggtcaaggtgcagcgtatgaggtgggaagaaatgggctacattccctaatatagggcactacggatagtgctgtgaagctagcccttgaaggtggatttagcagtaagaagaaaatagagtgttcttctgaacccggctctgaggcgcgcacacaccgcccgtcactctccccaaattcaccatttccagtatttaacgagaagactcgagtaaaggggaggc
M00607:191:000000000-BFK52:1:1102:13374:10181_CONS_SUB_SUB	NA	NA	2	NA	NA	NA	NA	0	0	2	0	0	0	0	0	0	0	0	0	0	0	0	0	0	0	0	0	0	0	0	0	no rank	root	NA	NA	NA	1	tcagcttcccctgtgaaggaataatagtaagcagaatgggcacagcccagaacgtcaggtcaaggtgcagcgtatgaggtgggaagaaatgggctacattccctaatatagggcactacggatagtgctgtgaaaccagcccttgaaggtggatttagcagtaagaagaaaatagagtgttcttctgaacccggctctgaggcgcgcacacaccgcccgtcattctccccgagcttaaacactcacttttaactaaaaccctgaaattgctaaggggaggc
M00607:191:000000000-BFK52:1:1102:11844:11254_CONS_SUB_SUB	0.982142857	{'RefDB_AcMDB07': 'CES077'}	19	8015	Salmonidae	8016	Oncorhynchus	1	0	19	0	0	0	0	0	0	0	0	0	0	0	0	0	0	0	0	0	0	0	0	0	species	Oncorhynchus mykiss	8022	['Oncorhynchus mykiss']	Oncorhynchus mykiss	8022	tcagcttaccctgtgaaggccccatagtaagcaaaatgggcaaaacccaaaacgtcaggtcgaggtgtagcgcatgaggtgggaagtaatgggctacattctctaaattagggcactacgaaccacgctgtgaaatcagcgtccgaaggtggatttagcagtaaacagaaaacagagagttctcttgaaactggctctgaggcgcacacaccgcccgtcactctcccaagttcaacctgtccttctaactaagaagttaaccgaacaaaggggaggc
M00607:191:000000000-BFK52:1:1102:23717:11381_CONS_SUB_SUB	0.992907801	{'RefDB_AcMDB07': 'CES080'}	3	7934	Anguillidae	7935	Anguilla	1	0	3	0	0	0	0	0	0	0	0	0	0	0	0	0	0	0	0	0	0	0	0	0	species	Anguilla australis	7940	['Anguilla australis']	Anguilla australis	7940	ccagcctgcctcttgagagaccaaaagcaagcctaatgggtcctacccaaaacgtcaggtcgaggtgtagcgaatgagatggaatgagatgggctacattttctgacacagaaaaacacgaaaagtgccatgaaataagcacgactgaaggtggatttagcagtaaaaaggaaatagagagtccttttgaaaccggctctgaggcgcgtacacaccgcccgtcactctcctcgaaaaataataaagacaattaataaaacaataaaaacaagaagaggaggc
M00607:191:000000000-BFK52:1:1102:28820:11649_CONS_SUB_SUB	0.996402878	{'RefDB_AcMDB07': 'CES087'}	29	130264	Galaxiidae	51242	Galaxias	1	0	29	0	0	0	0	0	0	0	0	0	0	0	0	0	0	0	0	0	0	0	0	0	species	Galaxias maculatus	61620	['Galaxias maculatus']	Galaxias maculatus	61620	tcagcataccctgtgaagggttcatagtatgcaaggtgggtagagcccaaaacgccaggtcgaggtgtagcgtatgaggagggaagaaatgggctacattccctgttttagggaaaaacggacgggggcgtgaaacggccccctgaaggtggatttagcagtagactggaagcagagagtcccgtcgaaactggctctgaggcgcgcacacaccgcccgtcactctccccaagtctatttttttggttcataaaagcactactggacaaaggggaggc
M00607:191:000000000-BFK52:1:1102:15464:11712_CONS_SUB_SUB	0.992857143	{'RefDB_AcMDB07': 'CES077'}	5	8015	Salmonidae	8016	Oncorhynchus	1	0	5	0	0	0	0	0	0	0	0	0	0	0	0	0	0	0	0	0	0	0	0	0	species	Oncorhynchus mykiss	8022	['Oncorhynchus mykiss']	Oncorhynchus mykiss	8022	tcagctaccctgtgaaggccccatagtaagcaaaatgggcaaaacccaaaacgtcaggtcgaggtgtagcgcatgaggtgggaagaaatgggctacattctctaaattagagcactacgaaccacgctgtgaaatcagcgtccgaaggtggatttagcagtaaacagaaaacagagagttctcttgaaactggctctgaggcgcgcacacaccgcccgtcactctccccaagttcaacctgtccttctaactaaggagttaaccgaacaaaggggaggc
M00607:191:000000000-BFK52:1:1102:11658:12227_CONS_SUB_SUB	0.992882562	{'RefDB_AcMDB07': 'CES043'}	12	30875	Terapontidae	443751	Bidyanus	1	0	12	0	0	0	0	0	0	0	0	0	0	0	0	0	0	0	0	0	0	0	0	0	species	Bidyanus bidyanus	443752	['Bidyanus bidyanus']	Bidyanus bidyanus	443752	ccagcttaccctatgaaggacgcacagtaagcaaaattggcacagcccagaacgtcaggtcgacgtgtagcgtatggaaggggaagaaatgggctacattccctaacacagtgaatacgaaagatgcactgaaacgtgcaacatgaaggagggtttagcagtaagcgggaaatagagtgtcccgctgaaaccggccctgaagcgcgcacacaccgcccgtcattctccccgagcttaaacactcacttttaactaaaaccccgaaattgctaaggggaggc
M00607:191:000000000-BFK52:1:1102:13406:12293_CONS_SUB_SUB	0.985765125	{'RefDB_AcMDB07': 'CES043'}	8	30875	Terapontidae	443751	Bidyanus	1	0	8	0	0	0	0	0	0	0	0	0	0	0	0	0	0	0	0	0	0	0	0	0	species	Bidyanus bidyanus	443752	['Bidyanus bidyanus']	Bidyanus bidyanus	443752	ccagcttaccctatgaagggcgcacagtaagcaaaattggcacagcccagaacgtcaggtcgacgtgtagcgtatggaaggggaagaaatgggctacattccctaacacagtgaatacgaaagatgcactgaaacgtgcaacatgatggaggatttagcagtaagcgggaaatagagtgtcccgctgaaaccggccctgaagcgcgcacacaccgcccgtcattttccccgagctcaaacactcacttttaactaaaaccctgaaattgctaaggggaggc
M00607:191:000000000-BFK52:1:1102:22448:12748_CONS_SUB_SUB	0.992882562	{'RefDB_AcMDB07': 'CES043'}	13	30875	Terapontidae	443751	Bidyanus	1	0	13	0	0	0	0	0	0	0	0	0	0	0	0	0	0	0	0	0	0	0	0	0	species	Bidyanus bidyanus	443752	['Bidyanus bidyanus']	Bidyanus bidyanus	443752	ccagcttaccctatgaaggacgcgcagtaagcaaaattggcacagcccagaacgtcaggtcgacgtgtagcgtatggaaggggaagaaatgggctacattccctaacacagtgaatacgaaagatgcactgaaacgtgcaacatgaaggaggatttagcagtaagcgggaaatagagtgtcccgctgaaaccggccctgaagcgcgcacacaccgcccgtcattctccccgagcttaaacactcgcttttaactaaaaccctgaaattgctaaggggaggc
M00607:191:000000000-BFK52:1:1102:18809:12808_CONS_SUB_SUB	0.992805755	{'RefDB_AcMDB07': 'CES087'}	17	130264	Galaxiidae	51242	Galaxias	1	0	17	0	0	0	0	0	0	0	0	0	0	0	0	0	0	0	0	0	0	0	0	0	species	Galaxias maculatus	61620	['Galaxias maculatus']	Galaxias maculatus	61620	tcagcataccctgtgaagggttcataatatgcaaggtgggtagagcccaaaacgtcaggtcgaggtgtagcgtatgaggagggaagaaatgggctacattccctgttttagggaaaaacggacgggggcgtgaagcggccccctgaaggtggatttagcagtagactggaagcagagagtcccgtcgaaactggctctgaggcgcgcacacaccgcccgtcactctccccaagtctatttttttggttcataaaagcactactggacaaaggggaggc
M00607:191:000000000-BFK52:1:1102:16517:12959_CONS_SUB_SUB	0.992857143	{'RefDB_AcMDB07': 'CES077'}	14	8015	Salmonidae	8016	Oncorhynchus	1	0	14	0	0	0	0	0	0	0	0	0	0	0	0	0	0	0	0	0	0	0	0	0	species	Oncorhynchus mykiss	8022	['Oncorhynchus mykiss']	Oncorhynchus mykiss	8022	tcagcttaccctgtgaaggccccatagtaagcagaatgggcaaaacccaaaacgtcaggtcgaggtgtagcgcatgaggtgggaagaaatgggctacattctctaaattagagcactacgaatcacgctgtgaaatcagcgtccgaaggtggatttagcagtaaacagaaaacagagagttctcttgaaactggctctgaggcgcgcacacaccgcccgtcactctccccaagttcaacctgtccttctaactaagaagttaaccgaacaaaggggaggc
M00607:191:000000000-BFK52:1:1102:7825:13032_CONS_SUB_SUB	0.989323843	{'RefDB_AcMDB07': 'CES043'}	2	30875	Terapontidae	443751	Bidyanus	1	0	2	0	0	0	0	0	0	0	0	0	0	0	0	0	0	0	0	0	0	0	0	0	species	Bidyanus bidyanus	443752	['Bidyanus bidyanus']	Bidyanus bidyanus	443752	ccagcttaccctatgaaggacgcacagtaagcaagattggcacagcccagaacgtcaggtcgacgtgtggcgtatggaaggggaagaaatgggctacattccctaacacagtgaatacgaaagatgcactgaaacgtgcaacatgaaggaggatttagcagtaagcgggaaatagagtgtcccgctgaaaccggccctgaagcgcgcacacaccgcccgtcattctccccgagcttaaacactcgcttttaactaaaaccctgaaattgctaaggggaggc
M00607:191:000000000-BFK52:1:1102:15887:13320_CONS_SUB_SUB	0.992882562	{'RefDB_AcMDB07': 'CES043'}	17	30875	Terapontidae	443751	Bidyanus	1	0	17	0	0	0	0	0	0	0	0	0	0	0	0	0	0	0	0	0	0	0	0	0	species	Bidyanus bidyanus	443752	['Bidyanus bidyanus']	Bidyanus bidyanus	443752	ccagcttaccctatgaaggacgcacagtaagcaaaattggcacagcccagaacgtcaggtcgacgtgtagcgtatggatggggaagaaatgggctacattccctaacacagtgaatacgaaagatgcactgaaacgtgcaacatgcaggaggatttagcagtaagcgggaaatagagtgtcccgctgaaaccggccctgaagcgcgcacacaccgcccgtcattctccccgagcttaaacactcacttttaactaaaaccctgaaattgctaaggggaggc
M00607:191:000000000-BFK52:1:1102:20598:13372_CONS_SUB_SUB	0.992882562	{'RefDB_AcMDB07': 'CES043'}	6	30875	Terapontidae	443751	Bidyanus	1	0	6	0	0	0	0	0	0	0	0	0	0	0	0	0	0	0	0	0	0	0	0	0	species	Bidyanus bidyanus	443752	['Bidyanus bidyanus']	Bidyanus bidyanus	443752	ccagcttaccctatgaaggacgcacagtaagcaaaattggcacagcccagaacgtcaggtcgacgtgtagcgtatggaaggggaagaaatgggctacattccctgacacagtgaatacgaaagatgcactgaaacgtgcaacatgaaggaggatttagcagtaagcgggaaatagagtgtcccgctgaaaccggccctgaagcgcgcacacaccgcccgtcattctccccgagcttaaacactcacttttaactaaaaccctgaaattgctaaggggaggt
M00607:191:000000000-BFK52:1:1102:7253:13543_CONS_SUB_SUB	0.992882562	{'RefDB_AcMDB07': 'CES043'}	15	30875	Terapontidae	443751	Bidyanus	1	0	15	0	0	0	0	0	0	0	0	0	0	0	0	0	0	0	0	0	0	0	0	0	species	Bidyanus bidyanus	443752	['Bidyanus bidyanus']	Bidyanus bidyanus	443752	ccagctcaccctatgaaggacgcacagtaagcaaaattggcacagcccagaacgtcaggtcgacgtgtagcgtatggaaggggaagaaatgggctacattccctaacacagtgaatacgaaagatgcactgaaacgtgcaacatgaaggaggatttagcagtaagtgggaaatagagtgtcccgctgaaaccggccctgaagcgcgcacacaccgcccgtcattctccccgagcttaaacactcacttttaactaaaaccctgaaattgctaaggggaggc
M00607:191:000000000-BFK52:1:1102:10501:13600_CONS_SUB_SUB	0.992805755	{'RefDB_AcMDB07': 'CES087'}	4	130264	Galaxiidae	51242	Galaxias	1	0	4	0	0	0	0	0	0	0	0	0	0	0	0	0	0	0	0	0	0	0	0	0	species	Galaxias maculatus	61620	['Galaxias maculatus']	Galaxias maculatus	61620	tcagcatgccctgtgaagggttcatagtatgcaaggtgggtagagcccaaaacgtcaggtcgaggtgtagcgtatgaggagggaagaaatgggctacattccctgttttagggaaaaacggacgggggcgtgagacggccccctgaaggtggatttagcagtagactggaagcagagagtcccgtcgaaactggctctgaggcgcgcacacaccgcccgtcactctccccaagtctatttttttggttcataaaagcactactggacaaaggggaggc
M00607:191:000000000-BFK52:1:1102:12396:13889_CONS_SUB_SUB	NA	NA	2	NA	NA	NA	NA	0	0	2	0	0	0	0	0	0	0	0	0	0	0	0	0	0	0	0	0	0	0	0	0	no rank	root	NA	NA	NA	1	tcagcttaccctatgaaggccccatagtaagcaaaattggtataacccaaaacgtcaggtcgaggtgtagcgtacgagaggggaagaaatgggctacattcactgatacagtacacacggacgataaattgaaatatacatctgaaggaggatttagcagtaagaaggaaaacagagtgttcccctgaaaccggccctgaagcgcgcacacaccgcccgtcattctccccgagcttaaacactcacttttaactaaaaccctgaaattgctaaggggaggc
M00607:191:000000000-BFK52:1:1102:5968:13975_CONS_SUB_SUB	0.992857143	{'RefDB_AcMDB07': 'CES035'}	13	130260	Retropinnidae	89572	Retropinna	1	0	13	0	0	0	0	0	0	0	0	0	0	0	0	0	0	0	0	0	0	0	0	0	species	Retropinna semoni	182228	['Retropinna semoni']	Retropinna semoni	182228	tcagcttaccctgtgaaggaataatagtaagcagaatgggcacagcccagaacgtcaggtcaaggtgcagcgtatgaggtgggaagaaatgggctacattccctaatatagggcactacggatagtgctgtgaaaccagcccttgaaggtggatttagcagtaagaagaaaatagagtgttcttctgtacccggctctgaggcgcgcacacaccgcccgtcaccctccccaaattcaccatttccagtatttaacgagaagactcgagtaaaggggaggc
M00607:191:000000000-BFK52:1:1102:26854:15310_CONS_SUB_SUB	0.978571429	{'RefDB_AcMDB07': 'CES077'}	2	8015	Salmonidae	8016	Oncorhynchus	1	0	2	0	0	0	0	0	0	0	0	0	0	0	0	0	0	0	0	0	0	0	0	0	species	Oncorhynchus mykiss	8022	['Oncorhynchus mykiss']	Oncorhynchus mykiss	8022	tcagcttaccctgtgaaggccccatagtaagcaaaatgggcaaaacccaaaacgtcaggtcgaggtgtagcgcatgaggtgggaagtaatgggctacattctctaaattagggcactacgaaccacgctgtgaaatcagcgtccgaaggtggatttagcagtaaacagaaaacagagagttctcttgaaactggctctgaggcgcacacaccgcccgtcactctcccaagttcaacctgtccttctaactaagaagttaaccgaacaaaggagaggc
M00607:191:000000000-BFK52:1:1102:9879:15605_CONS_SUB_SUB	0.992831541	{'RefDB_AcMDB07': 'CES016'}	9	8162	Percichthyidae	135753	Gadopsis	1	0	9	0	0	0	0	0	0	0	0	0	0	0	0	0	0	0	0	0	0	0	0	0	species	Gadopsis marmoratus	135755	['Gadopsis marmoratus']	Gadopsis marmoratus	135755	tcagcttacctcatgagagacttatagtaagcaaaactggtataacccagaacgtcaggtcgaggtgtagcgaatggaaagggaagagatgggctacattccttaaattaaggaatacgaatgatgttctgaaacgttcatccgaaggaggatttagcagtaagcagaaaacagagagttccgctgaaattggccctgaagcgcgcacacaccgcccgtcactctctccaaatctaacattaatatacctaaaactacaaaacctaataaaggggcggc
M00607:191:000000000-BFK52:1:1102:25048:16319_CONS_SUB_SUB	0.992831541	{'RefDB_AcMDB07': 'CES016'}	2	8162	Percichthyidae	135753	Gadopsis	1	0	2	0	0	0	0	0	0	0	0	0	0	0	0	0	0	0	0	0	0	0	0	0	species	Gadopsis marmoratus	135755	['Gadopsis marmoratus']	Gadopsis marmoratus	135755	tcagcttccctcatgagagacttatagtaagcaaaactggtataacccagaacgtcaggtcgaggtgtagcgaatggaaagggaagagatgggctacattccttaaattaaggaatacgaatgatgttctgaaacgttcatccgaaggaggatttagcagtaagcagaaaacagagagttccgctgaaattggccctgaagcgcgcacacaccgcccgtcactctctccaaatctaacattaatatacctaaactacaaaacctaataaaggagaggc
M00607:191:000000000-BFK52:1:1102:2345:16372_CONS_SUB_SUB	NA	NA	2	NA	NA	NA	NA	0	0	2	0	0	0	0	0	0	0	0	0	0	0	0	0	0	0	0	0	0	0	0	0	no rank	root	NA	NA	NA	1	tcagcttacctcatgagagacttatagtaagcaaaactggtataacccagaacgtcaggtcgaggtgtagcgaatggaaagggaagagatgggctacattccttaaattaaggaatacgaatgatgttctgaaacgttcatccgaaggaggatttagcagtaagcagaaaacggagagttccgctgaaattggccctgaagcgcgcacacaccgcccgtcattctccccgagcttaaacactcacttttaactaaaaccctgaaattgctaaggggaggc
M00607:191:000000000-BFK52:1:1102:26538:17025_CONS_SUB_SUB	0.989323843	{'RefDB_AcMDB07': 'CES043'}	4	30875	Terapontidae	443751	Bidyanus	1	0	4	0	0	0	0	0	0	0	0	0	0	0	0	0	0	0	0	0	0	0	0	0	species	Bidyanus bidyanus	443752	['Bidyanus bidyanus']	Bidyanus bidyanus	443752	ccagcttcccctatgaaggacgcacagtcagcaaaattggcacagcccagaacgtcaggtcgacgtgtagcgtatggaaggggaagaaatgggctacattccctaacacagtgaatacgaaagatgcactgaaacgtgcaacatgaaggaggatttagcagtaagcgggaaatagagtgtcccgctgaaaccggcctgaagcgcgcacacaccgcccgtcattctccccgagcttaaacactcacttttaactaaaaccctgaaattgctaaggggaggc
M00607:191:000000000-BFK52:1:1102:27075:17080_CONS_SUB_SUB	0.992831541	{'RefDB_AcMDB07': 'CES006'}	4	86197	Eleotridae	78194	Mogurnda	1	0	4	0	0	0	0	0	0	0	0	0	0	0	0	0	0	0	0	0	0	0	0	0	species	Mogurnda adspersa	78195	['Mogurnda adspersa']	Mogurnda adspersa	78195	tcagcttaccctatgaaggccccatagtaagcaaaattggtataacccaaaacgtcaggtcgaggtgtagcgtacgagaggggaagaaatgggttacattcactgatacagtacacacggacgataaattgaaataaacatctgaaggaggatttagcagtaagaaggaaaacagagtgttcccctgaaaccggccctgaagcgcgcacacaccgcccgtcactctccccaagccacacttcacccataaataaacccaacaattgcaaaggggaggc
M00607:191:000000000-BFK52:1:1102:16288:17593_CONS_SUB_SUB	0.989323843	{'RefDB_AcMDB07': 'CES043'}	18	30875	Terapontidae	443751	Bidyanus	1	0	18	0	0	0	0	0	0	0	0	0	0	0	0	0	0	0	0	0	0	0	0	0	species	Bidyanus bidyanus	443752	['Bidyanus bidyanus']	Bidyanus bidyanus	443752	ccagcttaccctatggaggacgcacagtaagcaaaattggcacagcccagaacgtcaggtcgacgtgtagcgtatggaaggggaagaaatgggctacattccctaacacagtgaatacgaaagatgcactgaaacgtgcaacatgaaggaggatttagcagtaagcggggaatagagtgtcccgctgaaaccggccctgaggcgcgcacacaccgcccgtcattctccccgagcttaaacactcacttttaactaaaaccctgaaattgctaaggggaggc
M00607:191:000000000-BFK52:1:1102:27240:17930_CONS_SUB_SUB	0.989323843	{'RefDB_AcMDB07': 'CES043'}	21	30875	Terapontidae	443751	Bidyanus	1	0	21	0	0	0	0	0	0	0	0	0	0	0	0	0	0	0	0	0	0	0	0	0	species	Bidyanus bidyanus	443752	['Bidyanus bidyanus']	Bidyanus bidyanus	443752	ccagcttaccctatgaaggacgcacagtaagcaaaattggcacagcccagaacgtcagatcgacgtgtagcgtatggaaggggaagaaatgggctacattccctaacacagtgaatacggaagatgcactgaaacgtgcaacatgaaggaggatttagcagtaagcgggaaatagagtgtcccgctgaaaccggccctgaagcgcgcacacaccgcccgtcattctccccgagcttaaacactcacttttaactaaaaccctgaaattgctaagggaaggc
M00607:191:000000000-BFK52:1:1102:24343:18476_CONS_SUB_SUB	0.992857143	{'RefDB_AcMDB07': 'CES077'}	17	8015	Salmonidae	8016	Oncorhynchus	1	0	17	0	0	0	0	0	0	0	0	0	0	0	0	0	0	0	0	0	0	0	0	0	species	Oncorhynchus mykiss	8022	['Oncorhynchus mykiss']	Oncorhynchus mykiss	8022	tcagcttaccctgtgaaggccccatagtaagcaaaatgggcaaaacccaaaacgtcaggtcgaggtgtagcgcatgaggtgggaagaaatgggctacattctctaaattagagcactacgaaccacgctgtgaaatcagcgtccggaggtggattaagcagtaaacagaaaacagagagttctcttgaaactggctctgaggcgcgcacacaccgcccgtcactctccccaagttcaacctgtccttctaactaagaagttaaccgaacaaaggggaggc
M00607:191:000000000-BFK52:1:1102:20320:18512_CONS_SUB_SUB	0.996453901	{'RefDB_AcMDB07': 'CES080'}	2	7934	Anguillidae	7935	Anguilla	1	0	2	0	0	0	0	0	0	0	0	0	0	0	0	0	0	0	0	0	0	0	0	0	species	Anguilla australis	7940	['Anguilla australis']	Anguilla australis	7940	ccagcttgcctcttgagagaccaaaagcaagcctaatgggtcctacccaaaacgtcaggtcgaggtgtagcgaatgagatggaatgaaatgggctacattttctgacacagaaaaacacgaaaagtgccatgaaataagcacgactgaaggtggatttagcagtaaaaaggaaatagagagtcctcttgaaaccggctctgaggcgcgtacacaccgcccgtcactctcctcgaaaaataataaagacaattaataaaacaataaaaacaagaagaggaggc
M00607:191:000000000-BFK52:1:1102:25678:18602_CONS_SUB_SUB	0.992882562	{'RefDB_AcMDB07': 'CES043'}	20	30875	Terapontidae	443751	Bidyanus	1	0	20	0	0	0	0	0	0	0	0	0	0	0	0	0	0	0	0	0	0	0	0	0	species	Bidyanus bidyanus	443752	['Bidyanus bidyanus']	Bidyanus bidyanus	443752	ccagcttaccctatgaaggacgcacagtaagcaaaattggcacagcccagaacgtcaggtcgacgtgtagcgtatggaaggggaagaaatgggctacattccctaacacagtgaatacgaaagatgcactgaaacgtgcaacatgaaggaggatttagcagtaagcggggaatagagtgtcccgctgaaaccggccctgaagcgcgcacacaccgcccgtcattccccccgagcttaaacactcacttttaactaaaaccctgaaattgctaaggggaggc
M00607:191:000000000-BFK52:1:1102:7746:19610_CONS_SUB_SUB	NA	NA	2	NA	NA	NA	NA	0	0	2	0	0	0	0	0	0	0	0	0	0	0	0	0	0	0	0	0	0	0	0	0	no rank	root	NA	NA	NA	1	tcagcttaccctgtgaaggacctatagtaagcaaaattggcacagcccaaaacgtcaggtcgaggtgtagcgtatggaaagggaagagatgggctacattccctaatgcagcgaatacgaatgatgaactgaaatactcatccgaaggaggatttagcagtaagcagaaaatagagagttctgctgaaaccggccctgaagcgcgcacacaccgcccgtcactctccccaagtccatttctttagttcataaaagcatcatcggacaaaggggaggc
M00607:191:000000000-BFK52:1:1102:12949:20691_CONS_SUB_SUB	0.992882562	{'RefDB_AcMDB07': 'CES043'}	11	30875	Terapontidae	443751	Bidyanus	1	0	11	0	0	0	0	0	0	0	0	0	0	0	0	0	0	0	0	0	0	0	0	0	species	Bidyanus bidyanus	443752	['Bidyanus bidyanus']	Bidyanus bidyanus	443752	ccagcttaccctatgaaggacgcacagtaagcaaaattggcacagcccaggacgtcaggtcgacgtgtagcgtatggaaggggaagaaatgggctacattccctaacacagtgcatacgaaagatgcactgaaacgtgcaacatgaaggaggatttagcagtaagcgggaaatagagtgtcccgctgaaaccggccctgaagcgcgcacacaccgcccgtcattctccccgagcttaaacactcacttttaactaaaaccctgaaattgctaaggggaggc
M00607:191:000000000-BFK52:1:1102:20425:22136_CONS_SUB_SUB	0.978873239	{'RefDB_AcMDB07': 'CES005'}	2	7953	Cyprinidae	7961	Cyprinus	1	0	2	0	0	0	0	0	0	0	0	0	0	0	0	0	0	0	0	0	0	0	0	0	species	Cyprinus carpio	7962	['Cyprinus carpio']	Cyprinus carpio	7962	tcagcttaccttgtgaaagcctataacagtaagcaaaatgggcacaacccaaaacgtcaggtcgaggtgtagcgcatgaagtgggaagaaatgggctacattttctaatatagaatattacgaacatgcaccatgaaacaatgcttgaaggaggatttagtagtaaaagggaaatagagtgtccctttgaacccggctctgagacgcgtacacaccgcccgtcactctcccctgtcaaaacgcaccaaaaatacataatacaacagcactgacaaggggaggc
M00607:191:000000000-BFK52:1:1102:11445:23539_CONS_SUB_SUB	0.996402878	{'RefDB_AcMDB07': 'CES087'}	27	130264	Galaxiidae	51242	Galaxias	1	0	27	0	0	0	0	0	0	0	0	0	0	0	0	0	0	0	0	0	0	0	0	0	species	Galaxias maculatus	61620	['Galaxias maculatus']	Galaxias maculatus	61620	tcagcataccctgtgaagggttcatagtatgcaaggtgggtagagcccaaaacgtcaggtcgaggtgtagcgtatgaggagggaagaaatgggctacattccctgttttagggaaaaacggacgggggcgtgaaacggccccctgaaggtggatttagcagtagactggaagcagagagtcccgtcgaaactggctctgaggcgcgcacacaccgcccgtcactctccccaagtctattttttggttcataaaagcactactggacaaaggggaggc
M00607:191:000000000-BFK52:1:1102:18302:24465_CONS_SUB_SUB	0.996428571	{'RefDB_AcMDB07': 'CES035'}	56	130260	Retropinnidae	89572	Retropinna	1	0	56	0	0	0	0	0	0	0	0	0	0	0	0	0	0	0	0	0	0	0	0	0	species	Retropinna semoni	182228	['Retropinna semoni']	Retropinna semoni	182228	tcagcttaccctgtgaaggaataatagtaagcagaatgggcacagcccagaacgtcaggtcaaggtgcagcgtatgaggtggaaagaaatgggctacattccctaatatagggcactacggatagtgctgtgaaaccagcccttgaaggtggatttagcagtaagaagaaaatagagtgttcttctgaacccggctctgaggcgcgcacacaccgcccgtcactctccccaaattcaccatttccagtatttaacgagaagactcgagtaaaggggaggc
M00607:191:000000000-BFK52:1:1103:17151:3556_CONS_SUB_SUB	0.971631206	{'RefDB_AcMDB07': 'CES043'}	2	30875	Terapontidae	443751	Bidyanus	1	0	2	0	0	0	0	0	0	0	0	0	0	0	0	0	0	0	0	0	0	0	0	0	species	Bidyanus bidyanus	443752	['Bidyanus bidyanus']	Bidyanus bidyanus	443752	tcagcttaccctgtgaaggtaataaaagtaagcaaaattggcacagcccagaacgtcaggtcgacgtgtagcgtatggaaggggaagaaatgggctacattccctaacacagtgaatacgaaagatgcactgaaacgtgcaacatgaaggaggatttagcagtaagcgggaaatagagtgtcccgctgaaaccggcctgaagcgcgcacacaccgcccgtcattctccccgagcttaaacactcacttttaactaaaaccctgaaattgctaaggggaggc
[truncated: 636 more rows]
