# Supplementary material for: Toward an ecoregion scale evaluation of eDNA metabarcoding primers: A case study for the freshwater fish biodiversity of the Murray–Darling Basin (Australia)
Source: Ecol Evol. 2018 Aug 5;8(17):8697–712. doi: 10.1002/ece3.4387 (PMC6157654; doi:10.1002/ece3.4387)
Supplement: Supplementary file 3 [file ECE3-8-8697-s003.zip › Data/AcMDB07_Filtering.csv]

sample	ExObigrep	ExObiclean
AC01	10173	5996
AC02	6675	4456
AC03	7676	4528
BC01-FS01	26323	260
BC01-FS02	42120	0
BC01-FS03	40014	139
BC01-FS04	16457	0
BC01-FS05	31272	0
BC01-FS06	32753	0
BC01-FS07	27288	0
BC01-FS08	31554	0
MR05-T1-LB	40809	0
MR05-T1-MR	40864	128
MR05-T1-RB	23076	0
MR05-T2-LB	8180	0
MR05-T2-MR	39618	0
MR05-T2-RB	39969	0
MR05-T3-LB	29863	0
MR05-T3-MR	28853	0
MR05-T3-RB	26434	0
MR05-T4-LB	34556	0
MR05-T4-MR	7747	0
MR05-T4-RB	22143	677
