# Supplementary material for: Toward an ecoregion scale evaluation of eDNA metabarcoding primers: A case study for the freshwater fish biodiversity of the Murray–Darling Basin (Australia)
Source: Ecol Evol. 2018 Aug 5;8(17):8697–712. doi: 10.1002/ece3.4387 (PMC6157654; doi:10.1002/ece3.4387)
Supplement: Supplementary file 3 [file ECE3-8-8697-s003.zip › Data/LengthDistribution.csv]

primer	seq_length	count
AcMDB07	1	2249
AcMDB07	2	252
AcMDB07	3	5325
AcMDB07	4	491
AcMDB07	5	1152
AcMDB07	6	647
AcMDB07	7	23108
AcMDB07	8	1064
AcMDB07	9	16039
AcMDB07	10	292
AcMDB07	11	3351
AcMDB07	12	2830
AcMDB07	13	286
AcMDB07	14	155
AcMDB07	15	486
AcMDB07	16	27
AcMDB07	17	901
AcMDB07	18	691
AcMDB07	19	324
AcMDB07	20	9
AcMDB07	21	406
AcMDB07	22	331
AcMDB07	23	565
AcMDB07	24	53146
AcMDB07	25	91
AcMDB07	26	123
AcMDB07	27	1129
AcMDB07	28	10
AcMDB07	29	741
AcMDB07	30	41
AcMDB07	31	16
AcMDB07	32	525
AcMDB07	33	487
AcMDB07	34	29
AcMDB07	35	50
AcMDB07	36	5431
AcMDB07	37	7
AcMDB07	38	188
AcMDB07	39	91
AcMDB07	40	10
AcMDB07	41	1961
AcMDB07	42	88
AcMDB07	43	1273
AcMDB07	44	68
AcMDB07	45	573
AcMDB07	46	3
AcMDB07	47	132
AcMDB07	48	46
AcMDB07	49	181
AcMDB07	50	51
AcMDB07	51	73
AcMDB07	52	211
AcMDB07	53	1869
AcMDB07	54	255
AcMDB07	55	217
AcMDB07	56	252
AcMDB07	57	6142
AcMDB07	58	335
AcMDB07	59	1112
AcMDB07	60	85
AcMDB07	61	3
AcMDB07	62	245
AcMDB07	63	24
AcMDB07	64	1009
AcMDB07	65	1712
AcMDB07	66	267
AcMDB07	67	9
AcMDB07	68	180
AcMDB07	69	159
AcMDB07	70	1783
AcMDB07	71	194
AcMDB07	72	1786
AcMDB07	73	879
AcMDB07	74	100663
AcMDB07	75	84
AcMDB07	76	33
AcMDB07	77	112
AcMDB07	78	1230
AcMDB07	79	23
AcMDB07	80	932
AcMDB07	81	224
AcMDB07	82	311
AcMDB07	83	807
AcMDB07	84	117
AcMDB07	85	1159
AcMDB07	86	94
AcMDB07	87	145
AcMDB07	88	62
AcMDB07	89	911
AcMDB07	90	349
AcMDB07	91	86
AcMDB07	92	159
AcMDB07	93	1660
AcMDB07	94	157
AcMDB07	95	563
AcMDB07	96	181
AcMDB07	97	211
AcMDB07	98	1221
AcMDB07	99	8744
AcMDB07	100	1382
AcMDB07	101	4989
AcMDB07	102	3189
AcMDB07	103	3475
AcMDB07	104	4001
AcMDB07	105	36560
AcMDB07	106	7614
AcMDB07	107	53243
AcMDB07	108	2466
AcMDB07	109	6762
AcMDB07	110	4665
AcMDB07	111	365
AcMDB07	112	1672
AcMDB07	113	1127
AcMDB07	114	697
AcMDB07	115	13
AcMDB07	116	182
AcMDB07	117	709
AcMDB07	118	25
AcMDB07	119	38
AcMDB07	120	976
AcMDB07	121	30
AcMDB07	122	1791
AcMDB07	123	34
AcMDB07	124	4
AcMDB07	125	12
AcMDB07	126	8
AcMDB07	127	33
AcMDB07	128	112
AcMDB07	129	87
AcMDB07	130	4
AcMDB07	131	4
AcMDB07	132	41
AcMDB07	133	2
AcMDB07	134	27
AcMDB07	135	170
AcMDB07	136	66
AcMDB07	137	855
AcMDB07	138	81
AcMDB07	139	15
AcMDB07	140	9
AcMDB07	141	38
AcMDB07	142	38
AcMDB07	143	130
AcMDB07	144	21
AcMDB07	145	205
AcMDB07	146	139
AcMDB07	147	100
AcMDB07	148	1
AcMDB07	149	36
AcMDB07	150	4
AcMDB07	151	4
AcMDB07	153	46
AcMDB07	154	3
AcMDB07	155	13
AcMDB07	156	38
AcMDB07	157	25
AcMDB07	158	1
AcMDB07	159	65
AcMDB07	160	509
AcMDB07	161	2
AcMDB07	162	163
AcMDB07	163	11
AcMDB07	164	25
AcMDB07	165	53
AcMDB07	166	2
AcMDB07	167	8
AcMDB07	168	394
AcMDB07	169	4
AcMDB07	172	4
AcMDB07	173	8
AcMDB07	174	1
AcMDB07	176	8
AcMDB07	177	16
AcMDB07	179	3
AcMDB07	181	2
AcMDB07	182	26
AcMDB07	183	18
AcMDB07	184	9
AcMDB07	185	363
AcMDB07	186	8
AcMDB07	187	17
AcMDB07	188	69
AcMDB07	189	80
AcMDB07	190	2
AcMDB07	191	57
AcMDB07	192	10
AcMDB07	193	31
AcMDB07	194	99
AcMDB07	195	4
AcMDB07	196	3
AcMDB07	198	10
AcMDB07	199	13
AcMDB07	200	5
AcMDB07	202	2
AcMDB07	203	215
AcMDB07	204	2
AcMDB07	205	3
AcMDB07	206	13
AcMDB07	207	8
AcMDB07	208	116
AcMDB07	209	40
AcMDB07	210	14
AcMDB07	211	2
AcMDB07	212	1
AcMDB07	213	20
AcMDB07	214	1
AcMDB07	215	3
AcMDB07	216	85
AcMDB07	217	5
AcMDB07	218	4
AcMDB07	219	191
AcMDB07	220	34
AcMDB07	221	130
AcMDB07	222	10
AcMDB07	223	1
AcMDB07	224	15
AcMDB07	225	25
AcMDB07	226	7
AcMDB07	227	79
AcMDB07	228	86
AcMDB07	229	30
AcMDB07	230	8
AcMDB07	231	4
AcMDB07	232	158
AcMDB07	233	8
AcMDB07	234	43
AcMDB07	235	226
AcMDB07	236	12234
AcMDB07	237	128
AcMDB07	238	5
AcMDB07	239	52
AcMDB07	240	24
AcMDB07	241	43
AcMDB07	242	142
AcMDB07	243	4
AcMDB07	244	43
AcMDB07	245	5
AcMDB07	248	32
AcMDB07	249	5
AcMDB07	250	5
AcMDB07	251	11
AcMDB07	252	37
AcMDB07	253	4
AcMDB07	254	109
AcMDB07	255	2
AcMDB07	256	8
AcMDB07	257	200
AcMDB07	258	169
AcMDB07	259	66
AcMDB07	260	2
AcMDB07	261	36
AcMDB07	262	2
AcMDB07	263	13
AcMDB07	264	1
AcMDB07	266	2
AcMDB07	267	1
AcMDB07	268	10
AcMDB07	269	1
AcMDB07	270	15
AcMDB07	271	3
AcMDB07	272	19
AcMDB07	273	8
AcMDB07	274	27
AcMDB07	275	100
AcMDB07	276	2190
AcMDB07	277	2611
AcMDB07	278	70859
AcMDB07	279	16879
AcMDB07	280	34776
AcMDB07	281	57864
AcMDB07	282	148178
AcMDB07	283	10613
AcMDB07	284	11623
AcMDB07	285	183
AcMDB07	286	1698
AcMDB07	287	204
AcMDB07	288	31
AcMDB07	289	104
AcMDB07	290	7
AcMDB07	291	114
AcMDB07	292	8
AcMDB07	293	3
AcMDB07	294	9
AcMDB07	295	16
AcMDB07	296	2
AcMDB07	297	2
AcMDB07	299	46
AcMDB07	300	4
AcMDB07	301	14
AcMDB07	302	1
AcMDB07	303	12
AcMDB07	304	6
AcMDB07	305	140
AcMDB07	307	5
AcMDB07	308	8
AcMDB07	309	1
AcMDB07	310	3
AcMDB07	311	1
AcMDB07	312	15
AcMDB07	313	46
AcMDB07	314	4
AcMDB07	315	15
AcMDB07	316	140
AcMDB07	317	765
AcMDB07	318	35267
AcMDB07	319	137
AcMDB07	320	979
AcMDB07	321	112
AcMDB07	322	14
AcMDB07	323	1
AcMDB07	324	7
AcMDB07	325	8
AcMDB07	326	9
AcMDB07	327	91
AcMDB07	328	569
AcMDB07	329	27590
AcMDB07	330	115
AcMDB07	331	168
AcMDB07	332	59
AcMDB07	333	1589
AcMDB07	334	6
AcMDB07	335	2
AcMDB07	336	7
AcMDB07	337	1
AcMDB07	340	9
AcMDB07	341	11
AcMDB07	342	6
AcMDB07	343	32
AcMDB07	345	18
AcMDB07	346	8
AcMDB07	348	1
AcMDB07	349	2
AcMDB07	350	8
AcMDB07	352	12
AcMDB07	355	1
AcMDB07	356	4
AcMDB07	357	7
AcMDB07	358	3
AcMDB07	360	2
AcMDB07	361	8
AcMDB07	362	10
AcMDB07	363	3
AcMDB07	364	20
AcMDB07	366	4
AcMDB07	367	110
AcMDB07	368	3
AcMDB07	369	3
AcMDB07	370	1
AcMDB07	371	4
AcMDB07	372	6
AcMDB07	375	3
AcMDB07	377	2
AcMDB07	378	7
AcMDB07	379	2
AcMDB07	384	1
AcMDB07	387	3
AcMDB07	388	1
AcMDB07	389	2
AcMDB07	390	1
AcMDB07	391	2
AcMDB07	394	2
AcMDB07	395	2
AcMDB07	396	17
AcMDB07	398	1
AcMDB07	399	1
AcMDB07	403	1
AcMDB07	404	4
AcMDB07	407	7
AcMDB07	408	3
AcMDB07	411	3
AcMDB07	413	15
AcMDB07	414	19
AcMDB07	415	1
AcMDB07	420	1
AcMDB07	431	1
AcMDB07	440	2
AcMDB07	441	2
AcMDB07	443	1
AcMDB07	447	1
AcMDB07	451	1
AcMDB07	457	1
AcMDB07	460	1
AcMDB07	461	1
AcMDB07	463	3
AcMDB07	471	1
AcMDB07	474	3
AcMDB07	480	1
AcMDB07	490	4
AcMDB07	495	2
AcMDB07	501	1
AcMDB07	502	1
AcMDB07	504	5
AcMDB07	510	1
AcMDB07	529	1
MiFish-U	2	4
MiFish-U	3	25
MiFish-U	4	1157
MiFish-U	7	865
MiFish-U	8	64
MiFish-U	9	2952
MiFish-U	10	345
MiFish-U	12	12
MiFish-U	13	497
MiFish-U	14	19
MiFish-U	16	2
MiFish-U	17	9
MiFish-U	31	2
MiFish-U	37	45
MiFish-U	56	1
MiFish-U	121	1
MiFish-U	122	10
MiFish-U	157	1
MiFish-U	158	1
MiFish-U	162	4
MiFish-U	163	7
MiFish-U	164	26
MiFish-U	165	168
MiFish-U	166	1742
MiFish-U	167	66285
MiFish-U	168	33530
MiFish-U	169	75305
MiFish-U	170	78958
MiFish-U	171	89404
MiFish-U	172	22863
MiFish-U	173	519295
MiFish-U	174	798
MiFish-U	175	1902
MiFish-U	176	93
MiFish-U	177	2251
MiFish-U	178	9
MiFish-U	179	14
MiFish-U	180	79
MiFish-U	181	3194
MiFish-U	182	1
MiFish-U	183	12
MiFish-U	184	1
MiFish-U	185	3
MiFish-U	186	50
MiFish-U	187	2333
MiFish-U	188	8
MiFish-U	189	64
MiFish-U	190	3151
MiFish-U	198	1
MiFish-U	250	1
MiFish-U	251	2
MiFish-U	252	1
MiFish-U	253	7
MiFish-U	254	53
MiFish-U	255	73
MiFish-U	256	1364
MiFish-U	257	742
MiFish-U	258	50
MiFish-U	259	28
MiFish-U	260	1
MiFish-U	409	1
Teleo	1	57
Teleo	2	4653
Teleo	3	1099
Teleo	4	2749
Teleo	5	7137
Teleo	6	30
Teleo	7	201
Teleo	8	46
Teleo	9	76
Teleo	10	396
Teleo	11	156
Teleo	12	49
Teleo	13	246
Teleo	14	5190
Teleo	15	202
Teleo	17	8
Teleo	18	21
Teleo	19	4
Teleo	20	3
Teleo	21	19
Teleo	22	3
Teleo	23	11
Teleo	24	404
Teleo	25	143
Teleo	26	304
Teleo	27	9849
Teleo	28	2
Teleo	29	88
Teleo	30	203
Teleo	31	587
Teleo	32	351
Teleo	33	47
Teleo	34	353
Teleo	35	7456
Teleo	36	97
Teleo	37	5028
Teleo	38	4
Teleo	39	14
Teleo	40	8
Teleo	41	573
Teleo	42	3
Teleo	43	91
Teleo	44	1
Teleo	45	2
Teleo	46	5
Teleo	47	681
Teleo	48	29
Teleo	50	50
Teleo	51	12
Teleo	52	8
Teleo	53	2
Teleo	54	5
Teleo	55	14
Teleo	56	52
Teleo	57	37
Teleo	58	184
Teleo	59	221
Teleo	60	2250
Teleo	61	187220
Teleo	62	216435
Teleo	63	250904
Teleo	64	213183
Teleo	65	1365
Teleo	66	137
Teleo	67	80
Teleo	68	431
Teleo	69	64479
Teleo	70	53
Teleo	71	3861
Teleo	72	8
Teleo	73	8
Teleo	74	2
Teleo	75	122
Teleo	76	748
Teleo	77	3
Teleo	79	2
Teleo	80	4
Teleo	81	5
Teleo	82	26
Teleo	83	129
Teleo	84	3
Teleo	85	4
Teleo	87	12
Teleo	93	1
Teleo	94	33
Teleo	95	1
Teleo	96	21
Teleo	97	24
Teleo	98	17
Teleo	99	2
Teleo	101	5
Teleo	102	10
Teleo	103	339
Teleo	104	31
Teleo	105	37
Teleo	106	1915
Teleo	107	178
Teleo	108	460
Teleo	109	324
Teleo	110	372
Teleo	111	603
Teleo	112	9
Teleo	113	11
Teleo	114	16
Teleo	115	3
Teleo	116	2
Teleo	117	11
Teleo	119	7
Teleo	120	18
Teleo	121	238
Teleo	122	146
Teleo	123	505
Teleo	124	3
Teleo	125	1
Teleo	126	2
Teleo	127	30
Teleo	128	1
Teleo	129	6
Teleo	131	3
Teleo	132	12
Teleo	135	5
Teleo	136	1
Teleo	138	8
Teleo	139	17
Teleo	140	7
Teleo	141	3
Teleo	142	27
Teleo	146	1
Teleo	147	1
Teleo	149	1
Teleo	150	1
Teleo	151	2
Teleo	154	5
Teleo	157	1
Teleo	159	58
Teleo	160	6
Teleo	162	5
Teleo	163	1
Teleo	164	4
Teleo	165	1
Teleo	166	1
Teleo	167	1
Teleo	169	1
Teleo	172	3
Teleo	174	2
Teleo	175	3
Teleo	180	4
Teleo	182	3
Teleo	184	29
Teleo	186	2
Teleo	187	91
Teleo	188	4
Teleo	189	3
Teleo	190	19
Teleo	192	1
Teleo	195	1
Teleo	196	3
Teleo	200	1
Teleo	203	1
Teleo	204	17
Teleo	210	6
Teleo	211	1
Teleo	221	3
Teleo	222	2
Teleo	223	12
Teleo	224	17
Teleo	225	1
Teleo	228	12
Teleo	230	1
Teleo	238	2
Teleo	243	5
Teleo	245	3
Teleo	246	7
Teleo	247	1
Teleo	248	2
Teleo	249	1
Teleo	257	7
Teleo	258	1
Teleo	264	16
Teleo	266	1
Teleo	268	5
Teleo	270	4
Teleo	277	2
Teleo	280	6
Teleo	283	3
Teleo	285	2
Teleo	290	8
Teleo	291	1
Teleo	297	4
Teleo	305	15
Teleo	309	2
Teleo	311	1
Teleo	312	1
Teleo	319	3
Teleo	321	1
Teleo	325	1
Teleo	326	2
Teleo	328	1
Teleo	332	5
Teleo	333	1
Teleo	341	2
Teleo	343	4
Teleo	347	2
Teleo	350	2
Teleo	356	1
Teleo	358	1
Teleo	360	1
Teleo	362	1
Teleo	364	3
Teleo	367	1
Teleo	368	1
Teleo	374	1
Teleo	379	1
Teleo	388	1
Teleo	392	1
Teleo	393	6
Teleo	394	1
Teleo	399	1
Teleo	412	1
Teleo	414	1
Teleo	426	3
Teleo	438	1
Teleo	444	1
Teleo	448	1
Teleo	474	2
Teleo	476	1
Teleo	500	1
