# Supplementary material for: Toward an ecoregion scale evaluation of eDNA metabarcoding primers: A case study for the freshwater fish biodiversity of the Murray–Darling Basin (Australia)
Source: Ecol Evol. 2018 Aug 5;8(17):8697–712. doi: 10.1002/ece3.4387 (PMC6157654; doi:10.1002/ece3.4387)
Supplement: Supplementary file 3 [file ECE3-8-8697-s003.zip › Data/MiFish.csv]

id	best_identity:RefDB_MiFish	best_match	count	family	family_name	genus	genus_name	match_count:RefDB_MiFish	sample:AC01	sample:AC02	sample:AC03	sample:BC01-FS01	sample:BC01-FS02	sample:BC01-FS03	sample:BC01-FS04	sample:BC01-FS05	sample:BC01-FS06	sample:BC01-FS07	sample:BC01-FS08	sample:MR05-T1-LB	sample:MR05-T1-MR	sample:MR05-T1-RB	sample:MR05-T2-LB	sample:MR05-T2-MR	sample:MR05-T2-RB	sample:MR05-T3-LB	sample:MR05-T3-MR	sample:MR05-T3-RB	sample:MR05-T4-LB	sample:MR05-T4-MR	sample:MR05-T4-RB	rank	scientific_name	species	species_list:RefDB_MiFish	species_name	taxid	sequence
M00607:191:000000000-BFK52:1:1101:8146:1873_CONS_SUB_SUB	1	{'RefDB_MiFish': 'CES087'}	4211	130264	Galaxiidae	51242	Galaxias	1	1623	1199	1389	0	0	0	0	0	0	0	0	0	0	0	0	0	0	0	0	0	0	0	0	species	Galaxias maculatus	61620	['Galaxias maculatus']	Galaxias maculatus	61620	caccgcggttatacgagagggccaagtagatagacatcggcgtaaagtgtggttagggatttgtcagctaaagccgaatacctccaaggctgttatacgcacccggaggtctgaagcccccttacgaaagtagctttattactagacctgaacccacgacagccacgaga
M00607:191:000000000-BFK52:1:1101:23607:1882_CONS_SUB_SUB	1	{'RefDB_MiFish': 'CES005'}	433636	7953	Cyprinidae	7961	Cyprinus	1	2540	2001	1917	13040	13525	11156	11625	11635	17301	11463	17157	25318	30643	27132	32451	25551	28747	25349	24088	26143	33679	26631	14544	species	Cyprinus carpio	7962	['Cyprinus carpio']	Cyprinus carpio	7962	caccgcggttagacgagaggccctagttgatattacaacggcgtaaagggtggttaaggataaacaaaaataaagtcaaatggccccttggccgtcatacgcttctaggagtccgaagccctaatacgaaagtaactttaataaacccacctgaccccacgaaagctgagaaa
M00607:191:000000000-BFK52:1:1101:13521:1884_CONS_SUB_SUB	1	{'RefDB_MiFish': 'CES080'}	9683	7934	Anguillidae	7935	Anguilla	1	2914	3607	3162	0	0	0	0	0	0	0	0	0	0	0	0	0	0	0	0	0	0	0	0	species	Anguilla australis	7940	['Anguilla australis']	Anguilla australis	7940	caccgcggttatacgagggactcaaattgatattacacggcgtaaagcgtgattagaaaacaaataaactaaagccaaacacttcccaagctgtcatacgctaccggacaaaacgaagccctataacgaaagtagctttaacacctttgaactcacgacagttgagaaa
M00607:191:000000000-BFK52:1:1101:23395:1941_CONS_SUB_SUB	1	{'RefDB_MiFish': 'CES043'}	14796	30875	Terapontidae	443751	Bidyanus	1	4307	6009	4480	0	0	0	0	0	0	0	0	0	0	0	0	0	0	0	0	0	0	0	0	species	Bidyanus bidyanus	443752	['Bidyanus bidyanus']	Bidyanus bidyanus	443752	caccgcggttatacgagaggctcaagctgatagacttcggcgtaaagcgtggttaaggagaacttacactaaagccgaatgccctcagagctgttatacgctcacgatggttagaagcccaattacgaaagtagctttaaacaacctgaacccacgaaagctatggca
M00607:191:000000000-BFK52:1:1101:7625:1961_CONS_SUB_SUB	0.982248521	{'RefDB_MiFish': 'CES080'}	2	7934	Anguillidae	7935	Anguilla	1	2	0	0	0	0	0	0	0	0	0	0	0	0	0	0	0	0	0	0	0	0	0	0	species	Anguilla australis	7940	['Anguilla australis']	Anguilla australis	7940	caccgcggttacacgagggactcaaattgatattacacggcgtaaagcgtgattagaaaacaaataaactaaaaccaaacacttcccaagctgtcatacgctaccggacaaaacgaagccctataacgaaagtagctttaacaccttcgaactcacgacagttgagaaa
M00607:191:000000000-BFK52:1:1101:17161:2086_CONS_SUB_SUB	1	{'RefDB_MiFish': 'CES077'}	7514	8015	Salmonidae	8016	Oncorhynchus	1	3122	2084	2308	0	0	0	0	0	0	0	0	0	0	0	0	0	0	0	0	0	0	0	0	species	Oncorhynchus mykiss	8022	['Oncorhynchus mykiss']	Oncorhynchus mykiss	8022	caccgcggttatacgagaggccctagttgataactaccggcgtaaagagtggttatggaaaaatatttaataaagccgaacaccccctcagccgtcatacgcacctgggagcacgaagacctactgcgaaagcagctttaactatgcctgaccccacgacagctaagaaa
M00607:191:000000000-BFK52:1:1101:7894:2150_CONS_SUB_SUB	1	{'RefDB_MiFish': 'CES006'}	9985	86197	Eleotridae	78194	Mogurnda	1	3285	2919	3781	0	0	0	0	0	0	0	0	0	0	0	0	0	0	0	0	0	0	0	0	species	Mogurnda adspersa	78195	['Mogurnda adspersa']	Mogurnda adspersa	78195	caccgcggttatacgagaggctcaagttgatagccaccggcgtaaagagtggttaagaaaccttttactaaagccgaacattttcaaagctgttatacgcacccgaaaacatgaagaacccttacgaaagtagctttaaacattctgaacccacgaaagctaggata
M00607:191:000000000-BFK52:1:1101:8366:2608_CONS_SUB_SUB	1	{'RefDB_MiFish': 'CES016'}	5604	8162	Percichthyidae	135753	Gadopsis	1	2241	1766	1597	0	0	0	0	0	0	0	0	0	0	0	0	0	0	0	0	0	0	0	0	species	Gadopsis marmoratus	135755	['Gadopsis marmoratus']	Gadopsis marmoratus	135755	caccgcggttatacgagagacccaaattgataaaacacggcgtaaagcgtggttaagataaacccaaaataaagtcgaatatttccaaggctgttatacgcacccgaaaattagaagtccaaccacgaaagtgactttatatccctgagcccacgaaagccatgaaa
M00607:191:000000000-BFK52:1:1101:19491:2658_CONS_SUB_SUB	0.988235294	{'RefDB_MiFish': 'CES077'}	19	8015	Salmonidae	8016	Oncorhynchus	1	19	0	0	0	0	0	0	0	0	0	0	0	0	0	0	0	0	0	0	0	0	0	0	species	Oncorhynchus mykiss	8022	['Oncorhynchus mykiss']	Oncorhynchus mykiss	8022	caccgcggttatacgagaggccctagttgataactaccggcgtaatgagtggttatggaaaaatatttaataaagccgaacaccccctcagccgtcatacgcacctgggagcacgaagacctactgcgaaagcagctttaactatgctgaccccacgacagctaagaaa
M00607:191:000000000-BFK52:1:1101:18437:2721_CONS_SUB_SUB	0.988235294	{'RefDB_MiFish': 'CES077'}	37	8015	Salmonidae	8016	Oncorhynchus	1	37	0	0	0	0	0	0	0	0	0	0	0	0	0	0	0	0	0	0	0	0	0	0	species	Oncorhynchus mykiss	8022	['Oncorhynchus mykiss']	Oncorhynchus mykiss	8022	caccgcggtaatacgagaggccctagttggtaactaccggcgtaaagagtggttatggaaaaatatttaataaagccgaacaccccctcagccgtcatacgcacctgggagcacgaagacctactgcgaaagcagctttaactatgcctgaccccacgacagctaagaaa
M00607:191:000000000-BFK52:1:1101:20980:3258_CONS_SUB_SUB	0.994152047	{'RefDB_MiFish': 'CES035'}	11	130260	Retropinnidae	89572	Retropinna	1	11	0	0	0	0	0	0	0	0	0	0	0	0	0	0	0	0	0	0	0	0	0	0	species	Retropinna semoni	182228	['Retropinna semoni']	Retropinna semoni	182228	caccgcggttatacgagtggcccaagttgaaaattgccggcgtaaagagtggttgggagaaaattaaactaaagttgaacaaccctcaggccgttgtacgcttccgggaaaatgaaactctaccacgaaagtgactttatttctacttctgaacccacgacaactaagata
M00607:191:000000000-BFK52:1:1101:13906:3792_CONS_SUB_SUB	0.982248521	{'RefDB_MiFish': 'CES080'}	2	7934	Anguillidae	7935	Anguilla	1	2	0	0	0	0	0	0	0	0	0	0	0	0	0	0	0	0	0	0	0	0	0	0	species	Anguilla australis	7940	['Anguilla australis']	Anguilla australis	7940	caccgcggttatacgagggactcagattgatattacacggcgtaaagcgtgactagaaaacaaataaactaaagccaaacacttcccaagctgtcatacgctaccggacaaaacgaagccctataacgaaagtagctttaacacctttgaactcacgacagttgagaga
M00607:191:000000000-BFK52:1:1101:21653:4231_CONS_SUB_SUB	0.988095238	{'RefDB_MiFish': 'CES043'}	20	30875	Terapontidae	443751	Bidyanus	1	20	0	0	0	0	0	0	0	0	0	0	0	0	0	0	0	0	0	0	0	0	0	0	species	Bidyanus bidyanus	443752	['Bidyanus bidyanus']	Bidyanus bidyanus	443752	caccgcggtcatacgagaggctcaagctgatagacttcggcgtaaagcgtggttaaggagaacttacactaaagccgaatgccctcagagctgttatacgctcccgatggttagaagcccaattacgaaagtagctttaaacaacctgaacccacgaaagctatggca
M00607:191:000000000-BFK52:1:1101:23028:4352_CONS_SUB_SUB	0.988439306	{'RefDB_MiFish': 'CES005'}	13	7953	Cyprinidae	7961	Cyprinus	1	13	0	0	0	0	0	0	0	0	0	0	0	0	0	0	0	0	0	0	0	0	0	0	species	Cyprinus carpio	7962	['Cyprinus carpio']	Cyprinus carpio	7962	caccgcggttagacgagaggccctagttgatattacaacggcgtaaagggtggttaaggatagacaaaaataaagtcaaatggccacttggccgtcatacgcttctaggagtccgaagccctaatacgaaagtaactttaataaacccacctgaccccacgaaagctgagaaa
M00607:191:000000000-BFK52:1:1101:22105:4392_CONS_SUB_SUB	0.988235294	{'RefDB_MiFish': 'CES077'}	16	8015	Salmonidae	8016	Oncorhynchus	1	16	0	0	0	0	0	0	0	0	0	0	0	0	0	0	0	0	0	0	0	0	0	0	species	Oncorhynchus mykiss	8022	['Oncorhynchus mykiss']	Oncorhynchus mykiss	8022	caccgcggttatacgagaggccctagtcgataactaccggcgtagagagtggttatggaaaaatatttaataaagccgaacaccccctcagccgtcatacgcacctgggagcacgaagacctactgcgaaagcagctttaactatgcctgaccccacgacagctaagaaa
M00607:191:000000000-BFK52:1:1101:13132:4912_CONS_SUB_SUB	0.988095238	{'RefDB_MiFish': 'CES043'}	48	30875	Terapontidae	443751	Bidyanus	1	48	0	0	0	0	0	0	0	0	0	0	0	0	0	0	0	0	0	0	0	0	0	0	species	Bidyanus bidyanus	443752	['Bidyanus bidyanus']	Bidyanus bidyanus	443752	caccgcggttatacgagaggctcaagctgatagacttcggcgtaaagcgtggttaaggagagcttacactaaagccgaatgccctcagagctgttatacgctcacgatggttagaagcccaattgcgaaagtagctttaaacaacctgaacccacgaaagctatggca
M00607:191:000000000-BFK52:1:1101:21362:5144_CONS_SUB_SUB	0.988095238	{'RefDB_MiFish': 'CES043'}	30	30875	Terapontidae	443751	Bidyanus	1	30	0	0	0	0	0	0	0	0	0	0	0	0	0	0	0	0	0	0	0	0	0	0	species	Bidyanus bidyanus	443752	['Bidyanus bidyanus']	Bidyanus bidyanus	443752	caccgcggttatacgagaggctcaagctgatagacttcggcgtaaagcgtggttaaggagaacttacactgaagccgaatgccctcagagctgttatacgctcacgatggttagaagcccaattacgagagtagctttaaacaacctgaacccacgaaagctatggca
M00607:191:000000000-BFK52:1:1101:14526:5364_CONS_SUB_SUB	0.988095238	{'RefDB_MiFish': 'CES043'}	33	30875	Terapontidae	443751	Bidyanus	1	33	0	0	0	0	0	0	0	0	0	0	0	0	0	0	0	0	0	0	0	0	0	0	species	Bidyanus bidyanus	443752	['Bidyanus bidyanus']	Bidyanus bidyanus	443752	caccgcggttatacgagaggctcaagctgattgacttcggcgtaaagcgtggttagggagaacttacactaaagccgaatgccctcagagctgttatacgctcacgatggttagaagcccaattacgaaagtagctttaaacaacctgaacccacgaaagctatggca
M00607:191:000000000-BFK52:1:1101:8795:5398_CONS_SUB_SUB	1	{'RefDB_MiFish': 'CES170'}	1146	30997	Plotosidae	301281	Porochilus	1	357	426	363	0	0	0	0	0	0	0	0	0	0	0	0	0	0	0	0	0	0	0	0	species	Porochilus rendahli	337708	['Porochilus rendahli']	Porochilus rendahli	337708	caccgcggttatacgaaagaccctagttgatgcttacggcgtaaagggtggttaggggaataataaaataaaaccaaagatcttctaagctgtcatacgcaccacgaagatacgaagtccaaatacgaaagtagttttaaatgacctttgaaacctgactccacgaaagctaagaaa
M00607:191:000000000-BFK52:1:1101:16181:5399_CONS_SUB_SUB	0.953757225	{'RefDB_MiFish': 'CES005'}	8	7953	Cyprinidae	7961	Cyprinus	1	5	3	0	0	0	0	0	0	0	0	0	0	0	0	0	0	0	0	0	0	0	0	0	species	Cyprinus carpio	7962	['Cyprinus carpio']	Cyprinus carpio	7962	caccgcggttatacgagaggctcaagttgatagccaccggcgtaaagagtggttaaggataaacaaaaataaagtcaaatggccccttggccgtcatacgcttctaggagtccgaagccctaatacgaaagtaactttaataaacccacctgaccccacgaaagctgagaaa
M00607:191:000000000-BFK52:1:1101:12953:5481_CONS_SUB_SUB	0.98816568	{'RefDB_MiFish': 'CES080'}	24	7934	Anguillidae	7935	Anguilla	1	24	0	0	0	0	0	0	0	0	0	0	0	0	0	0	0	0	0	0	0	0	0	0	species	Anguilla australis	7940	['Anguilla australis']	Anguilla australis	7940	caccgcggttatacgagggactcaagttgatattacacggcgtaaagcgtgattagaaaacaaataaactaaagccaaacacttcccaagctgtcatacgctaccggacaaaacgaagccctataacgaaagtagctttaacacctttgaactcacgatagttgagaaa
M00607:191:000000000-BFK52:1:1101:23022:5584_CONS_SUB_SUB	0.988095238	{'RefDB_MiFish': 'CES043'}	19	30875	Terapontidae	443751	Bidyanus	1	19	0	0	0	0	0	0	0	0	0	0	0	0	0	0	0	0	0	0	0	0	0	0	species	Bidyanus bidyanus	443752	['Bidyanus bidyanus']	Bidyanus bidyanus	443752	caccgcggttatacgagaggctcaagctgttagacttcggcgtaaagcgtggttaaggagaacttacactaaagccgaatgccctcagagctgttatacgctcacgatggttagaagcccaattacgaaagtagctttaaacaacctgaacccacgaaagccatggca
M00607:191:000000000-BFK52:1:1101:19763:5841_CONS_SUB_SUB	0.976744186	{'RefDB_MiFish': 'CES087'}	7	130264	Galaxiidae	51242	Galaxias	1	3	2	2	0	0	0	0	0	0	0	0	0	0	0	0	0	0	0	0	0	0	0	0	species	Galaxias maculatus	61620	['Galaxias maculatus']	Galaxias maculatus	61620	caccgcggttatacgagaggctcaagctgatagacatcggcgtaaagtgtggttagggatttgtcagctaaagccgaatacctccaaggctgttatacgcacccggaggtctgaagcccccttacgaaagtagctttattactagacctgaacccacgacagccacgaga
M00607:191:000000000-BFK52:1:1101:10013:5915_CONS_SUB_SUB	0.982352941	{'RefDB_MiFish': 'CES077'}	23	8015	Salmonidae	8016	Oncorhynchus	1	23	0	0	0	0	0	0	0	0	0	0	0	0	0	0	0	0	0	0	0	0	0	0	species	Oncorhynchus mykiss	8022	['Oncorhynchus mykiss']	Oncorhynchus mykiss	8022	caccgcggttatacgagaggccctagtcgataactaccggcgtagagagtggttatggaaaaatatttaataaagccgaacaccccctcagccgtcatacgcacctgggagcacgaagacctactgcgaaggcagctttaactatgcctgaccccacgacagctaagaaa
M00607:191:000000000-BFK52:1:1101:15767:5953_CONS_SUB_SUB	0.988235294	{'RefDB_MiFish': 'CES077'}	9	8015	Salmonidae	8016	Oncorhynchus	1	9	0	0	0	0	0	0	0	0	0	0	0	0	0	0	0	0	0	0	0	0	0	0	species	Oncorhynchus mykiss	8022	['Oncorhynchus mykiss']	Oncorhynchus mykiss	8022	caccgcggttatacgagaggccctagttgataactaccggcgtaaagagtggttatggaaaaatgtttaataaagccgaacaccccctcagccgtcatacgcacctgggagcacgaagacctactgcgaaagcagctttaactatgcctgaccccacgacagctaaggaa
M00607:191:000000000-BFK52:1:1101:8574:6062_CONS_SUB_SUB	0.988023952	{'RefDB_MiFish': 'CES006'}	2	86197	Eleotridae	78194	Mogurnda	1	2	0	0	0	0	0	0	0	0	0	0	0	0	0	0	0	0	0	0	0	0	0	0	species	Mogurnda adspersa	78195	['Mogurnda adspersa']	Mogurnda adspersa	78195	accgcggttatacaagaggctcaagttgatagccaccggcgtaaagagtggttaagaaaccttttactaaagccgaacattttcaaagctgttatacgcacccgaaaacatgaagaacccttacgaaagtagctttaaacattctgaacccacgaaagctaggata
M00607:191:000000000-BFK52:1:1101:13753:6238_CONS_SUB_SUB	0.988439306	{'RefDB_MiFish': 'CES005'}	15	7953	Cyprinidae	7961	Cyprinus	1	15	0	0	0	0	0	0	0	0	0	0	0	0	0	0	0	0	0	0	0	0	0	0	species	Cyprinus carpio	7962	['Cyprinus carpio']	Cyprinus carpio	7962	caccgcggttagacgagaggccctagttgatattacaacggcgtaaagggtggttaaggataaacaaaaataaagtcaaatggccccttggccgtcatacgtttctaggagtccgaagccctaatacgaaagtaactttaataaacccacctgaccccacgagagctgagaaa
M00607:191:000000000-BFK52:1:1101:27512:6375_CONS_SUB_SUB	0.976047904	{'RefDB_MiFish': 'CES006'}	59	86197	Eleotridae	78194	Mogurnda	1	25	13	21	0	0	0	0	0	0	0	0	0	0	0	0	0	0	0	0	0	0	0	0	species	Mogurnda adspersa	78195	['Mogurnda adspersa']	Mogurnda adspersa	78195	caccgcggttatacgagaggccctagttgataactaccggcgtaaagagtggttaagaaaccttttactaaagccgaacattttcaaagctgttatacgcacccgaaaacatgaagaacccttacgaaagtagctttaaacattctgaacccacgaaagctaggata
M00607:191:000000000-BFK52:1:1101:7126:6843_CONS_SUB_SUB	0.982035928	{'RefDB_MiFish': 'CES016'}	40	8162	Percichthyidae	135753	Gadopsis	1	40	0	0	0	0	0	0	0	0	0	0	0	0	0	0	0	0	0	0	0	0	0	0	species	Gadopsis marmoratus	135755	['Gadopsis marmoratus']	Gadopsis marmoratus	135755	caccgcggttatacgagagacccaaattgataaaacacggcgtaaagcgtggttaagataaacccaaaataaagtcgaatatttccaaggctgtcatacgcacccgaagattagaagtccaaccacgaaagtgactttatatccctgagcccacgaaaaccatgaaa
M00607:191:000000000-BFK52:1:1101:24332:7475_CONS_SUB_SUB	0.970238095	{'RefDB_MiFish': 'CES006'}	85	86197	Eleotridae	78194	Mogurnda	1	30	29	26	0	0	0	0	0	0	0	0	0	0	0	0	0	0	0	0	0	0	0	0	species	Mogurnda adspersa	78195	['Mogurnda adspersa']	Mogurnda adspersa	78195	caccgcggttatacgagaggctcaagttgatagccaccggcgtaaagagtggttaagaaaccttttactaaagccgaacattttcaaagctgttatacgcacccgaaaacatgaagaacccttacgaaagtagctttaaacaacctgaacccacgaaagctatggca
M00607:191:000000000-BFK52:1:1101:19525:7760_CONS_SUB_SUB	0.982142857	{'RefDB_MiFish': 'CES043'}	37	30875	Terapontidae	443751	Bidyanus	1	37	0	0	0	0	0	0	0	0	0	0	0	0	0	0	0	0	0	0	0	0	0	0	species	Bidyanus bidyanus	443752	['Bidyanus bidyanus']	Bidyanus bidyanus	443752	caccgcggttatacgagaggctcaagctgatagacttcggcgtaaagcgtggttaaggagaacctacactaaagccgaatgccctcagagctgctatacgctcacgaaggttagaagcccaattacgaaagtagctttaaacaacctgaacccacgaaagctatggca
M00607:191:000000000-BFK52:1:1101:20650:8659_CONS_SUB_SUB	0.994285714	{'RefDB_MiFish': 'CES001'}	33	30997	Plotosidae	301283	Neosilurus	1	33	0	0	0	0	0	0	0	0	0	0	0	0	0	0	0	0	0	0	0	0	0	0	species	Neosilurus hyrtlii	301284	['Neosilurus hyrtlii']	Neosilurus hyrtlii	301284	caccgcggttatacgaaagacccgagttgatgtccacggcgtaaagggtggttaaggaactaataaaataaaaccaaaggtcttctaagctgtcatacgcaccgcgaagatacgaagcccaaatacgaaagtagttttagacaattttaaacctgaccccacgaaagctaagaaa
M00607:191:000000000-BFK52:1:1101:8606:8704_CONS_SUB_SUB	0.994117647	{'RefDB_MiFish': 'CES087'}	89	130264	Galaxiidae	51242	Galaxias	1	89	0	0	0	0	0	0	0	0	0	0	0	0	0	0	0	0	0	0	0	0	0	0	species	Galaxias maculatus	61620	['Galaxias maculatus']	Galaxias maculatus	61620	caccgcggttatacgagagggccaagtagatagacatcggcgtaaggtgtggttagggatttgtcagctaaagccgaatacctccaaggctgttatacgcacccggaggtctgaagcccccttacgaaagtagctttattactagacctgaacccacgacagccacgaga
M00607:191:000000000-BFK52:1:1101:25510:8949_CONS_SUB_SUB	0.988235294	{'RefDB_MiFish': 'CES077'}	2	8015	Salmonidae	8016	Oncorhynchus	1	2	0	0	0	0	0	0	0	0	0	0	0	0	0	0	0	0	0	0	0	0	0	0	species	Oncorhynchus mykiss	8022	['Oncorhynchus mykiss']	Oncorhynchus mykiss	8022	caccgcggttatacgagaggccctagttgataactaccggcgtaaagagcggttatggaaaaatatttaataaagccgaacaccccctcagccgtcatacgcacctgggagcacgaagacctactgcgaaagcagctttaactatgcctgacctcacgacagctaagaaa
M00607:191:000000000-BFK52:1:1101:8984:9309_CONS_SUB_SUB	0.982142857	{'RefDB_MiFish': 'CES006'}	105	86197	Eleotridae	78194	Mogurnda	1	38	31	36	0	0	0	0	0	0	0	0	0	0	0	0	0	0	0	0	0	0	0	0	species	Mogurnda adspersa	78195	['Mogurnda adspersa']	Mogurnda adspersa	78195	caccgcggttatacgagaggctcaagttgatagccaccggcgtaaagagtggttaagaaaccttttactaaagccgaacattttcaaagctgttatacgcacccgaaaacatgaagaacccttacgaaagtagctttaaacattctgaacccacgaaagctatggca
M00607:191:000000000-BFK52:1:1101:25338:9430_CONS_SUB_SUB	0.982248521	{'RefDB_MiFish': 'CES043'}	101	30875	Terapontidae	443751	Bidyanus	1	34	33	34	0	0	0	0	0	0	0	0	0	0	0	0	0	0	0	0	0	0	0	0	species	Bidyanus bidyanus	443752	['Bidyanus bidyanus']	Bidyanus bidyanus	443752	caccgcggttatacgagaggctcaagctgatagacttcggcgtaaagcgtggttaaggagaacttacactaaagccgaatgccctcagagctgttatacgctcacgatggttagaagcccaattacgaaagtagctttaaacaacctgaacccacgaaagctaggata
M00607:191:000000000-BFK52:1:1101:7450:9582_CONS_SUB_SUB	0.988023952	{'RefDB_MiFish': 'CES006'}	19	86197	Eleotridae	78194	Mogurnda	1	19	0	0	0	0	0	0	0	0	0	0	0	0	0	0	0	0	0	0	0	0	0	0	species	Mogurnda adspersa	78195	['Mogurnda adspersa']	Mogurnda adspersa	78195	caccgcggttatacgagaggctcaagttgatagccaccggcgtgaagagtggttaagaaaccttttactaaagccgaacattttcaaagctgttatacgcacccgaaaacatgaagaacccttacgaaagtagctttaaacattctgatcccacgaaagctaggata
M00607:191:000000000-BFK52:1:1101:24029:9758_CONS_SUB_SUB	0.970414201	{'RefDB_MiFish': 'CES043'}	5	30875	Terapontidae	443751	Bidyanus	1	3	2	0	0	0	0	0	0	0	0	0	0	0	0	0	0	0	0	0	0	0	0	0	species	Bidyanus bidyanus	443752	['Bidyanus bidyanus']	Bidyanus bidyanus	443752	caccgcggttatacgagaggctcaagctgatagacttcggcgtaaagcgtggttaaggagaacttacactaaagccgaatgccctcagagctgttatacgctcacgatggttagaagcccaattacgaaagtagctttaaacaacctgaccccacgaaagctgagaaa
M00607:191:000000000-BFK52:1:1101:22861:11090_CONS_SUB_SUB	0.994350282	{'RefDB_MiFish': 'CES170'}	20	30997	Plotosidae	301281	Porochilus	1	20	0	0	0	0	0	0	0	0	0	0	0	0	0	0	0	0	0	0	0	0	0	0	species	Porochilus rendahli	337708	['Porochilus rendahli']	Porochilus rendahli	337708	caccgcggttatacgaaagaccctagttgatgcttacggcgtaaagggtggttaggggaataataaaataaaaccaaagatcttctaagctgtcatacgcaccacgaagatacgaagtccaaatacgaaagtagttttaaatgacctttgaaacctgactccgcgaaagctaagaaa
M00607:191:000000000-BFK52:1:1101:26155:11326_CONS_SUB_SUB	0.982142857	{'RefDB_MiFish': 'CES043'}	21	30875	Terapontidae	443751	Bidyanus	1	21	0	0	0	0	0	0	0	0	0	0	0	0	0	0	0	0	0	0	0	0	0	0	species	Bidyanus bidyanus	443752	['Bidyanus bidyanus']	Bidyanus bidyanus	443752	caccgcggttatacgagaggctcaagctgatagacttcggcgtaaagcgtggttaaggaggacttacactaaagccgaatgccctcagagctgctatacgctcacgatggttagaagcccaattgcgaaagtagctttaaacaacctgaacccacgaaagctatggca
M00607:191:000000000-BFK52:1:1101:5932:11560_CONS_SUB_SUB	0.988700565	{'RefDB_MiFish': 'CES170'}	22	30997	Plotosidae	301281	Porochilus	1	22	0	0	0	0	0	0	0	0	0	0	0	0	0	0	0	0	0	0	0	0	0	0	species	Porochilus rendahli	337708	['Porochilus rendahli']	Porochilus rendahli	337708	caccgcggttatacgaaagaccctagttgatgcttacggcgtaaagggtggttaggggaataataaaataaaaccaaagatcttctaagctgtcatacgcaccatgaagatacgaagtccaaatacgaaagtagttttaaatgacctttgaaacctgactccacgaaagctaagtaa
M00607:191:000000000-BFK52:1:1101:13275:11563_CONS_SUB_SUB	0.988023952	{'RefDB_MiFish': 'CES006'}	41	86197	Eleotridae	78194	Mogurnda	1	41	0	0	0	0	0	0	0	0	0	0	0	0	0	0	0	0	0	0	0	0	0	0	species	Mogurnda adspersa	78195	['Mogurnda adspersa']	Mogurnda adspersa	78195	caccgcggttatacgagaggctcaagttgatagccaccggcgtaaagagtggttaagaaaccttttactaaagccgaacattttctaagccgttatacgcacccgaaaacatgaagaacccttacgaaagtagctttaaacattctgaacccacgaaagctaggata
M00607:191:000000000-BFK52:1:1101:17918:12227_CONS_SUB_SUB	0.988023952	{'RefDB_MiFish': 'CES006'}	41	86197	Eleotridae	78194	Mogurnda	1	41	0	0	0	0	0	0	0	0	0	0	0	0	0	0	0	0	0	0	0	0	0	0	species	Mogurnda adspersa	78195	['Mogurnda adspersa']	Mogurnda adspersa	78195	caccgcggttatacgagaggcccaagttgatagccaccggcgtaaagagtggttaagaaaccttttactaaagccgaacattttcaaagctgttatacgcacccgaaaacatgaggaacccttacgaaagtagctttaaacattctgaacccacgaaagctaggata
M00607:191:000000000-BFK52:1:1101:16159:12437_CONS_SUB_SUB	0.988023952	{'RefDB_MiFish': 'CES016'}	32	8162	Percichthyidae	135753	Gadopsis	1	32	0	0	0	0	0	0	0	0	0	0	0	0	0	0	0	0	0	0	0	0	0	0	species	Gadopsis marmoratus	135755	['Gadopsis marmoratus']	Gadopsis marmoratus	135755	caccgcggttgtacgagagacccaaattgataaaacacggcgtaaagcgtggttaagataaacccaaaataaagtcgaatatctccaaggctgttatacgcacccgaaaattagaagtccaaccacgaaagtgactttatatccctgagcccacgaaagccatgaaa
M00607:191:000000000-BFK52:1:1101:20908:12577_CONS_SUB_SUB	0.988235294	{'RefDB_MiFish': 'CES087'}	29	130264	Galaxiidae	51242	Galaxias	1	29	0	0	0	0	0	0	0	0	0	0	0	0	0	0	0	0	0	0	0	0	0	0	species	Galaxias maculatus	61620	['Galaxias maculatus']	Galaxias maculatus	61620	caccgcggttatacgggagggccaagtaggtagacatcggcgtaaagtgtggttagggatttgtcagctaaagccgaatacctccaaggctgttatacgcacccggaggtctgaagcccccttacgaaagtagctttattactagacctgaacccacgacagccacgaga
M00607:191:000000000-BFK52:1:1101:14569:12824_CONS_SUB_SUB	0.988095238	{'RefDB_MiFish': 'CES043'}	17	30875	Terapontidae	443751	Bidyanus	1	5	4	8	0	0	0	0	0	0	0	0	0	0	0	0	0	0	0	0	0	0	0	0	species	Bidyanus bidyanus	443752	['Bidyanus bidyanus']	Bidyanus bidyanus	443752	ccgcggttatacgagaggctcaagctgatagacttcggcgtaaagcgtggttaaggagaacttacactaaagccgaatgccctcagagctgttatacgctcacgatggttagaagcccaattacgaaagtagctttaaacaacctgaacccacgaaagctatggca
M00607:191:000000000-BFK52:1:1101:2530:12941_CONS_SUB_SUB	0.98816568	{'RefDB_MiFish': 'CES080'}	60	7934	Anguillidae	7935	Anguilla	1	60	0	0	0	0	0	0	0	0	0	0	0	0	0	0	0	0	0	0	0	0	0	0	species	Anguilla australis	7940	['Anguilla australis']	Anguilla australis	7940	caccgcggttatacgagggactcaaattgatactacacggcgtaaagcgtgattagaaaacagataaactaaagccaaacacttcccaagctgtcatacgctaccggacaaaacgaagccctataacgaaagtagctttaacacctttgaactcacgacagttgagaaa
M00607:191:000000000-BFK52:1:1101:16370:13024_CONS_SUB_SUB	0.988023952	{'RefDB_MiFish': 'CES006'}	23	86197	Eleotridae	78194	Mogurnda	1	23	0	0	0	0	0	0	0	0	0	0	0	0	0	0	0	0	0	0	0	0	0	0	species	Mogurnda adspersa	78195	['Mogurnda adspersa']	Mogurnda adspersa	78195	caccgcggttatacgagaggctcaagttgttagccaccggcgtaaagagtggttaagaaaccttctactaaagccgaacattttcaaagctgttatacgcacccgaaaacatgaagaacccttacgaaagtagctttaaacattctgaacccacgaaagctaggata
M00607:191:000000000-BFK52:1:1101:20897:13062_CONS_SUB_SUB	0.988235294	{'RefDB_MiFish': 'CES077'}	4	8015	Salmonidae	8016	Oncorhynchus	1	4	0	0	0	0	0	0	0	0	0	0	0	0	0	0	0	0	0	0	0	0	0	0	species	Oncorhynchus mykiss	8022	['Oncorhynchus mykiss']	Oncorhynchus mykiss	8022	caccgcggttatacgaaagaccctagttgataactaccggcgtaaagagtggttatggaaaaatatttaataaagccgaacaccccctcagccgtcatacgcacctgggagcacgaagacctactgcgaaagcagctttaactatgcctgaccccacgacagctaagaaa
M00607:191:000000000-BFK52:1:1101:22404:13385_CONS_SUB_SUB	0.970414201	{'RefDB_MiFish': 'CES043'}	118	30875	Terapontidae	443751	Bidyanus	1	47	39	32	0	0	0	0	0	0	0	0	0	0	0	0	0	0	0	0	0	0	0	0	species	Bidyanus bidyanus	443752	['Bidyanus bidyanus']	Bidyanus bidyanus	443752	caccgcggttatacgagaggctcaagctgatagacttcggcgtaaagcgtggttaaggagaacttacactaaagccgaatgccctcagagctgttatacgctcacgatggttagaagcccaattacgaaagtagctttaaacattctgaacccacgaaagctaggata
M00607:191:000000000-BFK52:1:1101:10361:13438_CONS_SUB_SUB	0.988235294	{'RefDB_MiFish': 'CES087'}	3	130264	Galaxiidae	51242	Galaxias	1	3	0	0	0	0	0	0	0	0	0	0	0	0	0	0	0	0	0	0	0	0	0	0	species	Galaxias maculatus	61620	['Galaxias maculatus']	Galaxias maculatus	61620	caccgcggttatacgagagggccaagtagatagacatcggcgtaaagtgtggttagggatttgtcagctaaagccgaatacctccaaggctgttatacgcacccggaggtctgaagcccccttacgaaagtagctttattgctagacttgaacccacgacagccacgaga
M00607:191:000000000-BFK52:1:1101:22713:13445_CONS_SUB_SUB	0.988023952	{'RefDB_MiFish': 'CES016'}	11	8162	Percichthyidae	135753	Gadopsis	1	11	0	0	0	0	0	0	0	0	0	0	0	0	0	0	0	0	0	0	0	0	0	0	species	Gadopsis marmoratus	135755	['Gadopsis marmoratus']	Gadopsis marmoratus	135755	caccgcggttatacgagagacccaaattgatacaacacggcgtaaagcgtggttaagataaacccaaaataaagtcgaatatttccaaggctgttatacgcacccgaaaattagaagtccaaccacgaaggtgactttatatccctgagcccacgaaagccatgaaa
M00607:191:000000000-BFK52:1:1101:3139:13918_CONS_SUB_SUB	0.976047904	{'RefDB_MiFish': 'CES016'}	22	8162	Percichthyidae	135753	Gadopsis	1	7	12	3	0	0	0	0	0	0	0	0	0	0	0	0	0	0	0	0	0	0	0	0	species	Gadopsis marmoratus	135755	['Gadopsis marmoratus']	Gadopsis marmoratus	135755	caccgcggttatacgagggactcaaattgatattacacggcgtaaagcgtggttaagataaacccaaaataaagtcgaatatttccaaggctgttatacgcacccgaaaattagaagtccaaccacgaaagtgactttatatccctgagcccacgaaagccatgaaa
M00607:191:000000000-BFK52:1:1101:4071:14166_CONS_SUB_SUB	0.988571429	{'RefDB_MiFish': 'CES001'}	2	30997	Plotosidae	301283	Neosilurus	1	2	0	0	0	0	0	0	0	0	0	0	0	0	0	0	0	0	0	0	0	0	0	0	species	Neosilurus hyrtlii	301284	['Neosilurus hyrtlii']	Neosilurus hyrtlii	301284	caccgcggttatacgaaagaccctagttgatgtccacggcgtaatgggtggttaaggaactaataaaataaaaccaaaggtcttctaagctgtcatacgcaccgcgaagatacgaagcccaaatacgaaagtagttttagacaattttaaacctgaccccacgaaagctaagaag
M00607:191:000000000-BFK52:1:1101:23202:14203_CONS_SUB_SUB	1	{'RefDB_MiFish': 'CES001'}	995	30997	Plotosidae	301283	Neosilurus	1	336	286	373	0	0	0	0	0	0	0	0	0	0	0	0	0	0	0	0	0	0	0	0	species	Neosilurus hyrtlii	301284	['Neosilurus hyrtlii']	Neosilurus hyrtlii	301284	caccgcggttatacgaaagaccctagttgatgtccacggcgtaaagggtggttaaggaactaataaaataaaaccaaaggtcttctaagctgtcatacgcaccgcgaagatacgaagcccaaatacgaaagtagttttagacaattttaaacctgaccccacgaaagctaagaaa
M00607:191:000000000-BFK52:1:1101:6158:14474_CONS_SUB_SUB	0.98816568	{'RefDB_MiFish': 'CES080'}	57	7934	Anguillidae	7935	Anguilla	1	57	0	0	0	0	0	0	0	0	0	0	0	0	0	0	0	0	0	0	0	0	0	0	species	Anguilla australis	7940	['Anguilla australis']	Anguilla australis	7940	caccgcggttacacgagggactcaaattgatattacacggcgtaaagcgtgattagaaaacaaataaactaaagccaaacactccccaagctgtcatacgctaccggacaaaacgaagccctataacgaaagtagctttaacacctttgaactcacgacagttgagaaa
M00607:191:000000000-BFK52:1:1101:9915:14709_CONS_SUB_SUB	0.98816568	{'RefDB_MiFish': 'CES080'}	3	7934	Anguillidae	7935	Anguilla	1	3	0	0	0	0	0	0	0	0	0	0	0	0	0	0	0	0	0	0	0	0	0	0	species	Anguilla australis	7940	['Anguilla australis']	Anguilla australis	7940	caccgcggttatacgagggactaaaattgatattacacggcgtaaagcgtgattagaaaacaaataaactaaagccaaacacttcccaagctgtcatacgctaccggacaaaacgaagccctataacgagagtagctttaacacctttgaactcacgacagttgagaaa
M00607:191:000000000-BFK52:1:1101:4786:14715_CONS_SUB_SUB	0.98816568	{'RefDB_MiFish': 'CES080'}	21	7934	Anguillidae	7935	Anguilla	1	21	0	0	0	0	0	0	0	0	0	0	0	0	0	0	0	0	0	0	0	0	0	0	species	Anguilla australis	7940	['Anguilla australis']	Anguilla australis	7940	caccgcggttatacgagggactcaaattgatattacacggcgtaaagcgtgattagaaaacaaataaactaagccaaacacttcccaagctgtcatacgctaccggacaaaacgaagccctataacgagagtagctttaacacctttgaactcacgacagttgagaaa
M00607:191:000000000-BFK52:1:1101:14952:14887_CONS_SUB_SUB	0.98816568	{'RefDB_MiFish': 'CES080'}	28	7934	Anguillidae	7935	Anguilla	1	28	0	0	0	0	0	0	0	0	0	0	0	0	0	0	0	0	0	0	0	0	0	0	species	Anguilla australis	7940	['Anguilla australis']	Anguilla australis	7940	caccgcggttatacgagggactcaaattgatattacacggcgtaaagcgtgattagaaaacaaataaactaaaaccaaacacttcccaagctgtcatacgctaccggacaaaacgaagccctataacgaaagtagctttaacaccttcgaactcacgacagttgagaaa
M00607:191:000000000-BFK52:1:1101:22913:15387_CONS_SUB_SUB	0.988023952	{'RefDB_MiFish': 'CES016'}	7	8162	Percichthyidae	135753	Gadopsis	1	7	0	0	0	0	0	0	0	0	0	0	0	0	0	0	0	0	0	0	0	0	0	0	species	Gadopsis marmoratus	135755	['Gadopsis marmoratus']	Gadopsis marmoratus	135755	caccgcggttatacgagagacccaaattgataaaacacggcgtaaagcgtggttaagataaactcaaaataaagtcgaatatttccaaggctgttatacgcacccgaaaattgaagtccaaccacgaaagtgactttatatccctgagcccacgaaagccatgaaa
M00607:191:000000000-BFK52:1:1101:15979:16159_CONS_SUB_SUB	0.988095238	{'RefDB_MiFish': 'CES043'}	18	30875	Terapontidae	443751	Bidyanus	1	18	0	0	0	0	0	0	0	0	0	0	0	0	0	0	0	0	0	0	0	0	0	0	species	Bidyanus bidyanus	443752	['Bidyanus bidyanus']	Bidyanus bidyanus	443752	caccgcggttatacgagaggctcaagctgatagactttggcgtaaagcgtggttaaggagaacttacactaaagccgaatgccctcagagctgttatacgctcacgatggttagaagcccaattacgaaagtagctttaaacaacctgaacccacgaaagctatgaca
M00607:191:000000000-BFK52:1:1101:28604:16700_CONS_SUB_SUB	0.988439306	{'RefDB_MiFish': 'CES005'}	4	7953	Cyprinidae	7961	Cyprinus	1	4	0	0	0	0	0	0	0	0	0	0	0	0	0	0	0	0	0	0	0	0	0	0	species	Cyprinus carpio	7962	['Cyprinus carpio']	Cyprinus carpio	7962	caccgcggttagacgagaggccctagttgatattacaacggcgtaaagggtggttaaggataaacgaaaataaagtcaaatggccccatggccgtcatacgcttctaggagtccgaagccctaatacgaaagtaactttaataaacccacctgaccccacgaaagctgagaaa
M00607:191:000000000-BFK52:1:1101:18038:17203_CONS_SUB_SUB	0.988095238	{'RefDB_MiFish': 'CES043'}	24	30875	Terapontidae	443751	Bidyanus	1	24	0	0	0	0	0	0	0	0	0	0	0	0	0	0	0	0	0	0	0	0	0	0	species	Bidyanus bidyanus	443752	['Bidyanus bidyanus']	Bidyanus bidyanus	443752	caccgcggttatacgagaggctcaagctgatagacttcggcgtaaagcgtggttaaggagaacttgcactaaagccgaatgccctcagagctgttatacgctcacgatggttagaagcccaattacgaaagtagctttaaacaacctgaacccacggaagctatggca
M00607:191:000000000-BFK52:1:1101:10689:17271_CONS_SUB_SUB	0.988023952	{'RefDB_MiFish': 'CES006'}	28	86197	Eleotridae	78194	Mogurnda	1	28	0	0	0	0	0	0	0	0	0	0	0	0	0	0	0	0	0	0	0	0	0	0	species	Mogurnda adspersa	78195	['Mogurnda adspersa']	Mogurnda adspersa	78195	caccgcggttatacgagaggctcaagttgatagccaccggcgtaaagagtggttatgaaacctttcactaaagccgaacattttcaaagctgttatacgcacccgaaaacatgaagaacccttacgaaagtagctttaaacattctgaacccacgaaagctaggata
M00607:191:000000000-BFK52:1:1101:23239:17796_CONS_SUB_SUB	0.952662722	{'RefDB_MiFish': 'CES043'}	35	30875	Terapontidae	443751	Bidyanus	1	16	10	9	0	0	0	0	0	0	0	0	0	0	0	0	0	0	0	0	0	0	0	0	species	Bidyanus bidyanus	443752	['Bidyanus bidyanus']	Bidyanus bidyanus	443752	caccgcggttatacgagagacccaaattgataaaacacggcgtaaagcgtggttaaggagaacttacactaaagccgaatgccctcagagctgttatacgctcacgatggttagaagcccaattacgaaagtagctttaaacaacctgaacccacgaaagctatggca
M00607:191:000000000-BFK52:1:1101:11066:18686_CONS_SUB_SUB	0.988235294	{'RefDB_MiFish': 'CES077'}	20	8015	Salmonidae	8016	Oncorhynchus	1	20	0	0	0	0	0	0	0	0	0	0	0	0	0	0	0	0	0	0	0	0	0	0	species	Oncorhynchus mykiss	8022	['Oncorhynchus mykiss']	Oncorhynchus mykiss	8022	caccgcggttatacgagaggccctagttgataactaccggcgtaaagagtggttatggaaaaatacttaataaagccgaacaccccctcagccgtcatacgcacctgggagcacgaagacctactgcgaaagcagctttaactgtgcctgaccccacgacagctaagaaa
M00607:191:000000000-BFK52:1:1101:9214:18711_CONS_SUB_SUB	0.960674157	{'RefDB_MiFish': 'CES001'}	19	30997	Plotosidae	301283	Neosilurus	1	9	3	7	0	0	0	0	0	0	0	0	0	0	0	0	0	0	0	0	0	0	0	0	species	Neosilurus hyrtlii	301284	['Neosilurus hyrtlii']	Neosilurus hyrtlii	301284	caccgcggttatacgaaagaccctagttgatgtccacggcgtaaagggtggttaaggaactaataaaataaaaccaaaggtcttctaagctgtcatacgcaccgcgaagatacgaagcccaaatacgaaagtagttttaaatgacctttgaaacctgactccacgaaagctaagaaa
M00607:191:000000000-BFK52:1:1101:28325:19243_CONS_SUB_SUB	0.971264368	{'RefDB_MiFish': 'CES005'}	8	7953	Cyprinidae	7961	Cyprinus	1	4	2	2	0	0	0	0	0	0	0	0	0	0	0	0	0	0	0	0	0	0	0	0	species	Cyprinus carpio	7962	['Cyprinus carpio']	Cyprinus carpio	7962	caccgcggttatacgagaggccctagttgataactaccggcgtaaagggtggttaaggataaacaaaaataaagtcaaatggccccttggccgtcatacgcttctaggagtccgaagccctaatacgaaagtaactttaataaacccacctgaccccacgaaagctgagaaa
M00607:191:000000000-BFK52:1:1101:20062:19724_CONS_SUB_SUB	0.959537572	{'RefDB_MiFish': 'CES005'}	2	7953	Cyprinidae	7961	Cyprinus	1	2	0	0	0	0	0	0	0	0	0	0	0	0	0	0	0	0	0	0	0	0	0	0	species	Cyprinus carpio	7962	['Cyprinus carpio']	Cyprinus carpio	7962	caccgcggttatacgaaagaccctagttgatgtccacggcgtaaagggtggttaaggataaacaaaaataaagtcaaatggccccttggccgtcatacgcttctaggagtccgaagccctaatacgaaagtaactttaataaacccacctgaccccacgaaagctgagaaa
M00607:191:000000000-BFK52:1:1101:23366:19787_CONS_SUB_SUB	0.988095238	{'RefDB_MiFish': 'CES043'}	23	30875	Terapontidae	443751	Bidyanus	1	23	0	0	0	0	0	0	0	0	0	0	0	0	0	0	0	0	0	0	0	0	0	0	species	Bidyanus bidyanus	443752	['Bidyanus bidyanus']	Bidyanus bidyanus	443752	caccgcggttatacgagaggctcaagctgatagacttcggcgtaaagcgtggttaaggagaacttacactaaagccgaatgccctcagagctgttatacgctcacgatggttagaagtccaattacgaaagtagctttaaacaacctgaacccacgtaagctatggca
M00607:191:000000000-BFK52:1:1101:20726:19850_CONS_SUB_SUB	0.988023952	{'RefDB_MiFish': 'CES006'}	26	86197	Eleotridae	78194	Mogurnda	1	26	0	0	0	0	0	0	0	0	0	0	0	0	0	0	0	0	0	0	0	0	0	0	species	Mogurnda adspersa	78195	['Mogurnda adspersa']	Mogurnda adspersa	78195	caccgcgattatacgagaggctcaagttgatagccaccagcgtaaagagtggttaagaaaccttttactaaagccgaacattttcaaagctgttatacgcacccgaaaacatgaagaacccttacgaaagtagctttaaacattctgaacccacgaaagctaggata
M00607:191:000000000-BFK52:1:1101:18776:20204_CONS_SUB_SUB	NA	NA	9	NA	NA	NA	NA	0	3	3	3	0	0	0	0	0	0	0	0	0	0	0	0	0	0	0	0	0	0	0	0	no rank	root	NA	NA	NA	1	caccgcggttatacgagaggctcaagctgatagacttcggcgtaaagcgtggttaaggagaacttacactaaagccgaatacctccaaggctgttatacgcacccggaggtctgaagcccccttacgaaagtagctttattactagacctgaacccacgacagccacgaga
M00607:191:000000000-BFK52:1:1101:11741:20230_CONS_SUB_SUB	0.988095238	{'RefDB_MiFish': 'CES043'}	34	30875	Terapontidae	443751	Bidyanus	1	34	0	0	0	0	0	0	0	0	0	0	0	0	0	0	0	0	0	0	0	0	0	0	species	Bidyanus bidyanus	443752	['Bidyanus bidyanus']	Bidyanus bidyanus	443752	caccgcggttatacgagaggctcaagctgatagacttcggcgtaaagcgtggttaaggagaacttacactaaagccgaatgccctcagagctgttatacgctcacgatggtttgaagccctattacgaaagtagctttaaacaacctgaacccacgaaagctatggca
M00607:191:000000000-BFK52:1:1101:24648:21448_CONS_SUB_SUB	0.988023952	{'RefDB_MiFish': 'CES006'}	32	86197	Eleotridae	78194	Mogurnda	1	32	0	0	0	0	0	0	0	0	0	0	0	0	0	0	0	0	0	0	0	0	0	0	species	Mogurnda adspersa	78195	['Mogurnda adspersa']	Mogurnda adspersa	78195	caccgcggttatacgagaggctcaagttgatagccaccggcataaagagtggttagaaaccttttactaaagccgaacattttcaaagctgttatacgcacccgaaaacatgaagaacccttacgaaagtagctttaaacattctgaacccacgaaagctaggata
M00607:191:000000000-BFK52:1:1101:25500:21822_CONS_SUB_SUB	0.970238095	{'RefDB_MiFish': 'CES006'}	12	86197	Eleotridae	78194	Mogurnda	1	4	3	5	0	0	0	0	0	0	0	0	0	0	0	0	0	0	0	0	0	0	0	0	species	Mogurnda adspersa	78195	['Mogurnda adspersa']	Mogurnda adspersa	78195	caccgcggttatacgagagggccaagtagatagacatcggcgtaaagagtggttaagaaaccttttactaaagccgaacattttcaaagctgttatacgcacccgaaaacatgaagaacccttacgaaagtagctttaaacattctgaacccacgaaagctaggata
M00607:191:000000000-BFK52:1:1101:19547:21911_CONS_SUB_SUB	0.988023952	{'RefDB_MiFish': 'CES006'}	13	86197	Eleotridae	78194	Mogurnda	1	13	0	0	0	0	0	0	0	0	0	0	0	0	0	0	0	0	0	0	0	0	0	0	species	Mogurnda adspersa	78195	['Mogurnda adspersa']	Mogurnda adspersa	78195	caccgcggttatacgagaggctcaagttgatagccaccggcgtaaagagtggttaagaaaccttttactaaagccgaacattttcaaagctgttatacgcacccgaaaacatgaagagcccttacgaaagtagctttaaacattctgaacccacgaaggctaggata
M00607:191:000000000-BFK52:1:1101:16706:22874_CONS_SUB_SUB	0.988235294	{'RefDB_MiFish': 'CES087'}	14	130264	Galaxiidae	51242	Galaxias	1	14	0	0	0	0	0	0	0	0	0	0	0	0	0	0	0	0	0	0	0	0	0	0	species	Galaxias maculatus	61620	['Galaxias maculatus']	Galaxias maculatus	61620	caccgcggttatacgagaaggccaagtagatagacatcggcgtaaagtgtggttagggatttgtcagctaaagccgaatacctccaaggctgttatacgcacccggaggtctgaagccccctcacgaaagtagctttattactagacctgaacccacgacagccacgaga
M00607:191:000000000-BFK52:1:1101:12637:23281_CONS_SUB_SUB	0.988439306	{'RefDB_MiFish': 'CES005'}	3	7953	Cyprinidae	7961	Cyprinus	1	3	0	0	0	0	0	0	0	0	0	0	0	0	0	0	0	0	0	0	0	0	0	0	species	Cyprinus carpio	7962	['Cyprinus carpio']	Cyprinus carpio	7962	caccgcggttagacgagaggccttagttgatattacaacggcgtaaagggtggttaaggataaacaaaaataaagtcaaatggccccttggccgtcatacgcatctaggagtccgaagccctaatacgaaagtaactttaataaacccacctgaccccacgaaagctgagaaa
M00607:191:000000000-BFK52:1:1101:13603:23633_CONS_SUB_SUB	0.988023952	{'RefDB_MiFish': 'CES006'}	31	86197	Eleotridae	78194	Mogurnda	1	31	0	0	0	0	0	0	0	0	0	0	0	0	0	0	0	0	0	0	0	0	0	0	species	Mogurnda adspersa	78195	['Mogurnda adspersa']	Mogurnda adspersa	78195	caccgcggttatacgagaggctcaagttgatagccacaggcgtaaagagtggttaagaaaccttttactaaagccgaacattctcaaagctgttatacgcacccgaaaacatgaagaacccttacgaaagtagctttaaacattctgaacccacgaaagctaggata
M00607:191:000000000-BFK52:1:1102:22192:2914_CONS_SUB_SUB	0.988023952	{'RefDB_MiFish': 'CES016'}	19	8162	Percichthyidae	135753	Gadopsis	1	19	0	0	0	0	0	0	0	0	0	0	0	0	0	0	0	0	0	0	0	0	0	0	species	Gadopsis marmoratus	135755	['Gadopsis marmoratus']	Gadopsis marmoratus	135755	caccgcggttatacgagagacccaaattgataaaacacggcgtaaagcgtggttaagataaacccaaaataaagtcgaatatttccaaggctgttatacgcacccgaaaattagaagtccaaccacgaaagtgactctatatccctgagccacgaaagccatgaaa
M00607:191:000000000-BFK52:1:1102:15706:3188_CONS_SUB_SUB	0.988023952	{'RefDB_MiFish': 'CES006'}	4	86197	Eleotridae	78194	Mogurnda	1	4	0	0	0	0	0	0	0	0	0	0	0	0	0	0	0	0	0	0	0	0	0	0	species	Mogurnda adspersa	78195	['Mogurnda adspersa']	Mogurnda adspersa	78195	aaccgcggttatacgagaggctcaagttgatagccaccggagtaaagagtggttaagaaaccttttactaaagccgaacattttcaaagctgttatacgcacccgaaaacatgaagaacccttacgaaagtagctttaaacattctgaacccacgaaagctaggata
M00607:191:000000000-BFK52:1:1102:20200:3867_CONS_SUB_SUB	NA	NA	16	NA	NA	NA	NA	0	7	5	4	0	0	0	0	0	0	0	0	0	0	0	0	0	0	0	0	0	0	0	0	no rank	root	NA	NA	NA	1	caccgcggttatacgagagggccaagtagatagacatcggcgtaaagtgtggttagggatttgtcagctaaagccgaatacctccaaggctgttatacgcacccgaaaattagaagtccaaccacgaaagtgactttatatccctgagcccacgaaagccatgaaa
M00607:191:000000000-BFK52:1:1102:24884:4837_CONS_SUB_SUB	0.988023952	{'RefDB_MiFish': 'CES006'}	8	86197	Eleotridae	78194	Mogurnda	1	4	0	4	0	0	0	0	0	0	0	0	0	0	0	0	0	0	0	0	0	0	0	0	species	Mogurnda adspersa	78195	['Mogurnda adspersa']	Mogurnda adspersa	78195	caccgcggttatacgagaggccctagttgatagccaccggcgtaaagagtggttaagaaaccttttactaaagccgaacattttcaaagctgttatacgcacccgaaaacatgaagaacccttacgaaagtagctttaaacattctgaacccacgaaagctaggata
M00607:191:000000000-BFK52:1:1102:16935:5629_CONS_SUB_SUB	0.994285714	{'RefDB_MiFish': 'CES001'}	20	30997	Plotosidae	301283	Neosilurus	1	20	0	0	0	0	0	0	0	0	0	0	0	0	0	0	0	0	0	0	0	0	0	0	species	Neosilurus hyrtlii	301284	['Neosilurus hyrtlii']	Neosilurus hyrtlii	301284	caccgcggttatacgaaagaccctagttgatgtccacggcgtaaagggtggttaaggaactaataaaataaaaccaaaggtcttctaagctgtcatacgcaccgcgaagatacgaagcccaaatacgaaagtagttttagacaatcttaaacctgaccccacgaaagctaagaaa
M00607:191:000000000-BFK52:1:1102:9262:5748_CONS_SUB_SUB	1	{'RefDB_MiFish': 'CES019'}	59593	130264	Galaxiidae	51242	Galaxias	9	35	0	0	4940	5208	11215	4312	8193	6195	7513	6104	925	778	127	836	501	0	577	599	562	477	496	0	genus	Galaxias	NA	['Galaxias oliros', 'Galaxias olidus', 'Galaxias ornatus']	NA	51242	caccgcggttatacgagaggcccaagtggatagacatcggcgtaaagtgtggttagggtttaaaagactaaagccgaacacccccaaggctgttatacgcgcccggagggacgaagccccttcacgaaagtagctttacccgcttcgcctgaacccacgacagctatgaaa
M00607:191:000000000-BFK52:1:1102:13988:6172_CONS_SUB_SUB	0.994285714	{'RefDB_MiFish': 'CES001'}	32	30997	Plotosidae	301283	Neosilurus	1	32	0	0	0	0	0	0	0	0	0	0	0	0	0	0	0	0	0	0	0	0	0	0	species	Neosilurus hyrtlii	301284	['Neosilurus hyrtlii']	Neosilurus hyrtlii	301284	caccgcggttatacgaaagaccctagttgatgtccacggcgtaaagggtggttaaggaactaataaaataaaaccaaaggtcttctaagctgtcatacgcaccgcgaagatacaaagcccaaatacgaaagtagttttagacaattttaaacctgaccccacgaaagctaagaaa
M00607:191:000000000-BFK52:1:1102:13868:6187_CONS_SUB_SUB	0.988700565	{'RefDB_MiFish': 'CES170'}	3	30997	Plotosidae	301281	Porochilus	1	3	0	0	0	0	0	0	0	0	0	0	0	0	0	0	0	0	0	0	0	0	0	0	species	Porochilus rendahli	337708	['Porochilus rendahli']	Porochilus rendahli	337708	catcgcggttatacgaaagaccctagttgatgcttacggcgtaaagggtggttaggggaataataaaatgaaaccaaagatcttctaagctgtcatacgcaccacgaagatacgaagtccaaatacgaaagtagttttaaatgacctttgaaacctgactccacgaaagctaagaaa
M00607:191:000000000-BFK52:1:1102:19051:7167_CONS_SUB_SUB	1	{'RefDB_MiFish': 'CES035'}	3045	130260	Retropinnidae	89572	Retropinna	1	68	101	63	399	856	654	255	0	0	0	0	0	0	497	0	0	0	0	0	0	152	0	0	species	Retropinna semoni	182228	['Retropinna semoni']	Retropinna semoni	182228	caccgcggttatacgagtggcccaagttgaaaattgccggcgtaaagagtggttaggagaaaattaaactaaagttgaacaaccctcaggccgttgtacgcttccgggaaaatgaaactctaccacgaaagtgactttatttctacttctgaacccacgacaactaagata
M00607:191:000000000-BFK52:1:1102:24525:8326_CONS_SUB_SUB	0.98816568	{'RefDB_MiFish': 'CES080'}	18	7934	Anguillidae	7935	Anguilla	1	18	0	0	0	0	0	0	0	0	0	0	0	0	0	0	0	0	0	0	0	0	0	0	species	Anguilla australis	7940	['Anguilla australis']	Anguilla australis	7940	caccgcggttatacgagggactcaaattgatattacacggcgtaaagagtgattagaaaacaaataaactaaagccaagcacttcccaagctgtcatacgctaccggacaaaacgaagccctataacgaaagtagctttaacacctttgaactcacgacagttgagaaa
M00607:191:000000000-BFK52:1:1102:24699:9638_CONS_SUB_SUB	0.988095238	{'RefDB_MiFish': 'CES043'}	5	30875	Terapontidae	443751	Bidyanus	1	5	0	0	0	0	0	0	0	0	0	0	0	0	0	0	0	0	0	0	0	0	0	0	species	Bidyanus bidyanus	443752	['Bidyanus bidyanus']	Bidyanus bidyanus	443752	caccgcggttatacgagaggctcaagctgatagacttcggcgtaaagcgtggttaaggaggacttacactaaagccgaatgccctcagagctgctatacgctcacgatggttagaagcccaattacgaaagtagctttaaacaacctgaacccacgaaagctatggca
M00607:191:000000000-BFK52:1:1102:13613:9897_CONS_SUB_SUB	0.958333333	{'RefDB_MiFish': 'CES006'}	8	86197	Eleotridae	78194	Mogurnda	1	5	0	3	0	0	0	0	0	0	0	0	0	0	0	0	0	0	0	0	0	0	0	0	species	Mogurnda adspersa	78195	['Mogurnda adspersa']	Mogurnda adspersa	78195	caccgcggttagacgagaggccctagttgatattacaacggcgtaaagagtggttaagaaaccttttactaaagccgaacattttcaaagctgttatacgcacccgaaaacatgaagaacccttacgaaagtagctttaaacattctgaacccacgaaagctaggata
M00607:191:000000000-BFK52:1:1102:15421:10334_CONS_SUB_SUB	0.988023952	{'RefDB_MiFish': 'CES006'}	21	86197	Eleotridae	78194	Mogurnda	1	21	0	0	0	0	0	0	0	0	0	0	0	0	0	0	0	0	0	0	0	0	0	0	species	Mogurnda adspersa	78195	['Mogurnda adspersa']	Mogurnda adspersa	78195	caccgcggttatacgagaggctcaagttgatagccaccggcgtaaagagtggttaagaaaccttttactaaagccgaacattttcaaagctgttatacgcacccgaaaacatgaagaacccttacgaaagtagcttaaaacattctgaacccacggaagctaggata
M00607:191:000000000-BFK52:1:1102:13324:10339_CONS_SUB_SUB	0.988023952	{'RefDB_MiFish': 'CES006'}	3	86197	Eleotridae	78194	Mogurnda	1	3	0	0	0	0	0	0	0	0	0	0	0	0	0	0	0	0	0	0	0	0	0	0	species	Mogurnda adspersa	78195	['Mogurnda adspersa']	Mogurnda adspersa	78195	caccgcggttatacgagaggcccaagttgatagccaccggcgtaaagggtggttaagaaaccttttactaaagccgaacattttcaaagctgttatacgcacccgaaaacatgaagaacccttacgaaagtagctttaaacattctgaacccacgaaagctaggata
M00607:191:000000000-BFK52:1:1102:4113:10365_CONS_SUB_SUB	0.988023952	{'RefDB_MiFish': 'CES006'}	26	86197	Eleotridae	78194	Mogurnda	1	26	0	0	0	0	0	0	0	0	0	0	0	0	0	0	0	0	0	0	0	0	0	0	species	Mogurnda adspersa	78195	['Mogurnda adspersa']	Mogurnda adspersa	78195	caccgcggttatacgagaggctcaagttgatagccaccggcgtaaagagtggttaagaaaccttttactaaagccgaacattttcaaagctgttatacgcacccgaaaacatgaagaacccttatgaaagtagctttaaacattctgaacccacgaaagctagaata
M00607:191:000000000-BFK52:1:1102:27338:10591_CONS_SUB_SUB	0.994350282	{'RefDB_MiFish': 'CES170'}	20	30997	Plotosidae	301281	Porochilus	1	20	0	0	0	0	0	0	0	0	0	0	0	0	0	0	0	0	0	0	0	0	0	0	species	Porochilus rendahli	337708	['Porochilus rendahli']	Porochilus rendahli	337708	caccgcggttatacgaaagaccctagttgatgcttacggcgtaaagggtggttaggggaataataaaataaaacccaagatcttctaagctgtcatacgcaccacgaagatacgaagtccaaatacgaaagtagttttaaatgacctttgaaacctgactccacgaaagctaagaaa
M00607:191:000000000-BFK52:1:1102:7864:11543_CONS_SUB_SUB	0.988023952	{'RefDB_MiFish': 'CES016'}	5	8162	Percichthyidae	135753	Gadopsis	1	3	0	2	0	0	0	0	0	0	0	0	0	0	0	0	0	0	0	0	0	0	0	0	species	Gadopsis marmoratus	135755	['Gadopsis marmoratus']	Gadopsis marmoratus	135755	ccgcggttatacgagagacccaaattgataaaacacggcgtaaagcgtggttaagataaacccaaaataaagtcgaatatttccaaggctgttatacgcacccgaaaattagaagtccaaccacgaaagtgactttatatccctgagcccacgaaagccatgaaa
M00607:191:000000000-BFK52:1:1102:8796:11836_CONS_SUB_SUB	0.98816568	{'RefDB_MiFish': 'CES080'}	36	7934	Anguillidae	7935	Anguilla	1	36	0	0	0	0	0	0	0	0	0	0	0	0	0	0	0	0	0	0	0	0	0	0	species	Anguilla australis	7940	['Anguilla australis']	Anguilla australis	7940	caccgcggttatacgagggactcagattgatattacacggcgtaaagcgtgactagaaaacaaataaactaaagccaaacacttcccaagctgtcatacgctaccggacaaaacgaagccctataacgaaagtagctttaacacctttgaactcacgacagttgagaaa
M00607:191:000000000-BFK52:1:1102:26609:13244_CONS_SUB_SUB	0.988095238	{'RefDB_MiFish': 'CES043'}	22	30875	Terapontidae	443751	Bidyanus	1	22	0	0	0	0	0	0	0	0	0	0	0	0	0	0	0	0	0	0	0	0	0	0	species	Bidyanus bidyanus	443752	['Bidyanus bidyanus']	Bidyanus bidyanus	443752	caccgcggttatacgagaggctcaagctgatagacttcggcgtaaagtgtggttaaggagaacttacactaaagccgaatgccctcagagctgttatacgctcacgatggttagaagcccaattacgaaagtagctttaaacaacctggacccacgaaagctatggca
M00607:191:000000000-BFK52:1:1102:7547:13578_CONS_SUB_SUB	0.98816568	{'RefDB_MiFish': 'CES080'}	6	7934	Anguillidae	7935	Anguilla	1	6	0	0	0	0	0	0	0	0	0	0	0	0	0	0	0	0	0	0	0	0	0	0	species	Anguilla australis	7940	['Anguilla australis']	Anguilla australis	7940	caccgcggttatacgagggactcaaattgatattacacggcgtaaagcgtgattagaaaacaaataaactaaagccaaacacttcccaagctgtaatacgctaccggacaaaacgaagccctataacgaaagtagctttaacacctttgaactcacgacagtttagaaa
M00607:191:000000000-BFK52:1:1102:21218:14617_CONS_SUB_SUB	0.98816568	{'RefDB_MiFish': 'CES043'}	10	30875	Terapontidae	443751	Bidyanus	1	6	2	2	0	0	0	0	0	0	0	0	0	0	0	0	0	0	0	0	0	0	0	0	species	Bidyanus bidyanus	443752	['Bidyanus bidyanus']	Bidyanus bidyanus	443752	caccgcggttatacgagggactcaagctgatagacttcggcgtaaagcgtggttaaggagaacttacactaaagccgaatgccctcagagctgttatacgctcacgatggttagaagcccaattacgaaagtagctttaaacaacctgaacccacgaaagctatggca
M00607:191:000000000-BFK52:1:1102:21089:15155_CONS_SUB_SUB	0.988439306	{'RefDB_MiFish': 'CES005'}	15	7953	Cyprinidae	7961	Cyprinus	1	15	0	0	0	0	0	0	0	0	0	0	0	0	0	0	0	0	0	0	0	0	0	0	species	Cyprinus carpio	7962	['Cyprinus carpio']	Cyprinus carpio	7962	caccgcggttagacgagaggccctagttgatattacaacggcgtaaagggtggttaaggataaacaaaaataaagtcaaatggccccttggccgtcatacgcttctaggggtccgaagccctaatacgaaagtaaccttaataaacccacctgaccccacgaaagctgagaaa
M00607:191:000000000-BFK52:1:1102:24263:15226_CONS_SUB_SUB	0.98816568	{'RefDB_MiFish': 'CES080'}	3	7934	Anguillidae	7935	Anguilla	1	3	0	0	0	0	0	0	0	0	0	0	0	0	0	0	0	0	0	0	0	0	0	0	species	Anguilla australis	7940	['Anguilla australis']	Anguilla australis	7940	caccgcggttatacgagggactcaaattgatattacacggcgtaaagcgtgattagaaaacaaataaactaaagccaaacacttcccaagctgtcatacgctaccggacaaaacgaggccctataacgaaagtagctttaacacctttgaactcacgacagtagagaaa
M00607:191:000000000-BFK52:1:1102:15969:15434_CONS_SUB_SUB	0.98265896	{'RefDB_MiFish': 'CES005'}	17	7953	Cyprinidae	7961	Cyprinus	1	17	0	0	0	0	0	0	0	0	0	0	0	0	0	0	0	0	0	0	0	0	0	0	species	Cyprinus carpio	7962	['Cyprinus carpio']	Cyprinus carpio	7962	caccgcggttaggcgagaggccctagttgatattacaacggcgtaaggggtggttaaggataaacaaaaataaagtcaaatggccccttggccgtcatacgcttctaggagtccgaagccctaatacgagagtaactttaataaacccacctgaccccacgaaagctgagaaa
M00607:191:000000000-BFK52:1:1102:10778:16416_CONS_SUB_SUB	0.982352941	{'RefDB_MiFish': 'CES087'}	2	130264	Galaxiidae	51242	Galaxias	1	2	0	0	0	0	0	0	0	0	0	0	0	0	0	0	0	0	0	0	0	0	0	0	species	Galaxias maculatus	61620	['Galaxias maculatus']	Galaxias maculatus	61620	accgcggttatacgggagggccaagtaggtagacatcggcgtaaagtgtggttagggatttgtcagctaaagccgaatacctccaaggctgttatacgcacccggaggtctgaagcccccttacgaaagtagctttattactagacctgaacccacgacagccacgaga
M00607:191:000000000-BFK52:1:1102:5040:17210_CONS_SUB_SUB	0.982142857	{'RefDB_MiFish': 'CES043'}	32	30875	Terapontidae	443751	Bidyanus	1	14	10	8	0	0	0	0	0	0	0	0	0	0	0	0	0	0	0	0	0	0	0	0	species	Bidyanus bidyanus	443752	['Bidyanus bidyanus']	Bidyanus bidyanus	443752	caccgcggttatacgagaggctcaagctgatagacttcggcgtaaagcgtggttaaggagaacttacactaaagccgaatgccctcagagctgttatacgctcacgatggttagaagcccaattacgaaagtagctttaaacaacctgaacccacgaaagctatgg
M00607:191:000000000-BFK52:1:1102:20582:17893_CONS_SUB_SUB	0.952380952	{'RefDB_MiFish': 'CES016'}	25	8162	Percichthyidae	135753	Gadopsis	1	9	5	11	0	0	0	0	0	0	0	0	0	0	0	0	0	0	0	0	0	0	0	0	species	Gadopsis marmoratus	135755	['Gadopsis marmoratus']	Gadopsis marmoratus	135755	caccgcggttatacgagaggctcaagctgatagacttcggcgtaaagcgtggttaagataaacccaaaataaagtcgaatatttccaaggctgttatacgcacccgaaaattagaagtccaaccacgaaagtgactttatatccctgagcccacgaaagccatgaaa
M00607:191:000000000-BFK52:1:1102:10336:18314_CONS_SUB_SUB	NA	NA	29	NA	NA	NA	NA	0	9	9	11	0	0	0	0	0	0	0	0	0	0	0	0	0	0	0	0	0	0	0	0	no rank	root	NA	NA	NA	1	caccgcggttatacgagagggccaagtagatagacatcggcgtaaagtgtggttagggatttgtcagctaaagccgaatacctccaaggctgttatacgcacccggaggtctgaagcccccttacgaaagtagctttaaacattctgaacccacgaaagctaggata
M00607:191:000000000-BFK52:1:1102:3962:18447_CONS_SUB_SUB	0.988571429	{'RefDB_MiFish': 'CES001'}	4	30997	Plotosidae	301283	Neosilurus	1	4	0	0	0	0	0	0	0	0	0	0	0	0	0	0	0	0	0	0	0	0	0	0	species	Neosilurus hyrtlii	301284	['Neosilurus hyrtlii']	Neosilurus hyrtlii	301284	caccgcggttatacgagaggccctagttgatgtccacggcgtaaagggtggttaaggaactaataaaataaaaccaaaggtcttctaagctgtcatacgcaccgcgaagatacgaagcccaaatacgaaagtagttttagacaattttaaacctgaccccacgaaagctaagaaa
M00607:191:000000000-BFK52:1:1102:27774:18835_CONS_SUB_SUB	0.988023952	{'RefDB_MiFish': 'CES006'}	4	86197	Eleotridae	78194	Mogurnda	1	4	0	0	0	0	0	0	0	0	0	0	0	0	0	0	0	0	0	0	0	0	0	0	species	Mogurnda adspersa	78195	['Mogurnda adspersa']	Mogurnda adspersa	78195	caccgcggttatacgagaggctcaagttgatagccaccggcgtaaagagtggttaagaaaccttttactaaggccgaacattttcaaagctgttatacgcacccgaaaacatggagaacccttacgaaagtagctttaaacattctgaacccacgaaagctaggata
M00607:191:000000000-BFK52:1:1102:17173:19154_CONS_SUB_SUB	0.98816568	{'RefDB_MiFish': 'CES080'}	3	7934	Anguillidae	7935	Anguilla	1	3	0	0	0	0	0	0	0	0	0	0	0	0	0	0	0	0	0	0	0	0	0	0	species	Anguilla australis	7940	['Anguilla australis']	Anguilla australis	7940	taccgcggttatacgagggactcaaattgatattacacggcgtaaagcgtgattagaaaacaaataaactaaagccaaacacttcccaagctgtcatacgctaccggacaaaacgaagccctataacgaaagtagctttaacacctttgaactcacgacggttgagaaa
M00607:191:000000000-BFK52:1:1102:6986:20178_CONS_SUB_SUB	0.976047904	{'RefDB_MiFish': 'CES006'}	2	86197	Eleotridae	78194	Mogurnda	1	2	0	0	0	0	0	0	0	0	0	0	0	0	0	0	0	0	0	0	0	0	0	0	species	Mogurnda adspersa	78195	['Mogurnda adspersa']	Mogurnda adspersa	78195	caccgcggttatacgagaggctcaagttgatagccaccggcgtaaagagtggttaagaaaccttttactaaagccgaacattttcaaagctgttatacgcacccgaaaacatgaagaacccttacgaaagtagctttaaacattctgaacccacgacagccacgaga
M00607:191:000000000-BFK52:1:1102:20290:20550_CONS_SUB_SUB	0.988700565	{'RefDB_MiFish': 'CES170'}	2	30997	Plotosidae	301281	Porochilus	1	2	0	0	0	0	0	0	0	0	0	0	0	0	0	0	0	0	0	0	0	0	0	0	species	Porochilus rendahli	337708	['Porochilus rendahli']	Porochilus rendahli	337708	caccgcggttatacgaaagactctagttgatgcttacggcgtaaagggtggttaggggaataataaaataaaaccaaagatcttctaagctgtcatacgcaccacgaagatacgaagtccaaatacgaaagtagttttaaatgacctttgaaacctgactccacgaaagctaagtaa
M00607:191:000000000-BFK52:1:1102:11209:20701_CONS_SUB_SUB	NA	NA	37	NA	NA	NA	NA	0	21	4	12	0	0	0	0	0	0	0	0	0	0	0	0	0	0	0	0	0	0	0	0	no rank	root	NA	NA	NA	1	caccgcggttatacgagagacccaaattgataaaacacggcgtaaagcgtggttaagataaacccaaaataaagtcgaatatttccaaggctgttatacgcacccgaaaacatgaagaacccttacgaaagtagctttaaacattctgaacccacgaaagctaggata
M00607:191:000000000-BFK52:1:1102:24983:21068_CONS_SUB_SUB	0.959537572	{'RefDB_MiFish': 'CES005'}	3	7953	Cyprinidae	7961	Cyprinus	1	3	0	0	0	0	0	0	0	0	0	0	0	0	0	0	0	0	0	0	0	0	0	0	species	Cyprinus carpio	7962	['Cyprinus carpio']	Cyprinus carpio	7962	caccgcggttatacgagaggctcaagttgatagccaccggcgtaaagggtggttaaggataaacaaaaataaagtcaaatggccccttggccgtcatacgcttctaggagtccgaagccctaatacgaaagtaactttaataaacccacctgaccccacgaaagctgagaaa
M00607:191:000000000-BFK52:1:1102:4521:21301_CONS_SUB_SUB	0.964285714	{'RefDB_MiFish': 'CES006'}	2	86197	Eleotridae	78194	Mogurnda	1	2	0	0	0	0	0	0	0	0	0	0	0	0	0	0	0	0	0	0	0	0	0	0	species	Mogurnda adspersa	78195	['Mogurnda adspersa']	Mogurnda adspersa	78195	caccgcggttatacgagaggctcaagttgatagccaccggcgtaaagagtggttaagaaaccttttactaaagccgaacattttcaaagctgttatacgcacccgaaaacatggagaacccttacgaaagtagctttaaacaacctgaacccacgaaagctatggca
M00607:191:000000000-BFK52:1:1102:11118:21711_CONS_SUB_SUB	NA	NA	14	NA	NA	NA	NA	0	7	2	5	0	0	0	0	0	0	0	0	0	0	0	0	0	0	0	0	0	0	0	0	no rank	root	NA	NA	NA	1	caccgcggttatacgagagacccaaattgataaaacacggcgtaaagcgtggttaagataaacccaaaataaagtcgaatatttccaaggctgttatacgcacccggaggtctgaagcccccttacgaaagtagctttattactagacctgaacccacgacagccacgaga
M00607:191:000000000-BFK52:1:1102:6466:22239_CONS_SUB_SUB	0.988571429	{'RefDB_MiFish': 'CES001'}	9	30997	Plotosidae	301283	Neosilurus	1	9	0	0	0	0	0	0	0	0	0	0	0	0	0	0	0	0	0	0	0	0	0	0	species	Neosilurus hyrtlii	301284	['Neosilurus hyrtlii']	Neosilurus hyrtlii	301284	caccgcggttatacgaaggaccctagttgatgtccacggcgtaaagggtggttaaggaactaattaaataaaaccaaaggtcttctaagctgtcatacgcaccgcgaagatacgaagcccaaatacgaaagtagttttagacaattttaaacctgaccccacgaaagctaagaaa
M00607:191:000000000-BFK52:1:1102:10896:22361_CONS_SUB_SUB	0.988023952	{'RefDB_MiFish': 'CES016'}	17	8162	Percichthyidae	135753	Gadopsis	1	17	0	0	0	0	0	0	0	0	0	0	0	0	0	0	0	0	0	0	0	0	0	0	species	Gadopsis marmoratus	135755	['Gadopsis marmoratus']	Gadopsis marmoratus	135755	caccgcggttatacgagagacccaaattgataaaacacggcgtaaagcgtggttaagataaacccaaaataaagttgaatatttccaaggctgttatacgcacccgaaaatcagaagtccaaccacgaaagtgactttatatccctgagcccacgaaagccatgaaa
M00607:191:000000000-BFK52:1:1102:22828:24501_CONS_SUB_SUB	0.955307263	{'RefDB_MiFish': 'CES170'}	8	30997	Plotosidae	301281	Porochilus	1	2	3	3	0	0	0	0	0	0	0	0	0	0	0	0	0	0	0	0	0	0	0	0	species	Porochilus rendahli	337708	['Porochilus rendahli']	Porochilus rendahli	337708	caccgcggttatacgaaagaccctagttgatgtccacggcgtaaagggtggttaaggaactaataaaataaaaccaaaggtcttctaagctgtcatacgcaccgcgaagatacgaagtccaaatacgaaagtagttttaaatgacctttgaaacctgactccacgaaagctaagaaa
M00607:191:000000000-BFK52:1:1103:9476:2165_CONS_SUB_SUB	0.960674157	{'RefDB_MiFish': 'CES170'}	23	30997	Plotosidae	301281	Porochilus	1	12	3	8	0	0	0	0	0	0	0	0	0	0	0	0	0	0	0	0	0	0	0	0	species	Porochilus rendahli	337708	['Porochilus rendahli']	Porochilus rendahli	337708	caccgcggttatacgaaagaccctagttgatgcttacggcgtaaagggtggttaggggaataataaaataaaaccaaagatcttctaagctgtcatacgcaccacgaagatacgaagtccaaatacgaaagtagttttagacaattttaaacctgaccccacgaaagctaagaaa
M00607:191:000000000-BFK52:1:1103:19558:2166_CONS_SUB_SUB	NA	NA	2	NA	NA	NA	NA	0	2	0	0	0	0	0	0	0	0	0	0	0	0	0	0	0	0	0	0	0	0	0	0	no rank	root	NA	NA	NA	1	caccgcggttatacgagaggctcaagctgatagacttcggcgtaaagcgtggttaaggagaacctacactaaagccgaatgccctcagagctgctatacgctcacgaaggttagaagcccaattacgaaagtagctttaacacctttgaactcacgacagttgagaaa
M00607:191:000000000-BFK52:1:1103:10531:4954_CONS_SUB_SUB	0.988235294	{'RefDB_MiFish': 'CES077'}	4	8015	Salmonidae	8016	Oncorhynchus	1	4	0	0	0	0	0	0	0	0	0	0	0	0	0	0	0	0	0	0	0	0	0	0	species	Oncorhynchus mykiss	8022	['Oncorhynchus mykiss']	Oncorhynchus mykiss	8022	cacagcggttatacgagaggccctagttgataactaccggcgtaaagagtggttatggaaaaatatttaataaagccgaacaccccctcaaccgtcatacgcacctgggagcacgaagacctactgcgaaagcagctttaactatgcctgaccccacgacagctaagaaa
M00607:191:000000000-BFK52:1:1103:25278:6531_CONS_SUB_SUB	0.988023952	{'RefDB_MiFish': 'CES006'}	5	86197	Eleotridae	78194	Mogurnda	1	5	0	0	0	0	0	0	0	0	0	0	0	0	0	0	0	0	0	0	0	0	0	0	species	Mogurnda adspersa	78195	['Mogurnda adspersa']	Mogurnda adspersa	78195	caccgcggttatacgagaggctcaagttgatagccaccggcgtaaagagtggttaagaaaccttctactaaagccgaacattttcaaagctgttatacgcacccgaaaacatgaagaacccttacgaaagtagctttaaacattatgaacccacgaaagctaggata
M00607:191:000000000-BFK52:1:1103:16984:7324_CONS_SUB_SUB	0.994285714	{'RefDB_MiFish': 'CES001'}	24	30997	Plotosidae	301283	Neosilurus	1	24	0	0	0	0	0	0	0	0	0	0	0	0	0	0	0	0	0	0	0	0	0	0	species	Neosilurus hyrtlii	301284	['Neosilurus hyrtlii']	Neosilurus hyrtlii	301284	caccgcggttatacgaaagaccctagttgatgtccacggcgtaatgggtggttaaggaactaataaaataaaaccaaaggtcttctaagctgtcatacgcaccgcgaagatacgaagcccaaatacgaaagtagttttagacaattttaaacctgaccccacgaaagctaagaaa
M00607:191:000000000-BFK52:1:1103:2860:8205_CONS_SUB_SUB	0.953216374	{'RefDB_MiFish': 'CES080'}	12	7934	Anguillidae	7935	Anguilla	1	5	4	3	0	0	0	0	0	0	0	0	0	0	0	0	0	0	0	0	0	0	0	0	species	Anguilla australis	7940	['Anguilla australis']	Anguilla australis	7940	caccgcggttatacgagaggctcaagctgatagacttcggcgtaaagcgtgattagaaaacaaataaactaaagccaaacacttcccaagctgtcatacgctaccggacaaaacgaagccctataacgaaagtagctttaacacctttgaactcacgacagttgagaaa
M00607:191:000000000-BFK52:1:1103:15340:9033_CONS_SUB_SUB	0.988023952	{'RefDB_MiFish': 'CES016'}	5	8162	Percichthyidae	135753	Gadopsis	1	5	0	0	0	0	0	0	0	0	0	0	0	0	0	0	0	0	0	0	0	0	0	0	species	Gadopsis marmoratus	135755	['Gadopsis marmoratus']	Gadopsis marmoratus	135755	caccgcggttatacgagagacccaaattgataaaacacggcgtaaagcgtggttaagataaacccaaaataaagtcgaatatttccaaggctgtcatacgcacccgaagattagaagtccaaccacgaaagtgactttatatccctgagcccacgaaagccatgaaa
M00607:191:000000000-BFK52:1:1103:27815:9248_CONS_SUB_SUB	0.994350282	{'RefDB_MiFish': 'CES170'}	32	30997	Plotosidae	301281	Porochilus	1	32	0	0	0	0	0	0	0	0	0	0	0	0	0	0	0	0	0	0	0	0	0	0	species	Porochilus rendahli	337708	['Porochilus rendahli']	Porochilus rendahli	337708	caccgcggttatacgaaagaccctagttgatgcttacggcgtaaagggtggttaggggaataataaaataaaaccaaagatcttctaaactgtcatacgcaccacgaagatacgaagtccaaatacgaaagtagttttaaatgacctttgaaacctgactccacgaaagctaagaaa
M00607:191:000000000-BFK52:1:1103:22930:9411_CONS_SUB_SUB	0.988235294	{'RefDB_MiFish': 'CES077'}	2	8015	Salmonidae	8016	Oncorhynchus	1	2	0	0	0	0	0	0	0	0	0	0	0	0	0	0	0	0	0	0	0	0	0	0	species	Oncorhynchus mykiss	8022	['Oncorhynchus mykiss']	Oncorhynchus mykiss	8022	caccgcggttatacgagaggccctagttgatagccaccggcgtaaagagtggttatggaaaaatatttaataaagccgaacaccccctcagccgtcatacgcacctgggagcacgaagacctactgcgaaagcagctttaactatgcctgaccccacgacagctaagaaa
M00607:191:000000000-BFK52:1:1103:15246:10973_CONS_SUB_SUB	0.960451977	{'RefDB_MiFish': 'CES001'}	4	30997	Plotosidae	301283	Neosilurus	1	2	0	2	0	0	0	0	0	0	0	0	0	0	0	0	0	0	0	0	0	0	0	0	species	Neosilurus hyrtlii	301284	['Neosilurus hyrtlii']	Neosilurus hyrtlii	301284	caccgcggttagacgagaggccctagttgatattacaacggcgtaaagggtggttaaggaactaataaaataaaaccaaaggtcttctaagctgtcatacgcaccgcgaagatacgaagcccaaatacgaaagtagttttagacaattttaaacctgaccccacgaaagctaagaaa
M00607:191:000000000-BFK52:1:1103:27501:11179_CONS_SUB_SUB	0.982035928	{'RefDB_MiFish': 'CES016'}	2	8162	Percichthyidae	135753	Gadopsis	1	2	0	0	0	0	0	0	0	0	0	0	0	0	0	0	0	0	0	0	0	0	0	0	species	Gadopsis marmoratus	135755	['Gadopsis marmoratus']	Gadopsis marmoratus	135755	caccgcggttatacgagagacccaaattgataaaacacggcgtaaagcgtggttaagatgaacccaaaataaggtctaatatttccaaggctgttatacgcacccgaaaattagaagtccaaccacgaaagtgactttatatccctgagcccacgaaagccatgaaa
M00607:191:000000000-BFK52:1:1103:18063:11730_CONS_SUB_SUB	0.98816568	{'RefDB_MiFish': 'CES080'}	2	7934	Anguillidae	7935	Anguilla	1	2	0	0	0	0	0	0	0	0	0	0	0	0	0	0	0	0	0	0	0	0	0	0	species	Anguilla australis	7940	['Anguilla australis']	Anguilla australis	7940	caccgcggttatacgagggactcaacttgatactacacggcgtaaagcgtgattagaaaacaaataaactaaagccaaacacttcccaagctgtcatacgctaccggacaaaacgaagccctataacgaaagtagctttaacacctttgaactcacgacagttgagaaa
M00607:191:000000000-BFK52:1:1103:11184:13347_CONS_SUB_SUB	0.988439306	{'RefDB_MiFish': 'CES005'}	2	7953	Cyprinidae	7961	Cyprinus	1	2	0	0	0	0	0	0	0	0	0	0	0	0	0	0	0	0	0	0	0	0	0	0	species	Cyprinus carpio	7962	['Cyprinus carpio']	Cyprinus carpio	7962	accgcggttagacgagaggccctagttgatattacaacggcgtaaagcgtggttaaggataaacaaaaataaagtcaaatggccccttggccgtcatacgcttctaggagtccgaagccctaatacgaaagtaactttaataaacccacctgaccccacgaaagctgagaaa
M00607:191:000000000-BFK52:1:1103:9813:14184_CONS_SUB_SUB	0.964705882	{'RefDB_MiFish': 'CES043'}	63	30875	Terapontidae	443751	Bidyanus	1	18	20	25	0	0	0	0	0	0	0	0	0	0	0	0	0	0	0	0	0	0	0	0	species	Bidyanus bidyanus	443752	['Bidyanus bidyanus']	Bidyanus bidyanus	443752	caccgcggttatacgagaggctcaagttgatagccaccggcgtaaagagtggttaaggagaacttacactaaagccgaatgccctcagagctgttatacgctcacgatggttagaagcccaattacgaaagtagctttaaacaacctgaacccacgaaagctatggca
M00607:191:000000000-BFK52:1:1103:18963:15121_CONS_SUB_SUB	0.95505618	{'RefDB_MiFish': 'CES170'}	2	30997	Plotosidae	301281	Porochilus	1	2	0	0	0	0	0	0	0	0	0	0	0	0	0	0	0	0	0	0	0	0	0	0	species	Porochilus rendahli	337708	['Porochilus rendahli']	Porochilus rendahli	337708	caccgcggttatacgaaagaccctagttgatgcttacggcgtaaagggtggttaggggaataataaaataaaaccaaagatcttctaagctgtcatacgcaccacgaagatacgaagcccaaatacgaaagtagttttagacaattttaaacctgaccccacgaaagctaagaaa
M00607:191:000000000-BFK52:1:1103:24989:15666_CONS_SUB_SUB	0.994285714	{'RefDB_MiFish': 'CES001'}	20	30997	Plotosidae	301283	Neosilurus	1	20	0	0	0	0	0	0	0	0	0	0	0	0	0	0	0	0	0	0	0	0	0	0	species	Neosilurus hyrtlii	301284	['Neosilurus hyrtlii']	Neosilurus hyrtlii	301284	caccgcggttatacgaaagaccctagttgatgtccacggcgtaaagggtggttgaggaactaataaaataaaaccaaaggtcttctaagctgtcatacgcaccgcgaagatacgaagcccaaatacgaaagtagttttagacaattttaaacctgaccccacgaaagctaagaaa
M00607:191:000000000-BFK52:1:1103:7401:16814_CONS_SUB_SUB	0.988023952	{'RefDB_MiFish': 'CES006'}	2	86197	Eleotridae	78194	Mogurnda	1	2	0	0	0	0	0	0	0	0	0	0	0	0	0	0	0	0	0	0	0	0	0	0	species	Mogurnda adspersa	78195	['Mogurnda adspersa']	Mogurnda adspersa	78195	caccgcggttatacgagaggctcaagttgatagccaccggcgtaaagagtggttaagaaaccttttactaaagcctaacattttcaaagctgttatacgcacccgaaaacatgaagaacccttacgaaagtagctttaaacattctgaacccatgaaagctaggata
M00607:191:000000000-BFK52:1:1103:16630:18281_CONS_SUB_SUB	0.966101695	{'RefDB_MiFish': 'CES001'}	26	30997	Plotosidae	301283	Neosilurus	1	14	5	7	0	0	0	0	0	0	0	0	0	0	0	0	0	0	0	0	0	0	0	0	species	Neosilurus hyrtlii	301284	['Neosilurus hyrtlii']	Neosilurus hyrtlii	301284	caccgcggttatacgaaagaccctagttgatgcttacggcgtaaagggtggttaggggaataataaaataaaaccaaaggtcttctaagctgtcatacgcaccgcgaagatacgaagcccaaatacgaaagtagttttagacaattttaaacctgaccccacgaaagctaagaaa
M00607:191:000000000-BFK52:1:1103:11230:19974_CONS_SUB_SUB	NA	NA	16	NA	NA	NA	NA	0	6	5	5	0	0	0	0	0	0	0	0	0	0	0	0	0	0	0	0	0	0	0	0	no rank	root	NA	NA	NA	1	caccgcggttatacgagaggctcaagctgatagacttcggcgtaaagcgtggttaaggagaacttacactaaagccgaatgccctcagagctgttatacgctcacgatggttagaagcccaattacgaaagtagctttattactagacctgaacccacgacagccacgaga
M00607:191:000000000-BFK52:1:1103:11021:21203_CONS_SUB_SUB	0.98816568	{'RefDB_MiFish': 'CES080'}	17	7934	Anguillidae	7935	Anguilla	1	17	0	0	0	0	0	0	0	0	0	0	0	0	0	0	0	0	0	0	0	0	0	0	species	Anguilla australis	7940	['Anguilla australis']	Anguilla australis	7940	caccgcggttatacgagggactcaaattgatattacacggcgtaaagcgtgattagaaaacaaataaactgaagccaaacacttcccaagctgtcatacgctaccggacaaaacgaagccctataacgaaagttgctttaacacctttgaactcacgacagttgagaaa
M00607:191:000000000-BFK52:1:1104:12472:3247_CONS_SUB_SUB	0.98816568	{'RefDB_MiFish': 'CES080'}	8	7934	Anguillidae	7935	Anguilla	1	6	2	0	0	0	0	0	0	0	0	0	0	0	0	0	0	0	0	0	0	0	0	0	species	Anguilla australis	7940	['Anguilla australis']	Anguilla australis	7940	caccgcggttatacgagagacccaaattgatattacacggcgtaaagcgtgattagaaaacaaataaactaaagccaaacacttcccaagctgtcatacgctaccggacaaaacgaagccctataacgaaagtagctttaacacctttgaactcacgacagttgagaaa
M00607:191:000000000-BFK52:1:1104:9684:7425_CONS_SUB_SUB	0.982142857	{'RefDB_MiFish': 'CES043'}	6	30875	Terapontidae	443751	Bidyanus	1	3	0	3	0	0	0	0	0	0	0	0	0	0	0	0	0	0	0	0	0	0	0	0	species	Bidyanus bidyanus	443752	['Bidyanus bidyanus']	Bidyanus bidyanus	443752	caccgcggttatacgagaggctcaagctgatagacttcggcgtaaagcgtggttaaggagaacttacactaaagccgaatgccctcagagctgttatacgctcacgatggttagaagcccaattacgaaagtagctttaaacaacctgaacccacgaaagctaagaaa
M00607:191:000000000-BFK52:1:1104:14409:8001_CONS_SUB_SUB	0.952380952	{'RefDB_MiFish': 'CES006'}	14	86197	Eleotridae	78194	Mogurnda	1	8	4	2	0	0	0	0	0	0	0	0	0	0	0	0	0	0	0	0	0	0	0	0	species	Mogurnda adspersa	78195	['Mogurnda adspersa']	Mogurnda adspersa	78195	caccgcggttagacgagaggccctagttgatattacaacggcgtaaagggtggttaagaaaccttttactaaagccgaacattttcaaagctgttatacgcacccgaaaacatgaagaacccttacgaaagtagctttaaacattctgaacccacgaaagctaggata
M00607:191:000000000-BFK52:1:1104:3404:9377_CONS_SUB_SUB	0.988439306	{'RefDB_MiFish': 'CES005'}	2	7953	Cyprinidae	7961	Cyprinus	1	2	0	0	0	0	0	0	0	0	0	0	0	0	0	0	0	0	0	0	0	0	0	0	species	Cyprinus carpio	7962	['Cyprinus carpio']	Cyprinus carpio	7962	caccgcgattagacgagaggccctagttgatattacaacggcgtaaagggtggttaatgataaacaaaaataaagtcaaatggccccttggccgtcatacgcttctaggagtccgaagccctaatacgaaagtaactttaataaacccacctgaccccacgaaagctgagaaa
M00607:191:000000000-BFK52:1:1104:2330:9664_CONS_SUB_SUB	0.966480447	{'RefDB_MiFish': 'CES170'}	31	30997	Plotosidae	301281	Porochilus	1	9	12	10	0	0	0	0	0	0	0	0	0	0	0	0	0	0	0	0	0	0	0	0	species	Porochilus rendahli	337708	['Porochilus rendahli']	Porochilus rendahli	337708	caccgcggttatacgaaagaccctagttgatgtccacggcgtaaagggtggttaaggaactaataaaataaaaccaaagatcttctaagctgtcatacgcaccacgaagatacgaagtccaaatacgaaagtagttttaaatgacctttgaaacctgactccacgaaagctaagaaa
M00607:191:000000000-BFK52:1:1104:22578:9688_CONS_SUB_SUB	0.988023952	{'RefDB_MiFish': 'CES006'}	21	86197	Eleotridae	78194	Mogurnda	1	21	0	0	0	0	0	0	0	0	0	0	0	0	0	0	0	0	0	0	0	0	0	0	species	Mogurnda adspersa	78195	['Mogurnda adspersa']	Mogurnda adspersa	78195	caccgcggttatactagaggctcaagttgatagccaccggcgtgaagagtggttaagaaaccttttactaaagccgaacattttcaaagctgttatacgcacccgaaaacatgaagaacccttacgaaagtagctttaaacattctgaacccacgaaagctaggata
M00607:191:000000000-BFK52:1:1104:15025:9821_CONS_SUB_SUB	0.976470588	{'RefDB_MiFish': 'CES077'}	42	8015	Salmonidae	8016	Oncorhynchus	1	14	15	13	0	0	0	0	0	0	0	0	0	0	0	0	0	0	0	0	0	0	0	0	species	Oncorhynchus mykiss	8022	['Oncorhynchus mykiss']	Oncorhynchus mykiss	8022	caccgcggttatacgagaggctcaagttgatagccaccggcgtaaagagtggttatggaaaaatatttaataaagccgaacaccccctcagccgtcatacgcacctgggagcacgaagacctactgcgaaagcagctttaactatgcctgaccccacgacagctaagaaa
M00607:191:000000000-BFK52:1:1104:18203:10286_CONS_SUB_SUB	NA	NA	13	NA	NA	NA	NA	0	6	3	4	0	0	0	0	0	0	0	0	0	0	0	0	0	0	0	0	0	0	0	0	no rank	root	NA	NA	NA	1	caccgcggttatacgagagggccaagtagatagacatcggcgtaaagtgtggttagggatttgtcagctaaagccgaacaccccctcagccgtcatacgcacctgggagcacgaagacctactgcgaaagcagctttaactatgcctgaccccacgacagctaagaaa
M00607:191:000000000-BFK52:1:1104:13290:10689_CONS_SUB_SUB	0.952380952	{'RefDB_MiFish': 'CES016'}	11	8162	Percichthyidae	135753	Gadopsis	1	6	3	2	0	0	0	0	0	0	0	0	0	0	0	0	0	0	0	0	0	0	0	0	species	Gadopsis marmoratus	135755	['Gadopsis marmoratus']	Gadopsis marmoratus	135755	caccgcggttatacgagaggctcaagttgatagccaccggcgtaaagagtggttaagataaacccaaaataaagtcgaatatttccaaggctgttatacgcacccgaaaattagaagtccaaccacgaaagtgactttatatccctgagcccacgaaagccatgaaa
M00607:191:000000000-BFK52:1:1104:17899:12678_CONS_SUB_SUB	0.982248521	{'RefDB_MiFish': 'CES080'}	2	7934	Anguillidae	7935	Anguilla	1	2	0	0	0	0	0	0	0	0	0	0	0	0	0	0	0	0	0	0	0	0	0	0	species	Anguilla australis	7940	['Anguilla australis']	Anguilla australis	7940	caccgcggttatacgagggactcagattgatattacacggcgtaaagcgtgactagaaaacaaataaactaaagccaaacacttcccaagctgtcatacgctaccgtacaaaacgaagccctataacgaaagtagctttaacacctttgaactcacgacagttgagaaa
M00607:191:000000000-BFK52:1:1104:12314:13676_CONS_SUB_SUB	0.976190476	{'RefDB_MiFish': 'CES006'}	2	86197	Eleotridae	78194	Mogurnda	1	2	0	0	0	0	0	0	0	0	0	0	0	0	0	0	0	0	0	0	0	0	0	0	species	Mogurnda adspersa	78195	['Mogurnda adspersa']	Mogurnda adspersa	78195	caccgcggttatacgagaggctcaagttgatagccaccggcgtaaagagtggttaagaaaccttttactaaagccgaacattttcaaggctgttatacgcacccgaaaacatgaagaacccttacgaaagtagctttaaacattctgaacccacgaaagctatggca
M00607:191:000000000-BFK52:1:1104:13743:15171_CONS_SUB_SUB	0.982035928	{'RefDB_MiFish': 'CES016'}	2	8162	Percichthyidae	135753	Gadopsis	1	2	0	0	0	0	0	0	0	0	0	0	0	0	0	0	0	0	0	0	0	0	0	0	species	Gadopsis marmoratus	135755	['Gadopsis marmoratus']	Gadopsis marmoratus	135755	caccgcggttatacgagagacccaaattgataaaacacggcgtaaagcgtggttaagataaacccaaaataaagtcgaatatttccaaggctgttatacgcacccgaaaattagaagtccaaccacgaaagtgactttatatccctgagcccacgaaagctaggata
M00607:191:000000000-BFK52:1:1104:22135:16050_CONS_SUB_SUB	NA	NA	2	NA	NA	NA	NA	0	2	0	0	0	0	0	0	0	0	0	0	0	0	0	0	0	0	0	0	0	0	0	0	no rank	root	NA	NA	NA	1	caccgcggttatacgagagggccaagtagatagacatcggcgtaaagtgtggttagggatttgtcagctaaagccgaatacctccaaggctgttatacgcacccggaggtctgaagcccccttacgaaagtagctttaaacattctgaacccacgaaagctagggta
M00607:191:000000000-BFK52:1:1104:7922:16607_CONS_SUB_SUB	0.988023952	{'RefDB_MiFish': 'CES006'}	3	86197	Eleotridae	78194	Mogurnda	1	3	0	0	0	0	0	0	0	0	0	0	0	0	0	0	0	0	0	0	0	0	0	0	species	Mogurnda adspersa	78195	['Mogurnda adspersa']	Mogurnda adspersa	78195	accgcggtatacgagaggctcaagttgatagccaccggcgtaaagagtggttaagaaaccttttactaaagccgaacattttcaaagctgttatacgcacccgaaaacatgaagaacccttacgaaagtagctttaaacattctgaacccacgaaagctaggata
M00607:191:000000000-BFK52:1:1104:16163:16629_CONS_SUB_SUB	0.988439306	{'RefDB_MiFish': 'CES005'}	4	7953	Cyprinidae	7961	Cyprinus	1	4	0	0	0	0	0	0	0	0	0	0	0	0	0	0	0	0	0	0	0	0	0	0	species	Cyprinus carpio	7962	['Cyprinus carpio']	Cyprinus carpio	7962	cgccgcggttagacgagaggtcctagttgatattacaacggcgtaaagggtggttaaggataaacaaaaataaagtcaaatggccccttggccgtcatacgcttctaggagtccgaagccctaatacgaaagtaactttaataaacccacctgaccccacgaaagctgagaaa
M00607:191:000000000-BFK52:1:1104:10649:16971_CONS_SUB_SUB	0.988023952	{'RefDB_MiFish': 'CES006'}	2	86197	Eleotridae	78194	Mogurnda	1	2	0	0	0	0	0	0	0	0	0	0	0	0	0	0	0	0	0	0	0	0	0	0	species	Mogurnda adspersa	78195	['Mogurnda adspersa']	Mogurnda adspersa	78195	accgcggttatacgagaggctcaagttgatagccaccggcgtaaagagtggttaagaaaccttttactaaagccgagcattttcaaagctgttatacgcacccgaaaacatgaagaacccttacgaaagtagctttaaacattctgaacccacgaaagctaggata
M00607:191:000000000-BFK52:1:1104:16542:17495_CONS_SUB_SUB	0.988439306	{'RefDB_MiFish': 'CES005'}	2	7953	Cyprinidae	7961	Cyprinus	1	2	0	0	0	0	0	0	0	0	0	0	0	0	0	0	0	0	0	0	0	0	0	0	species	Cyprinus carpio	7962	['Cyprinus carpio']	Cyprinus carpio	7962	caccgcggttagacgagaggccctagttgatattataacggcgtaaagggtggttaaggataaacaaaaataaagtcaaatggccccttggccgtcatacgcttctaggagtccgaagccctaatacgaaagtaactttaataaacccacctgaccccacgaaagccgagaaa
M00607:191:000000000-BFK52:1:1104:21748:18049_CONS_SUB_SUB	0.988235294	{'RefDB_MiFish': 'CES087'}	4	130264	Galaxiidae	51242	Galaxias	1	4	0	0	0	0	0	0	0	0	0	0	0	0	0	0	0	0	0	0	0	0	0	0	species	Galaxias maculatus	61620	['Galaxias maculatus']	Galaxias maculatus	61620	caccgctgttatacgagagggccaagtagatagacatcggcgtaaagtgtggttagggatttgtcagctaaagccgaatacctccaaggctgttatacgcacccggaggtctgaagcccccttacgaaagtagctttattgctagacctgaacccacgacagccacgaga
M00607:191:000000000-BFK52:1:1104:13773:21365_CONS_SUB_SUB	0.98816568	{'RefDB_MiFish': 'CES080'}	3	7934	Anguillidae	7935	Anguilla	1	3	0	0	0	0	0	0	0	0	0	0	0	0	0	0	0	0	0	0	0	0	0	0	species	Anguilla australis	7940	['Anguilla australis']	Anguilla australis	7940	caccgcggttatacgagggactcaaattgatattacacggcgtaaagcgtgattagaaaacaaataaactaaagccaaacacttcccaagctgtcatacgctaccggacaaaactaagccctataacgaaagtagctttaatacctttgaactcacgacagttgagaaa
M00607:191:000000000-BFK52:1:1104:16560:22898_CONS_SUB_SUB	0.988023952	{'RefDB_MiFish': 'CES006'}	2	86197	Eleotridae	78194	Mogurnda	1	2	0	0	0	0	0	0	0	0	0	0	0	0	0	0	0	0	0	0	0	0	0	0	species	Mogurnda adspersa	78195	['Mogurnda adspersa']	Mogurnda adspersa	78195	caccgcggttatacgagaggctcaagttgatagccaccggcgtaaagagtggttaagaaacctttttctaaagccgaacattttcaaagctgttatacgcacccgaaaacatgaggaacccttacgaaagtagctttaaacattctgaacccacgaaagctaggata
M00607:191:000000000-BFK52:1:1104:11378:23511_CONS_SUB_SUB	0.988700565	{'RefDB_MiFish': 'CES170'}	10	30997	Plotosidae	301281	Porochilus	1	10	0	0	0	0	0	0	0	0	0	0	0	0	0	0	0	0	0	0	0	0	0	0	species	Porochilus rendahli	337708	['Porochilus rendahli']	Porochilus rendahli	337708	caccgcggttatacgaaagaccctagttgatgcttacggcgtaaagggtggttaggggaataataaaataaaaccaaagatcttctaagctgtcatacgcaccacgaagatacgaggtccaaatgcgaaagtagttttaaatgacctttgaaacctgactccacgaaagctaagaaa
M00607:191:000000000-BFK52:1:1104:11303:24615_CONS_SUB_SUB	0.982142857	{'RefDB_MiFish': 'CES006'}	5	86197	Eleotridae	78194	Mogurnda	1	5	0	0	0	0	0	0	0	0	0	0	0	0	0	0	0	0	0	0	0	0	0	0	species	Mogurnda adspersa	78195	['Mogurnda adspersa']	Mogurnda adspersa	78195	caccgcggttatacgagggactcaaattgatagccaccggcgtaaagagtggttaagaaaccttttactaaagccgaacattttcaaagctgttatacgcacccgaaaacatgaagaacccttacgaaagtagctttaaacattctgaacccacgaaagctaggata
M00607:191:000000000-BFK52:1:1105:19167:3128_CONS_SUB_SUB	0.982035928	{'RefDB_MiFish': 'CES006'}	4	86197	Eleotridae	78194	Mogurnda	1	2	0	2	0	0	0	0	0	0	0	0	0	0	0	0	0	0	0	0	0	0	0	0	species	Mogurnda adspersa	78195	['Mogurnda adspersa']	Mogurnda adspersa	78195	caccgcggttatacgagaggctcaagttgatagccaccggcgtaaagagtggttaagaaaccttttactaaagccgaacattttcaaagctgttatacgcacccgaaaacatgaagaacccttacgaaagtagctttaaacattctgaacccacgacagctaagaaa
M00607:191:000000000-BFK52:1:1105:6720:3199_CONS_SUB_SUB	NA	NA	3	NA	NA	NA	NA	0	3	0	0	0	0	0	0	0	0	0	0	0	0	0	0	0	0	0	0	0	0	0	0	no rank	root	NA	NA	NA	1	caccgcggttatacgagagacccaaattgataaaacacggcgtaaagcgtggttaaggagaacttacactaaagccgaatgccctcagagctgttatacgctcacgatggttagaagcccaattgcgaaagtagctttaaacaacctgaacccacgaaagctatggca
M00607:191:000000000-BFK52:1:1105:7462:3669_CONS_SUB_SUB	0.988235294	{'RefDB_MiFish': 'CES077'}	8	8015	Salmonidae	8016	Oncorhynchus	1	8	0	0	0	0	0	0	0	0	0	0	0	0	0	0	0	0	0	0	0	0	0	0	species	Oncorhynchus mykiss	8022	['Oncorhynchus mykiss']	Oncorhynchus mykiss	8022	caccgcggttatacgagaggccctagttgataactaccggcgtaaagtgtggttatggaaaaatatttaataaagccgaacaccccctcagccgtcatacgcacctgggagcacgaagacctactgcgaaagcagctttaactatgcctgaccccacgacagctaataaa
M00607:191:000000000-BFK52:1:1105:8080:3698_CONS_SUB_SUB	0.952380952	{'RefDB_MiFish': 'CES016'}	2	8162	Percichthyidae	135753	Gadopsis	1	2	0	0	0	0	0	0	0	0	0	0	0	0	0	0	0	0	0	0	0	0	0	0	species	Gadopsis marmoratus	135755	['Gadopsis marmoratus']	Gadopsis marmoratus	135755	caccgcggttagacgagaggccctagttgatattacaacggcgtaaagggtggttaagataaacccaaaataaagtcgaatatttccaaggctgttatacgcacccgaaaattagaagtccaaccacgaaagtgactttatatccctgagcccacgaaagccatgaaa
M00607:191:000000000-BFK52:1:1105:21740:3702_CONS_SUB_SUB	0.982857143	{'RefDB_MiFish': 'CES001'}	5	30997	Plotosidae	301283	Neosilurus	1	5	0	0	0	0	0	0	0	0	0	0	0	0	0	0	0	0	0	0	0	0	0	0	species	Neosilurus hyrtlii	301284	['Neosilurus hyrtlii']	Neosilurus hyrtlii	301284	caccgcggttatacgaaaaaccctagttgatgtccacggcgtaaggggtggttgaggaactaataaaataaaaccaaaggtcttctaagctgtcatacgcaccgcgaagatacgaagcccaaatacgaaagtagttttagacaattttaaacctgaccccacgaaagctaagaaa
M00607:191:000000000-BFK52:1:1105:25084:4839_CONS_SUB_SUB	0.982352941	{'RefDB_MiFish': 'CES077'}	2	8015	Salmonidae	8016	Oncorhynchus	1	2	0	0	0	0	0	0	0	0	0	0	0	0	0	0	0	0	0	0	0	0	0	0	species	Oncorhynchus mykiss	8022	['Oncorhynchus mykiss']	Oncorhynchus mykiss	8022	caccgcggttatacgagaggctcaagttgataactaccggcgtaaagagtggttatggaaaaatatttaataaagccgaacaccccctcagccgtcatacgcacctgggagcacgaagacctactgtgaaagcagctttaactatgcctgaccccacgacagctaagaaa
M00607:191:000000000-BFK52:1:1105:20190:6992_CONS_SUB_SUB	0.970588235	{'RefDB_MiFish': 'CES043'}	21	30875	Terapontidae	443751	Bidyanus	1	7	8	6	0	0	0	0	0	0	0	0	0	0	0	0	0	0	0	0	0	0	0	0	species	Bidyanus bidyanus	443752	['Bidyanus bidyanus']	Bidyanus bidyanus	443752	caccgcggttatacgagagggccaagtagatagacatcggcgtaaagcgtggttaaggagaacttacactaaagccgaatgccctcagagctgttatacgctcacgatggttagaagcccaattacgaaagtagctttaaacaacctgaacccacgaaagctatggca
M00607:191:000000000-BFK52:1:1105:8179:8619_CONS_SUB_SUB	NA	NA	2	NA	NA	NA	NA	0	2	0	0	0	0	0	0	0	0	0	0	0	0	0	0	0	0	0	0	0	0	0	0	no rank	root	NA	NA	NA	1	caccgcggttagacgagaggccctagttgatattacaacggcgtaaagggtggttaaggataaacaaaaataaagtcaaatggccccttggccgtcatacgcttctaggagtccgaagcccaattacgaaagtagctttaaacaacctgaacccacgaaagctatggca
M00607:191:000000000-BFK52:1:1105:7439:8718_CONS_SUB_SUB	0.988023952	{'RefDB_MiFish': 'CES006'}	9	86197	Eleotridae	78194	Mogurnda	1	4	5	0	0	0	0	0	0	0	0	0	0	0	0	0	0	0	0	0	0	0	0	0	species	Mogurnda adspersa	78195	['Mogurnda adspersa']	Mogurnda adspersa	78195	ccgcggttatacgagaggctcaagttgatagccaccggcgtaaagagtggttaagaaaccttttactaaagccgaacattttcaaagctgttatacgcacccgaaaacatgaagaacccttacgaaagtagctttaaacattctgaacccacgaaagctaggata
M00607:191:000000000-BFK52:1:1105:28825:9634_CONS_SUB_SUB	0.988235294	{'RefDB_MiFish': 'CES077'}	2	8015	Salmonidae	8016	Oncorhynchus	1	2	0	0	0	0	0	0	0	0	0	0	0	0	0	0	0	0	0	0	0	0	0	0	species	Oncorhynchus mykiss	8022	['Oncorhynchus mykiss']	Oncorhynchus mykiss	8022	caccgcggttatacgaggggccctagttgataactaccggcgtaaagagtggttatggaaaaatatttaatagagccgaacaccccctcagccgtcatacgcacctgggagcacgaagacctactgcgaaagcagctttaactatgcctgaccccacgacagctaagaaa
M00607:191:000000000-BFK52:1:1105:19242:13271_CONS_SUB_SUB	0.964285714	{'RefDB_MiFish': 'CES006'}	2	86197	Eleotridae	78194	Mogurnda	1	2	0	0	0	0	0	0	0	0	0	0	0	0	0	0	0	0	0	0	0	0	0	0	species	Mogurnda adspersa	78195	['Mogurnda adspersa']	Mogurnda adspersa	78195	caccgcggttatacgagaggctcaagttgatagccaccggcgtaaagagtggttaagaaaccttttactaaagccgaacattttcaaagctgttatacgcacccgaaaacatgaagaacccttacgaaagtagctttaaacaacctgaatccacgaaagctatggca
M00607:191:000000000-BFK52:1:1105:24630:13376_CONS_SUB_SUB	0.970588235	{'RefDB_MiFish': 'CES077'}	2	8015	Salmonidae	8016	Oncorhynchus	1	2	0	0	0	0	0	0	0	0	0	0	0	0	0	0	0	0	0	0	0	0	0	0	species	Oncorhynchus mykiss	8022	['Oncorhynchus mykiss']	Oncorhynchus mykiss	8022	caccgcggttatacgagtggcccaagttgaaaattgccggcgtaaagagtggttatggaaaaatatttaataaagccgaacaccccctcagccgtcatacgcacctgggagcacgaagacctactgcgaaagcagctttaactatgcctgaccccacgacagctaagaaa
M00607:191:000000000-BFK52:1:1105:14230:14232_CONS_SUB_SUB	0.97005988	{'RefDB_MiFish': 'CES006'}	2	86197	Eleotridae	78194	Mogurnda	1	2	0	0	0	0	0	0	0	0	0	0	0	0	0	0	0	0	0	0	0	0	0	0	species	Mogurnda adspersa	78195	['Mogurnda adspersa']	Mogurnda adspersa	78195	caccgcggttatacgagaggccctagttgataactaccggcgtaaagagtggttaagaaaccttttactaagccgaacattttcaaagctgttatacgcacccgaaaacatgaagaacccttacgaaagtagctttaaacattctgaacccacgaaagctaggata
M00607:191:000000000-BFK52:1:1105:25058:15841_CONS_SUB_SUB	0.964497041	{'RefDB_MiFish': 'CES006'}	17	86197	Eleotridae	78194	Mogurnda	1	4	10	3	0	0	0	0	0	0	0	0	0	0	0	0	0	0	0	0	0	0	0	0	species	Mogurnda adspersa	78195	['Mogurnda adspersa']	Mogurnda adspersa	78195	caccgcggttatacgagaggctcaagctgatagacttcggcgtaaagcgtggttaagaaaccttttactaaagccgaacattttcaaagctgttatacgcacccgaaaacatgaagaacccttacgaaagtagctttaaacattctgaacccacgaaagctaggata
M00607:191:000000000-BFK52:1:1105:23183:19146_CONS_SUB_SUB	0.970414201	{'RefDB_MiFish': 'CES006'}	29	86197	Eleotridae	78194	Mogurnda	1	8	13	8	0	0	0	0	0	0	0	0	0	0	0	0	0	0	0	0	0	0	0	0	species	Mogurnda adspersa	78195	['Mogurnda adspersa']	Mogurnda adspersa	78195	caccgcggttatacgagaggctcaagctgatagacttcggcgtaaagagtggttaagaaaccttttactaaagccgaacattttcaaagctgttatacgcacccgaaaacatgaagaacccttacgaaagtagctttaaacattctgaacccacgaaagctaggata
M00607:191:000000000-BFK52:1:1105:17804:19550_CONS_SUB_SUB	0.98816568	{'RefDB_MiFish': 'CES080'}	16	7934	Anguillidae	7935	Anguilla	1	16	0	0	0	0	0	0	0	0	0	0	0	0	0	0	0	0	0	0	0	0	0	0	species	Anguilla australis	7940	['Anguilla australis']	Anguilla australis	7940	caccgcggttatacgagggactcaaattgatattacacggcgtaaagcgtgattagagaacaaataaactaaagccaaacacttcccaagctgtcatacgctaccggacaaaacgaagccctataacgaaagtagctttagcacctttgaactcacgacagttgagaaa
M00607:191:000000000-BFK52:1:1105:13324:19971_CONS_SUB_SUB	0.988235294	{'RefDB_MiFish': 'CES087'}	2	130264	Galaxiidae	51242	Galaxias	1	2	0	0	0	0	0	0	0	0	0	0	0	0	0	0	0	0	0	0	0	0	0	0	species	Galaxias maculatus	61620	['Galaxias maculatus']	Galaxias maculatus	61620	caccgcggttatacgagagggccaagtagatagacataggcgtaaagtgtggttagggatttgtcagctaaagccgaatacctccaaggctgttatacgcacccggaggtctgaagcccccttacgaaagtagctttattactaaacctgaacccacgacagccacgaga
M00607:191:000000000-BFK52:1:1105:7113:21902_CONS_SUB_SUB	0.988571429	{'RefDB_MiFish': 'CES001'}	2	30997	Plotosidae	301283	Neosilurus	1	2	0	0	0	0	0	0	0	0	0	0	0	0	0	0	0	0	0	0	0	0	0	0	species	Neosilurus hyrtlii	301284	['Neosilurus hyrtlii']	Neosilurus hyrtlii	301284	caccgcggttatacgaaagaccctagttgatgtccacggcgtaaagggtggttgaggaactaataaaataaaaccaaaggtcttctaagctgtcatacgcaccgcgaagatacgaagcccaaatacgaaagtagtgttagacaattttaaacctgaccccacgaaagctaagaaa
M00607:191:000000000-BFK52:1:1105:10959:22186_CONS_SUB_SUB	0.988439306	{'RefDB_MiFish': 'CES005'}	10	7953	Cyprinidae	7961	Cyprinus	1	6	2	2	0	0	0	0	0	0	0	0	0	0	0	0	0	0	0	0	0	0	0	0	species	Cyprinus carpio	7962	['Cyprinus carpio']	Cyprinus carpio	7962	ccgcggttagacgagaggccctagttgatattacaacggcgtaaagggtggttaaggataaacaaaaataaagtcaaatggccccttggccgtcatacgcttctaggagtccgaagccctaatacgaaagtaactttaataaacccacctgaccccacgaaagctgagaaa
M00607:191:000000000-BFK52:1:1105:6742:23761_CONS_SUB_SUB	0.988095238	{'RefDB_MiFish': 'CES043'}	2	30875	Terapontidae	443751	Bidyanus	1	2	0	0	0	0	0	0	0	0	0	0	0	0	0	0	0	0	0	0	0	0	0	0	species	Bidyanus bidyanus	443752	['Bidyanus bidyanus']	Bidyanus bidyanus	443752	caccgcggttgtacgagaggctcaagctgatagacttcggcgtaaagcgtggttaaggagaacttacaccaaagccgaatgccctcagagctgttatacgctcacgatggttagaagcccaattacgaaagtagctttaaacaacctgaacccacgaaagctatggca
M00607:191:000000000-BFK52:1:1106:22191:2081_CONS_SUB_SUB	NA	NA	18	NA	NA	NA	NA	0	7	6	5	0	0	0	0	0	0	0	0	0	0	0	0	0	0	0	0	0	0	0	0	no rank	root	NA	NA	NA	1	caccgcggttatacgagagggccaagtagatagacatcggcgtaaagtgtggttagggatttgtcagctaaagccgaatacctccaaggctgttatacgcacccggaggtctgaagcccccttacgaaagtagctttaaacaacctgaacccacgaaagctatggca
M00607:191:000000000-BFK52:1:1106:17138:3451_CONS_SUB_SUB	0.982352941	{'RefDB_MiFish': 'CES077'}	3	8015	Salmonidae	8016	Oncorhynchus	1	3	0	0	0	0	0	0	0	0	0	0	0	0	0	0	0	0	0	0	0	0	0	0	species	Oncorhynchus mykiss	8022	['Oncorhynchus mykiss']	Oncorhynchus mykiss	8022	caccgcggttatacgagaggccctagttgataactaccggcgtaaagagtggttatggaaaaatgtttaataaagccgaacaccccctcagccgtcatacgcacatgggagcacgaagacctactgcgaaagcagctttaactatgcctgaccccacgacagctaaggaa
M00607:191:000000000-BFK52:1:1106:9459:4094_CONS_SUB_SUB	0.994152047	{'RefDB_MiFish': 'CES035'}	9	130260	Retropinnidae	89572	Retropinna	1	9	0	0	0	0	0	0	0	0	0	0	0	0	0	0	0	0	0	0	0	0	0	0	species	Retropinna semoni	182228	['Retropinna semoni']	Retropinna semoni	182228	caccgcggttatacgagtggcccaagttgaaaattgccggcgtaaagagtggttaggagaaaattaaactaaagttgaacaaccctcaggccgttgtacgcttccgggaaaatgaaactctaccacgaaagtgactttatttctacttctgaacccgcgacaactaagata
M00607:191:000000000-BFK52:1:1106:17275:4559_CONS_SUB_SUB	0.988023952	{'RefDB_MiFish': 'CES006'}	3	86197	Eleotridae	78194	Mogurnda	1	3	0	0	0	0	0	0	0	0	0	0	0	0	0	0	0	0	0	0	0	0	0	0	species	Mogurnda adspersa	78195	['Mogurnda adspersa']	Mogurnda adspersa	78195	accgcggttatacgagaggctcaagttgatagccaccggcgtaaagagtggttaagaaaccttttactaaagccgaacattttcaaagctgttatacgcacccgaaaacatgaagaaccctaacgaaagtagctttaaacattctgaacccacgaaagctaggata
M00607:191:000000000-BFK52:1:1106:19622:5827_CONS_SUB_SUB	0.960893855	{'RefDB_MiFish': 'CES170'}	16	30997	Plotosidae	301281	Porochilus	1	5	4	7	0	0	0	0	0	0	0	0	0	0	0	0	0	0	0	0	0	0	0	0	species	Porochilus rendahli	337708	['Porochilus rendahli']	Porochilus rendahli	337708	caccgcggttatacgaaagaccctagttgatgtccacggcgtaaagggtggttaaggaactaataaaataaaaccaaaggtcttctaagctgtcatacgcaccacgaagatacgaagtccaaatacgaaagtagttttaaatgacctttgaaacctgactccacgaaagctaagaaa
M00607:191:000000000-BFK52:1:1106:18201:6095_CONS_SUB_SUB	0.970760234	{'RefDB_MiFish': 'CES087'}	4	130264	Galaxiidae	51242	Galaxias	1	2	0	2	0	0	0	0	0	0	0	0	0	0	0	0	0	0	0	0	0	0	0	0	species	Galaxias maculatus	61620	['Galaxias maculatus']	Galaxias maculatus	61620	caccgcggttatacgagaggctcaagttgatagccaccggcgtaaagtgtggttagggatttgtcagctaaagccgaatacctccaaggctgttatacgcacccggaggtctgaagcccccttacgaaagtagctttattactagacctgaacccacgacagccacgaga
M00607:191:000000000-BFK52:1:1106:11587:7870_CONS_SUB_SUB	0.964497041	{'RefDB_MiFish': 'CES043'}	3	30875	Terapontidae	443751	Bidyanus	1	3	0	0	0	0	0	0	0	0	0	0	0	0	0	0	0	0	0	0	0	0	0	0	species	Bidyanus bidyanus	443752	['Bidyanus bidyanus']	Bidyanus bidyanus	443752	caccgcggttatacgagaggccctagttgataactaccggcgtaaagcgtggttaaggagaacttacactaaagccgaatgccctcagagctgttatacgctcacgatggttagaagcccaattacgaaagtagctttaaacaacctgaacccacgaaagctatggca
M00607:191:000000000-BFK52:1:1106:13919:9862_CONS_SUB_SUB	0.988235294	{'RefDB_MiFish': 'CES077'}	7	8015	Salmonidae	8016	Oncorhynchus	1	7	0	0	0	0	0	0	0	0	0	0	0	0	0	0	0	0	0	0	0	0	0	0	species	Oncorhynchus mykiss	8022	['Oncorhynchus mykiss']	Oncorhynchus mykiss	8022	caccgcggttatacgagaggccctagttgataactaccggcgtaaagagtggttatggaaaaatatttaataaggccgaacaccacctcagccgtcatacgcacctgggagcacgaagacctactgcgaaagcagctttaactatgcctgaccccacgacagctaagaaa
M00607:191:000000000-BFK52:1:1106:11335:10599_CONS_SUB_SUB	0.988235294	{'RefDB_MiFish': 'CES087'}	23	130264	Galaxiidae	51242	Galaxias	1	23	0	0	0	0	0	0	0	0	0	0	0	0	0	0	0	0	0	0	0	0	0	0	species	Galaxias maculatus	61620	['Galaxias maculatus']	Galaxias maculatus	61620	caccgcggttatacgagagggccaagtagatagacatcggcgtaaagtgtggtagggattagtcagctaaagccgaatacctccaaggctgttatacgcacccggaggtctgaagcccccttacgaaagtagctttattactagacctgaacccacgacagccacgaga
M00607:191:000000000-BFK52:1:1106:12002:11047_CONS_SUB_SUB	0.988235294	{'RefDB_MiFish': 'CES077'}	7	8015	Salmonidae	8016	Oncorhynchus	1	7	0	0	0	0	0	0	0	0	0	0	0	0	0	0	0	0	0	0	0	0	0	0	species	Oncorhynchus mykiss	8022	['Oncorhynchus mykiss']	Oncorhynchus mykiss	8022	caccgcggctatacgagaggccctagttgataactaccggcgtaaagagtggttatggaaaaatatttaataaagccgaacaccccctcagccgtcatacgcacctgggagcacgaagacctactgcgaaagcagctttaaccatgcctgaccccacgacagctaagaaa
M00607:191:000000000-BFK52:1:1106:10126:12663_CONS_SUB_SUB	0.959302326	{'RefDB_MiFish': 'CES019'}	2	130264	Galaxiidae	51242	Galaxias	9	2	0	0	0	0	0	0	0	0	0	0	0	0	0	0	0	0	0	0	0	0	0	0	genus	Galaxias	NA	['Galaxias oliros', 'Galaxias olidus', 'Galaxias ornatus']	NA	51242	caccgcggttatacgagagggccaagtagatagacatcggcgtaaagtgtggttagggatttgtcagctaaagccgaacacccccaaggctgttatacgcgcccggagggacgaagccccttcacgaaagtagctttacccgcttcgcctgaacccacgacagctatgaaa
M00607:191:000000000-BFK52:1:1106:22289:12725_CONS_SUB_SUB	0.988439306	{'RefDB_MiFish': 'CES005'}	12	7953	Cyprinidae	7961	Cyprinus	1	12	0	0	0	0	0	0	0	0	0	0	0	0	0	0	0	0	0	0	0	0	0	0	species	Cyprinus carpio	7962	['Cyprinus carpio']	Cyprinus carpio	7962	caccgcggttagacgagaggccctagttgatattacaacggcgtaaagcgtggttaaggataaacaaaaataaagtcaaatggccccttggccgtcatacgcttctaggagtccgaagccctaatacgaaagtaactttaacaaacccacctgaccccacgaaagctgagaaa
M00607:191:000000000-BFK52:1:1106:27076:12952_CONS_SUB_SUB	0.982142857	{'RefDB_MiFish': 'CES043'}	12	30875	Terapontidae	443751	Bidyanus	1	4	5	3	0	0	0	0	0	0	0	0	0	0	0	0	0	0	0	0	0	0	0	0	species	Bidyanus bidyanus	443752	['Bidyanus bidyanus']	Bidyanus bidyanus	443752	caccgcggttatacgagaggctcaagctgatagacttcggcgtaaagcgtggttaaggagaacttacactaaagccgaatgccctcagagctgttatacgctcacgatggttagaagcccaattacgaaagtagctttaaacaacctgaacccacgaaagccatgaaa
M00607:191:000000000-BFK52:1:1106:25595:13547_CONS_SUB_SUB	0.952941176	{'RefDB_MiFish': 'CES043'}	2	30875	Terapontidae	443751	Bidyanus	1	2	0	0	0	0	0	0	0	0	0	0	0	0	0	0	0	0	0	0	0	0	0	0	species	Bidyanus bidyanus	443752	['Bidyanus bidyanus']	Bidyanus bidyanus	443752	caccgcggttatacgagggactcaaattgatattacacggcgtaaagcgtggttaaggagaacttacactaaagccgaatgccctcagagctgttatacgctcacgatggttagaagcccaattacgaaagtagctttaaacaacctgaacccacgaaagctatggca
M00607:191:000000000-BFK52:1:1106:26943:14154_CONS_SUB_SUB	0.988439306	{'RefDB_MiFish': 'CES005'}	7	7953	Cyprinidae	7961	Cyprinus	1	7	0	0	0	0	0	0	0	0	0	0	0	0	0	0	0	0	0	0	0	0	0	0	species	Cyprinus carpio	7962	['Cyprinus carpio']	Cyprinus carpio	7962	caccgcggttaggcgagaggccctagttgatattacaacggcgtaaggggtggttaaggataaacaaaaataaagtcaaatggccccttggccgtcatacgcttctaggagtccgaagccctaatacgaaagtaactttaataaacccacctgaccccacgaaagctgagaaa
M00607:191:000000000-BFK52:1:1106:23855:18156_CONS_SUB_SUB	0.988095238	{'RefDB_MiFish': 'CES043'}	4	30875	Terapontidae	443751	Bidyanus	1	4	0	0	0	0	0	0	0	0	0	0	0	0	0	0	0	0	0	0	0	0	0	0	species	Bidyanus bidyanus	443752	['Bidyanus bidyanus']	Bidyanus bidyanus	443752	caccacggttatacgagaggctcaagctgatagacttcggcgtaaagcgtggttaaggagaacttacactaaagccgaatgccctcagagctgttatacgctcacgatggttaggagcccaattacgaaagtagctttaaacaacctgaacccacgaaagctatggca
M00607:191:000000000-BFK52:1:1106:20335:19967_CONS_SUB_SUB	0.98816568	{'RefDB_MiFish': 'CES080'}	4	7934	Anguillidae	7935	Anguilla	1	4	0	0	0	0	0	0	0	0	0	0	0	0	0	0	0	0	0	0	0	0	0	0	species	Anguilla australis	7940	['Anguilla australis']	Anguilla australis	7940	caccgcggttatacgagggactcaaattggtattacacggcgtaaagcgtgattagaaaacaaataaactaaagccaaacacttcccaagctgtcatacgctaccggacaaaacggagccctataacgaaagtagctttaacacctttgaactcacgacagttgagaaa
M00607:191:000000000-BFK52:1:1107:2856:11157_CONS_SUB_SUB	0.988235294	{'RefDB_MiFish': 'CES087'}	3	130264	Galaxiidae	51242	Galaxias	1	3	0	0	0	0	0	0	0	0	0	0	0	0	0	0	0	0	0	0	0	0	0	0	species	Galaxias maculatus	61620	['Galaxias maculatus']	Galaxias maculatus	61620	caccgcggttatacgagagggccaagtaggtagacatcggcgtaaagtgtggttagggatttgtcagctaaagccgaatacctccaaggctgttatacgcacccggaggtctgaagccccctcacgaaagtagctttattactagacctgaacccacgacagccacgaga
M00607:191:000000000-BFK52:1:1107:13701:12613_CONS_SUB_SUB	NA	NA	28	NA	NA	NA	NA	0	8	10	10	0	0	0	0	0	0	0	0	0	0	0	0	0	0	0	0	0	0	0	0	no rank	root	NA	NA	NA	1	caccgcggttatacgagaggctcaagttgatagccaccggcgtaaagagtggttaagaaaccttttactaaagccgaacattttcaaagctgttatacgcacccgaaaacatgaagaacccttacgaaagtagctttattactagacctgaacccacgacagccacgaga
M00607:191:000000000-BFK52:1:1107:24930:12807_CONS_SUB_SUB	0.988023952	{'RefDB_MiFish': 'CES006'}	3	86197	Eleotridae	78194	Mogurnda	1	3	0	0	0	0	0	0	0	0	0	0	0	0	0	0	0	0	0	0	0	0	0	0	species	Mogurnda adspersa	78195	['Mogurnda adspersa']	Mogurnda adspersa	78195	caccgcggtatacgagaggctcaagttgatagccaccggcgtaaagagtggttaagaaaccttttactaaagccgaacattttcaaagctgttatacgcacccgaaaacatgaagaacccttacgaaagtagctttaaacatcctgaacccacgaaagctaggata
M00607:191:000000000-BFK52:1:1107:16906:13209_CONS_SUB_SUB	0.988095238	{'RefDB_MiFish': 'CES043'}	2	30875	Terapontidae	443751	Bidyanus	1	2	0	0	0	0	0	0	0	0	0	0	0	0	0	0	0	0	0	0	0	0	0	0	species	Bidyanus bidyanus	443752	['Bidyanus bidyanus']	Bidyanus bidyanus	443752	caccgcggttatacgagaggctcaagctgagacttcggcgtaaagcgtggttaaggagaacttacactaaagccgaatgccctcagagctgttatacgctcacgatggttagaagcccaattacgaaagtagctttaaacaacctgaacccacgaaagctatggca
M00607:191:000000000-BFK52:1:1107:7024:14760_CONS_SUB_SUB	0.965517241	{'RefDB_MiFish': 'CES005'}	3	7953	Cyprinidae	7961	Cyprinus	1	3	0	0	0	0	0	0	0	0	0	0	0	0	0	0	0	0	0	0	0	0	0	0	species	Cyprinus carpio	7962	['Cyprinus carpio']	Cyprinus carpio	7962	caccgcggttatacgagaggccctagttgataactaccggcgtaaagagtggttaaggataaacaaaaataaagtcaaatggccccttggccgtcatacgcttctaggagtccgaagccctaatacgaaagtaactttaataaacccacctgaccccacgaaagctgagaaa
M00607:191:000000000-BFK52:1:1107:9476:16861_CONS_SUB_SUB	NA	NA	9	NA	NA	NA	NA	0	2	3	4	0	0	0	0	0	0	0	0	0	0	0	0	0	0	0	0	0	0	0	0	no rank	root	NA	NA	NA	1	caccgcggttatacgagaggctcaagttgatagccaccggcgtaaagagtggttaagaaaccttttactaaagccgaacattttcaaagctgttatacgcacccggaggtctgaagcccccttacgaaagtagctttattactagacctgaacccacgacagccacgaga
M00607:191:000000000-BFK52:1:1107:24764:20717_CONS_SUB_SUB	0.988439306	{'RefDB_MiFish': 'CES005'}	5	7953	Cyprinidae	7961	Cyprinus	1	5	0	0	0	0	0	0	0	0	0	0	0	0	0	0	0	0	0	0	0	0	0	0	species	Cyprinus carpio	7962	['Cyprinus carpio']	Cyprinus carpio	7962	caccgcggttagacgagaggccctagttgatattacaacggcgtaaagggtggttaaggataaacaaaaataaagtcaaatggccccttggccgtcatacgcttctagtagtccgaagccctaatacgaaagtaactttaataaacccacctgatcccacgaaagctgagaaa
M00607:191:000000000-BFK52:1:1108:18974:4227_CONS_SUB_SUB	0.965116279	{'RefDB_MiFish': 'CES087'}	6	130264	Galaxiidae	51242	Galaxias	1	4	0	2	0	0	0	0	0	0	0	0	0	0	0	0	0	0	0	0	0	0	0	0	species	Galaxias maculatus	61620	['Galaxias maculatus']	Galaxias maculatus	61620	caccgcggttatacgagaggctcaagctgatagacttcggcgtaaagcgtggttagggatttgtcagctaaagccgaatacctccaaggctgttatacgcacccggaggtctgaagcccccttacgaaagtagctttattactagacctgaacccacgacagccacgaga
M00607:191:000000000-BFK52:1:1108:17567:5459_CONS_SUB_SUB	0.977011494	{'RefDB_MiFish': 'CES005'}	7	7953	Cyprinidae	7961	Cyprinus	1	2	2	3	0	0	0	0	0	0	0	0	0	0	0	0	0	0	0	0	0	0	0	0	species	Cyprinus carpio	7962	['Cyprinus carpio']	Cyprinus carpio	7962	caccgcggttagacgagaggccctagttgatattacaacggcgtaaagggtggttaaggataaacaaaaataaagtcaaatggccccttggccgtcatacgcttctaggagtccgaagccctaatacgaaagtaactttaataaacccacctgaccccacgaaagctatggca
M00607:191:000000000-BFK52:1:1108:17590:8550_CONS_SUB_SUB	0.958823529	{'RefDB_MiFish': 'CES043'}	2	30875	Terapontidae	443751	Bidyanus	1	2	0	0	0	0	0	0	0	0	0	0	0	0	0	0	0	0	0	0	0	0	0	0	species	Bidyanus bidyanus	443752	['Bidyanus bidyanus']	Bidyanus bidyanus	443752	caccgcggttatacgagagggccaagtagatagacatcggcgtaaagtgtggttagggagaacttacactaaagccgaatgccctcagagctgttatacgctcacgatggttagaagcccaattacgaaagtagctttaaacaacctgaacccacgaaagctatggca
M00607:191:000000000-BFK52:1:1108:6220:9664_CONS_SUB_SUB	0.988023952	{'RefDB_MiFish': 'CES006'}	2	86197	Eleotridae	78194	Mogurnda	1	2	0	0	0	0	0	0	0	0	0	0	0	0	0	0	0	0	0	0	0	0	0	0	species	Mogurnda adspersa	78195	['Mogurnda adspersa']	Mogurnda adspersa	78195	caccgcggtatacgagaggctcaagttgatagccaccggcgtaaagagtggttaagaaaccttttactaaagccgaacattttcaaagctgttatacgcacccgaaaacatgaagaacccttacgaatgtagctttaaacattctgaacccacgaaagctaggata
M00607:191:000000000-BFK52:1:1108:18299:10244_CONS_SUB_SUB	0.98816568	{'RefDB_MiFish': 'CES080'}	8	7934	Anguillidae	7935	Anguilla	1	3	3	2	0	0	0	0	0	0	0	0	0	0	0	0	0	0	0	0	0	0	0	0	species	Anguilla australis	7940	['Anguilla australis']	Anguilla australis	7940	ccgcggttatacgagggactcaaattgatattacacggcgtaaagcgtgattagaaaacaaataaactaaagccaaacacttcccaagctgtcatacgctaccggacaaaacgaagccctataacgaaagtagctttaacacctttgaactcacgacagttgagaaa
M00607:191:000000000-BFK52:1:1108:18729:12314_CONS_SUB_SUB	0.982035928	{'RefDB_MiFish': 'CES016'}	7	8162	Percichthyidae	135753	Gadopsis	1	4	3	0	0	0	0	0	0	0	0	0	0	0	0	0	0	0	0	0	0	0	0	0	species	Gadopsis marmoratus	135755	['Gadopsis marmoratus']	Gadopsis marmoratus	135755	caccgcggttatacgagagacccaaattgataaaacacggcgtaaagcgtggttaagataaacccaaaataaagtcgaatatttccaaggctgttatacgcacccgaaaattagaagtccaaccacgaaagtgactttatatccctgagcccacgaaagctatggca
M00607:191:000000000-BFK52:1:1108:19870:15138_CONS_SUB_SUB	0.952380952	{'RefDB_MiFish': 'CES006'}	6	86197	Eleotridae	78194	Mogurnda	1	4	0	2	0	0	0	0	0	0	0	0	0	0	0	0	0	0	0	0	0	0	0	0	species	Mogurnda adspersa	78195	['Mogurnda adspersa']	Mogurnda adspersa	78195	caccgcggttatacgagagacccaaattgataaaacacggcgtaaagcgtggttaagaaaccttttactaaagccgaacattttcaaagctgttatacgcacccgaaaacatgaagaacccttacgaaagtagctttaaacattctgaacccacgaaagctaggata
M00607:191:000000000-BFK52:1:1108:19217:16640_CONS_SUB_SUB	0.988095238	{'RefDB_MiFish': 'CES006'}	4	86197	Eleotridae	78194	Mogurnda	1	4	0	0	0	0	0	0	0	0	0	0	0	0	0	0	0	0	0	0	0	0	0	0	species	Mogurnda adspersa	78195	['Mogurnda adspersa']	Mogurnda adspersa	78195	caccgcggttatacgagggactcaagttgatagccaccggcgtaaagagtggttaagaaaccttttactaaagccgaacattttcaaagctgttatacgcacccgaaaacatgaagaacccttacgaaagtagctttaaacattctgaacccacgaaagctaggata
M00607:191:000000000-BFK52:1:1108:18542:19286_CONS_SUB_SUB	NA	NA	14	NA	NA	NA	NA	0	4	2	8	0	0	0	0	0	0	0	0	0	0	0	0	0	0	0	0	0	0	0	0	no rank	root	NA	NA	NA	1	caccgcggttatacgagagggccaagtagatagacatcggcgtaaagtgtggttagggatttgtcagctaaagccgaatacctccaaggctgttatacgcacccgaaaacatgaagaacccttacgaaagtagctttaaacattctgaacccacgaaagctaggata
M00607:191:000000000-BFK52:1:1108:16717:19428_CONS_SUB_SUB	0.988571429	{'RefDB_MiFish': 'CES001'}	3	30997	Plotosidae	301283	Neosilurus	1	3	0	0	0	0	0	0	0	0	0	0	0	0	0	0	0	0	0	0	0	0	0	0	species	Neosilurus hyrtlii	301284	['Neosilurus hyrtlii']	Neosilurus hyrtlii	301284	caccgcggttatacgaaagaccctagttgatgtccacggcgtaaagggtggttaaggaactaataaaataaaaccaaaggtcttctaagctgtcatacgcaccgcgaagatacaaagcccaaatacgaaagtagttttagacaattttaaacctgaccccacgaaagctaagaag
M00607:191:000000000-BFK52:1:1109:17813:3018_CONS_SUB_SUB	0.982248521	{'RefDB_MiFish': 'CES080'}	2	7934	Anguillidae	7935	Anguilla	1	2	0	0	0	0	0	0	0	0	0	0	0	0	0	0	0	0	0	0	0	0	0	0	species	Anguilla australis	7940	['Anguilla australis']	Anguilla australis	7940	taccgcggttatacgagggactcaaattgatattacacggcgtaaagagtgattagaaaacaaataaactaaagccaagcacttcccaagctgtcatacgctaccggacaaaacgaagccctataacgaaagtagctttaacacctttgaactcacgacagttgagaaa
M00607:191:000000000-BFK52:1:1109:25253:4509_CONS_SUB_SUB	0.988235294	{'RefDB_MiFish': 'CES077'}	2	8015	Salmonidae	8016	Oncorhynchus	1	2	0	0	0	0	0	0	0	0	0	0	0	0	0	0	0	0	0	0	0	0	0	0	species	Oncorhynchus mykiss	8022	['Oncorhynchus mykiss']	Oncorhynchus mykiss	8022	caccgccgttatacgagaggccctagttgataactaccggcgtaaagagtggttatggaaaaatatttaataaagccgaacaccccctcagccgtcatacgcacctgggagcacgaagacctactgcgaaagcagctttaactatgcctgacccctcgacagctaagaaa
M00607:191:000000000-BFK52:1:1109:16525:5114_CONS_SUB_SUB	NA	NA	13	NA	NA	NA	NA	0	6	5	2	0	0	0	0	0	0	0	0	0	0	0	0	0	0	0	0	0	0	0	0	no rank	root	NA	NA	NA	1	caccgcggttatacgagaggctcaagctgatagacttcggcgtaaagcgtggttaaggagaacttacactaaagccgaatgccctcagagctgttatacgctcacgatggttagaagcccaattacgaaagtagctttaacacctttgaactcacgacagttgagaaa
M00607:191:000000000-BFK52:1:1109:26682:18046_CONS_SUB_SUB	0.952380952	{'RefDB_MiFish': 'CES016'}	2	8162	Percichthyidae	135753	Gadopsis	1	2	0	0	0	0	0	0	0	0	0	0	0	0	0	0	0	0	0	0	0	0	0	0	species	Gadopsis marmoratus	135755	['Gadopsis marmoratus']	Gadopsis marmoratus	135755	caccgcggttatacgagagggccaagtagatagacatcggcgtaaagtgtggttaagataaacccaaaataaagtcgaatatttccaaggctgttatacgcacccgaaaattagaagtccaaccacgaaagtgactttatatccctgagcccacgaaagccatgaaa
M00607:191:000000000-BFK52:1:1109:25666:19059_CONS_SUB_SUB	0.970930233	{'RefDB_MiFish': 'CES077'}	7	8015	Salmonidae	8016	Oncorhynchus	1	4	3	0	0	0	0	0	0	0	0	0	0	0	0	0	0	0	0	0	0	0	0	0	species	Oncorhynchus mykiss	8022	['Oncorhynchus mykiss']	Oncorhynchus mykiss	8022	caccgcggttagacgagaggccctagttgatattacaacggcgtaaagagtggttatggaaaaatatttaataaagccgaacaccccctcagccgtcatacgcacctgggagcacgaagacctactgcgaaagcagctttaactatgcctgaccccacgacagctaagaaa
M00607:191:000000000-BFK52:1:1109:14071:19421_CONS_SUB_SUB	0.988439306	{'RefDB_MiFish': 'CES005'}	7	7953	Cyprinidae	7961	Cyprinus	1	7	0	0	0	0	0	0	0	0	0	0	0	0	0	0	0	0	0	0	0	0	0	0	species	Cyprinus carpio	7962	['Cyprinus carpio']	Cyprinus carpio	7962	caccgcggttagacgagaggccctagttgatattacaacggcgtaaatggtggttaaggataaacaaaaataaagtcaaatggccccttggccgtcatacgctcctaggagtccgaagccctaatacgaaagtaactttaataaacccacctgaccccacgaaagctgagaaa
M00607:191:000000000-BFK52:1:1109:7629:20147_CONS_SUB_SUB	NA	NA	8	NA	NA	NA	NA	0	4	4	0	0	0	0	0	0	0	0	0	0	0	0	0	0	0	0	0	0	0	0	0	no rank	root	NA	NA	NA	1	caccgcggttatacgagagggccaagtagatagacatcggcgtaaagtgtggttagggatttgtcagctaaagccgaatgccctcagagctgttatacgctcacgatggttagaagcccaattacgaaagtagctttaaacaacctgaacccacgaaagctatggca
M00607:191:000000000-BFK52:1:1109:19167:20363_CONS_SUB_SUB	0.988235294	{'RefDB_MiFish': 'CES077'}	2	8015	Salmonidae	8016	Oncorhynchus	1	2	0	0	0	0	0	0	0	0	0	0	0	0	0	0	0	0	0	0	0	0	0	0	species	Oncorhynchus mykiss	8022	['Oncorhynchus mykiss']	Oncorhynchus mykiss	8022	caccgcggttatacgagaggccctagttgataactaccggcgtaaagagtggttatggaaaaatatttaataaagccggacaccccctcagccgtcatacgcacctgggagcacgaaggcctactgcgaaagcagctttaactatgcctgaccccacgacagctaagaaa
M00607:191:000000000-BFK52:1:1109:16512:22470_CONS_SUB_SUB	0.988439306	{'RefDB_MiFish': 'CES005'}	2	7953	Cyprinidae	7961	Cyprinus	1	2	0	0	0	0	0	0	0	0	0	0	0	0	0	0	0	0	0	0	0	0	0	0	species	Cyprinus carpio	7962	['Cyprinus carpio']	Cyprinus carpio	7962	caccgcggttagacgagaggccctagttgatattataacggcgtaaagggtggttaaggataaacaaaaataaagtcaaatggccccttggccgtcatacgcttctaggagtccgaagcccttatacgaaagtaactttaataaacccacctgaccccacgaaagctgagaaa
M00607:191:000000000-BFK52:1:1110:22256:2437_CONS_SUB_SUB	0.98816568	{'RefDB_MiFish': 'CES080'}	2	7934	Anguillidae	7935	Anguilla	1	2	0	0	0	0	0	0	0	0	0	0	0	0	0	0	0	0	0	0	0	0	0	0	species	Anguilla australis	7940	['Anguilla australis']	Anguilla australis	7940	aaccgcggttatacgtgggactcaaattgatattacacggcgtaaagcgtgattagaaaacaaataaactaaagccaaacacttcccaagctgtcatacgctaccggacaaaacgaagccctataacgaaagtagctttaacacctttgaactcacgacagttgagaaa
M00607:191:000000000-BFK52:1:1110:18600:6183_CONS_SUB_SUB	0.965116279	{'RefDB_MiFish': 'CES077'}	8	8015	Salmonidae	8016	Oncorhynchus	1	6	0	2	0	0	0	0	0	0	0	0	0	0	0	0	0	0	0	0	0	0	0	0	species	Oncorhynchus mykiss	8022	['Oncorhynchus mykiss']	Oncorhynchus mykiss	8022	caccgcggttagacgagaggccctagttgatattacaacggcgtaaagggtggttatggaaaaatatttaataaagccgaacaccccctcagccgtcatacgcacctgggagcacgaagacctactgcgaaagcagctttaactatgcctgaccccacgacagctaagaaa
M00607:191:000000000-BFK52:1:1110:22830:8784_CONS_SUB_SUB	0.982352941	{'RefDB_MiFish': 'CES080'}	2	7934	Anguillidae	7935	Anguilla	1	2	0	0	0	0	0	0	0	0	0	0	0	0	0	0	0	0	0	0	0	0	0	0	species	Anguilla australis	7940	['Anguilla australis']	Anguilla australis	7940	caccgcggttatacgagaggctcaagttgatattacacggcgtaaagcgtgattagaaaacaaataaactaaagccaaacacttcccaagctgtcatacgctaccggacaaaacgaagccctataacgaaagtagctttaacacctttgaactcacgacagttgagaaa
M00607:191:000000000-BFK52:1:1110:12222:9546_CONS_SUB_SUB	0.988095238	{'RefDB_MiFish': 'CES043'}	4	30875	Terapontidae	443751	Bidyanus	1	4	0	0	0	0	0	0	0	0	0	0	0	0	0	0	0	0	0	0	0	0	0	0	species	Bidyanus bidyanus	443752	['Bidyanus bidyanus']	Bidyanus bidyanus	443752	caccacggttatacgagaggctcaagctgatagacttcggcgtaaagcgtggttaaggagaacttacactaaagccgaatgccctcagagctgttatacgctcacgatggttagaagcccaattacgaaagtagctttaaacaacctgaacccacgaaggctatggca
M00607:191:000000000-BFK52:1:1110:26660:14141_CONS_SUB_SUB	NA	NA	5	NA	NA	NA	NA	0	2	0	3	0	0	0	0	0	0	0	0	0	0	0	0	0	0	0	0	0	0	0	0	no rank	root	NA	NA	NA	1	caccgcggttatacgagaggctcaagttgatagccaccggcgtaaagagtggttaagaaaccttttactaaagccgaacattttcaaagctgttatacgctcacgatggttagaagcccaattacgaaagtagctttaaacaacctgaacccacgaaagctatggca
M00607:191:000000000-BFK52:1:1110:26390:17164_CONS_SUB_SUB	0.98265896	{'RefDB_MiFish': 'CES005'}	2	7953	Cyprinidae	7961	Cyprinus	1	2	0	0	0	0	0	0	0	0	0	0	0	0	0	0	0	0	0	0	0	0	0	0	species	Cyprinus carpio	7962	['Cyprinus carpio']	Cyprinus carpio	7962	caccgcggttagacgagaggtcctagttgatattacaacggcgtaaagggtggttaaggataaacaaaaataaagtcaaatggccccttggccgtcatacgcttctaggagtccgaagccctaatacgaaagtaactttaataaacccacctgaccccacgacagctaagaaa
M00607:191:000000000-BFK52:1:1110:15050:18512_CONS_SUB_SUB	0.988023952	{'RefDB_MiFish': 'CES006'}	3	86197	Eleotridae	78194	Mogurnda	1	3	0	0	0	0	0	0	0	0	0	0	0	0	0	0	0	0	0	0	0	0	0	0	species	Mogurnda adspersa	78195	['Mogurnda adspersa']	Mogurnda adspersa	78195	caccgcggttgtacgagaggctcaagttgatagcaaccggcgtaaagagtggttaagaaaccttttactaaagccgaacattttcaaagctgttatacgcacccgaaaacatgaagaacccttacgaaagtagctttaaacattctgaacccacgaaagctaggata
M00607:191:000000000-BFK52:1:1110:12535:18596_CONS_SUB_SUB	0.988235294	{'RefDB_MiFish': 'CES077'}	4	8015	Salmonidae	8016	Oncorhynchus	1	4	0	0	0	0	0	0	0	0	0	0	0	0	0	0	0	0	0	0	0	0	0	0	species	Oncorhynchus mykiss	8022	['Oncorhynchus mykiss']	Oncorhynchus mykiss	8022	caccgcggttatacgagaggccctagttgataactaccggcgtaaagagtggttatggaaaaatatttaataaagccgaacaccccctcagccgtcatacgcacctgggagcacgaagacctactgcgaaagcagctttaactatgcctgaccccacgaaagctgagaaa
M00607:191:000000000-BFK52:1:1110:18579:19473_CONS_SUB_SUB	0.988095238	{'RefDB_MiFish': 'CES043'}	2	30875	Terapontidae	443751	Bidyanus	1	2	0	0	0	0	0	0	0	0	0	0	0	0	0	0	0	0	0	0	0	0	0	0	species	Bidyanus bidyanus	443752	['Bidyanus bidyanus']	Bidyanus bidyanus	443752	caccgcggttatacgagaggctcaagctgatagacttcggcgtaaagcgtggttaaggagaacctacactaaagccgaatgccctcagagctgctatacgctcacgatggttagaagcccaattacgaaagtagctttaaacaacctgaacccacgaaagctatggca
M00607:191:000000000-BFK52:1:1111:11899:4888_CONS_SUB_SUB	0.982857143	{'RefDB_MiFish': 'CES001'}	2	30997	Plotosidae	301283	Neosilurus	1	2	0	0	0	0	0	0	0	0	0	0	0	0	0	0	0	0	0	0	0	0	0	0	species	Neosilurus hyrtlii	301284	['Neosilurus hyrtlii']	Neosilurus hyrtlii	301284	caccgcggttagacgagaggccctagttgatgtccacggcgtaaagggtggttaaggaactaataaaataaaaccaaaggtcttctaagctgtcatacgcaccgcgaagatacgaagcccaaatacgaaagtagttttagacaattttaaacctgaccccacgaaagctaagaaa
M00607:191:000000000-BFK52:1:1111:14479:6334_CONS_SUB_SUB	0.95505618	{'RefDB_MiFish': 'CES170'}	3	30997	Plotosidae	301281	Porochilus	1	3	0	0	0	0	0	0	0	0	0	0	0	0	0	0	0	0	0	0	0	0	0	0	species	Porochilus rendahli	337708	['Porochilus rendahli']	Porochilus rendahli	337708	caccgcggttatacgaaagaccctagttgatgcttacggcgtaaagggtggttaggggaataataaaataaaaccaaagatcttctaagctgtcatacgcaccatgaagatacgaagtccaaatacgaaagtagttttagacaattttaaacctgaccccacgaaagctaagaaa
M00607:191:000000000-BFK52:1:1111:10405:9458_CONS_SUB_SUB	0.988235294	{'RefDB_MiFish': 'CES077'}	3	8015	Salmonidae	8016	Oncorhynchus	1	3	0	0	0	0	0	0	0	0	0	0	0	0	0	0	0	0	0	0	0	0	0	0	species	Oncorhynchus mykiss	8022	['Oncorhynchus mykiss']	Oncorhynchus mykiss	8022	caccgcggttatacgagaggccctagttgataactaccggcgtaaagagtggttatggaaaaatatttaataaagccgaacaccccctcagccgtcgtacgcacctgggagcacgaagacctactgcgaaagcagctttaactatgcctgaccccacgacagctaataaa
M00607:191:000000000-BFK52:1:1111:7116:15978_CONS_SUB_SUB	0.976331361	{'RefDB_MiFish': 'CES043'}	15	30875	Terapontidae	443751	Bidyanus	1	4	9	2	0	0	0	0	0	0	0	0	0	0	0	0	0	0	0	0	0	0	0	0	species	Bidyanus bidyanus	443752	['Bidyanus bidyanus']	Bidyanus bidyanus	443752	caccgcggttatacgagaggctcaagctgatagacttcggcgtaaagcgtggttaaggagaacttacactaaagccgaatgccctcagagctgttatacgctcacgatggttagaagcccaattacgaaagtagctttaaacaacctgaacccacgaaagctgagaaa
M00607:191:000000000-BFK52:1:1111:8291:18459_CONS_SUB_SUB	0.988700565	{'RefDB_MiFish': 'CES170'}	5	30997	Plotosidae	301281	Porochilus	1	5	0	0	0	0	0	0	0	0	0	0	0	0	0	0	0	0	0	0	0	0	0	0	species	Porochilus rendahli	337708	['Porochilus rendahli']	Porochilus rendahli	337708	caccgcggttatacgaaagaccctagttgatgcttatggcgtaaagggtggttaggggaataataaaataaaaccaaagatcttctaagctgtcatacgcaccacgaagatacgaagtccaaatacgaaagtggttttaaatgacctttgaaacctgactccacgaaagctaagaaa
M00607:191:000000000-BFK52:1:1111:6187:18607_CONS_SUB_SUB	0.988095238	{'RefDB_MiFish': 'CES016'}	2	8162	Percichthyidae	135753	Gadopsis	1	2	0	0	0	0	0	0	0	0	0	0	0	0	0	0	0	0	0	0	0	0	0	0	species	Gadopsis marmoratus	135755	['Gadopsis marmoratus']	Gadopsis marmoratus	135755	accgcggttatacgagagacccaaaattgataaaacacggcgtaaagcgtggttaagataaacccaaaataaagtcgaatatttccaaggctgttatacgcacccgaaaattagaagtccaaccacgaaagtgactttatatccctgagcccacgaaagccatgaaa
M00607:191:000000000-BFK52:1:1111:13061:22634_CONS_SUB_SUB	0.988571429	{'RefDB_MiFish': 'CES001'}	2	30997	Plotosidae	301283	Neosilurus	1	2	0	0	0	0	0	0	0	0	0	0	0	0	0	0	0	0	0	0	0	0	0	0	species	Neosilurus hyrtlii	301284	['Neosilurus hyrtlii']	Neosilurus hyrtlii	301284	caccgcggttatacgaaagacccgagttgatgtccacggcgtaaagggtgattaaggaactaataaaataaaaccaaaggtcttctaagctgtcatacgcaccgcgaagatacgaagcccaaatacgaaagtagttttagacaattttaaacctgaccccacgaaagctaagaaa
M00607:191:000000000-BFK52:1:1112:12354:2359_CONS_SUB_SUB	0.964705882	{'RefDB_MiFish': 'CES043'}	9	30875	Terapontidae	443751	Bidyanus	1	5	4	0	0	0	0	0	0	0	0	0	0	0	0	0	0	0	0	0	0	0	0	0	species	Bidyanus bidyanus	443752	['Bidyanus bidyanus']	Bidyanus bidyanus	443752	caccgcggttatacgagagggccaagtagatagacatcggcgtaaagtgtggttaaggagaacttacactaaagccgaatgccctcagagctgttatacgctcacgatggttagaagcccaattacgaaagtagctttaaacaacctgaacccacgaaagctatggca
M00607:191:000000000-BFK52:1:1112:18315:2740_CONS_SUB_SUB	0.960451977	{'RefDB_MiFish': 'CES001'}	12	30997	Plotosidae	301283	Neosilurus	1	6	6	0	0	0	0	0	0	0	0	0	0	0	0	0	0	0	0	0	0	0	0	0	species	Neosilurus hyrtlii	301284	['Neosilurus hyrtlii']	Neosilurus hyrtlii	301284	caccgcggttatacgaaagaccctagttgatgcttacggcgtaaagggtggttaggggaataataaaataaaaccaaagatcttctaagctgtcatacgcaccgcgaagatacgaagcccaaatacgaaagtagttttagacaattttaaacctgaccccacgaaagctaagaaa
M00607:191:000000000-BFK52:1:1112:15837:6859_CONS_SUB_SUB	0.976190476	{'RefDB_MiFish': 'CES006'}	2	86197	Eleotridae	78194	Mogurnda	1	2	0	0	0	0	0	0	0	0	0	0	0	0	0	0	0	0	0	0	0	0	0	0	species	Mogurnda adspersa	78195	['Mogurnda adspersa']	Mogurnda adspersa	78195	caccgcggctatacgagaggctcaagttgatagccaccggcgtaaagagtggttaagaaaccttttactaaagccgaacattttcaaagctgttatacgcacccgaaaacatgaagaacccttacgaaagtagctttaaacattctgaacccacgaaagctatggca
M00607:191:000000000-BFK52:1:1112:22079:7052_CONS_SUB_SUB	0.988023952	{'RefDB_MiFish': 'CES006'}	2	86197	Eleotridae	78194	Mogurnda	1	2	0	0	0	0	0	0	0	0	0	0	0	0	0	0	0	0	0	0	0	0	0	0	species	Mogurnda adspersa	78195	['Mogurnda adspersa']	Mogurnda adspersa	78195	accgcggttatacgagaggctcaagttgatagccaccggcgtatagagtggttaagaaaccttttactaaagccgaacattttcaaagctgttatacgcacccgaaaacatgaagaacccttacgaaagtagctttaaacattctgaacccacgaaagctaggata
M00607:191:000000000-BFK52:1:1112:25719:11701_CONS_SUB_SUB	0.988235294	{'RefDB_MiFish': 'CES077'}	2	8015	Salmonidae	8016	Oncorhynchus	1	2	0	0	0	0	0	0	0	0	0	0	0	0	0	0	0	0	0	0	0	0	0	0	species	Oncorhynchus mykiss	8022	['Oncorhynchus mykiss']	Oncorhynchus mykiss	8022	ccgcggttatacgagaggccctagttgataactaccggcgtaaagagtggttatggaaaaatatttaataaagccgaacaccccctcagccgtcatacgcacctgggagcacgaagacctactgcgaaagcagctttaactatgcctgaccccacgacagctaagaaa
M00607:191:000000000-BFK52:1:1112:4177:12814_CONS_SUB_SUB	NA	NA	22	NA	NA	NA	NA	0	6	10	6	0	0	0	0	0	0	0	0	0	0	0	0	0	0	0	0	0	0	0	0	no rank	root	NA	NA	NA	1	caccgcggttatacgagaggctcaagctgatagacttcggcgtaaagcgtggttaaggagaacttacactaaagccgaatgccctcagagctgttatacgcacccggaggtctgaagcccccttacgaaagtagctttattactagacctgaacccacgacagccacgaga
M00607:191:000000000-BFK52:1:1112:24967:19766_CONS_SUB_SUB	0.988023952	{'RefDB_MiFish': 'CES016'}	2	8162	Percichthyidae	135753	Gadopsis	1	2	0	0	0	0	0	0	0	0	0	0	0	0	0	0	0	0	0	0	0	0	0	0	species	Gadopsis marmoratus	135755	['Gadopsis marmoratus']	Gadopsis marmoratus	135755	caccgcggttatacgagagacccaaattgataaaacacggcgtaaagcgtggttaagataaacccaaaataaagtcgaatatttccaaggctgttatacgcacccgaaaattagaagtccaaccacgagagtgactttatatcccttagcccacgaaagccatgaaa
M00607:191:000000000-BFK52:1:1112:12977:20774_CONS_SUB_SUB	NA	NA	7	NA	NA	NA	NA	0	3	2	2	0	0	0	0	0	0	0	0	0	0	0	0	0	0	0	0	0	0	0	0	no rank	root	NA	NA	NA	1	caccgcggttagacgagaggccctagttgatattacaacggcgtaaagggtggttaaggagaacttacactaaagccgaatgccctcagagctgttatacgctcacgatggttagaagcccaattacgaaagtagctttaaacaacctgaacccacgaaagctatggca
M00607:191:000000000-BFK52:1:1113:20288:2950_CONS_SUB_SUB	0.970414201	{'RefDB_MiFish': 'CES043'}	10	30875	Terapontidae	443751	Bidyanus	1	4	3	3	0	0	0	0	0	0	0	0	0	0	0	0	0	0	0	0	0	0	0	0	species	Bidyanus bidyanus	443752	['Bidyanus bidyanus']	Bidyanus bidyanus	443752	caccgcggttatacgagaggctcaagctgatagacttcggcgtaaagcgtggttaaggagaacttacactaaagccgaatgccctcagagctgttatacgctcacgatggttagaagcccaattacgaaagtagctttaaacaacctgaacccacgacagccacgaga
M00607:191:000000000-BFK52:1:1113:25295:6096_CONS_SUB_SUB	0.953216374	{'RefDB_MiFish': 'CES087'}	2	130264	Galaxiidae	51242	Galaxias	1	2	0	0	0	0	0	0	0	0	0	0	0	0	0	0	0	0	0	0	0	0	0	0	species	Galaxias maculatus	61620	['Galaxias maculatus']	Galaxias maculatus	61620	caccgcggttagacgagaggccctagttgatattacaacggcgtaaagggtggttagggatttgtcagctaaagccgaatacctccaaggctgttatacgcacccggaggtctgaagcccccttacgaaagtagctttattactagacctgaacccacgacagccacgaga
M00607:191:000000000-BFK52:1:1113:11747:7946_CONS_SUB_SUB	0.988023952	{'RefDB_MiFish': 'CES016'}	12	8162	Percichthyidae	135753	Gadopsis	1	4	4	4	0	0	0	0	0	0	0	0	0	0	0	0	0	0	0	0	0	0	0	0	species	Gadopsis marmoratus	135755	['Gadopsis marmoratus']	Gadopsis marmoratus	135755	caccgcggttatacgagggactcaaattgataaaacacggcgtaaagcgtggttaagataaacccaaaataaagtcgaatatttccaaggctgttatacgcacccgaaaattagaagtccaaccacgaaagtgactttatatccctgagcccacgaaagccatgaaa
M00607:191:000000000-BFK52:1:1113:10465:10563_CONS_SUB_SUB	0.982248521	{'RefDB_MiFish': 'CES080'}	2	7934	Anguillidae	7935	Anguilla	1	2	0	0	0	0	0	0	0	0	0	0	0	0	0	0	0	0	0	0	0	0	0	0	species	Anguilla australis	7940	['Anguilla australis']	Anguilla australis	7940	caccgcggttatacgaggtactcgaattgatattacacggcgtaaagcgtgattagaaaacaaataaactaaagccaaacacttcccaagctgtcatacgctgccggacaaaacgaagccctataacgaaagtagctttaacacctttgaactcacgacagttgagaaa
M00607:191:000000000-BFK52:1:1113:8392:11270_CONS_SUB_SUB	0.970588235	{'RefDB_MiFish': 'CES043'}	13	30875	Terapontidae	443751	Bidyanus	1	3	4	6	0	0	0	0	0	0	0	0	0	0	0	0	0	0	0	0	0	0	0	0	species	Bidyanus bidyanus	443752	['Bidyanus bidyanus']	Bidyanus bidyanus	443752	caccgcggttatacgagaggctcaagttgatagccaccggcgtaaagcgtggttaaggagaacttacactaaagccgaatgccctcagagctgttatacgctcacgatggttagaagcccaattacgaaagtagctttaaacaacctgaacccacgaaagctatggca
M00607:191:000000000-BFK52:1:1113:14872:11924_CONS_SUB_SUB	0.988700565	{'RefDB_MiFish': 'CES170'}	4	30997	Plotosidae	301281	Porochilus	1	4	0	0	0	0	0	0	0	0	0	0	0	0	0	0	0	0	0	0	0	0	0	0	species	Porochilus rendahli	337708	['Porochilus rendahli']	Porochilus rendahli	337708	caccgcggttatacgaaagaccctagttgatgcctacggcgtaaagggtggttaggggaataataaaataaaaccaaagatcttctaagctgtcatacgcaccacgaagatacgaagtccaaatacgaaagcagttttaaatgacctttgaaacctgactccacgaaagctaagaaa
M00607:191:000000000-BFK52:1:1113:24804:12007_CONS_SUB_SUB	NA	NA	2	NA	NA	NA	NA	0	2	0	0	0	0	0	0	0	0	0	0	0	0	0	0	0	0	0	0	0	0	0	0	no rank	root	NA	NA	NA	1	caccgcggttatacgagagggccaagtagatagacatcggcgtaaagtgtggttagggatttgtcagctaaagccgaatacctccaaggctgttatacgcacccggaggtctgaagcccccttacgaaagtagctttacccgcttcgcctgaacccacgacagctatgaaa
M00607:191:000000000-BFK52:1:1113:27293:18338_CONS_SUB_SUB	0.960893855	{'RefDB_MiFish': 'CES170'}	2	30997	Plotosidae	301281	Porochilus	1	2	0	0	0	0	0	0	0	0	0	0	0	0	0	0	0	0	0	0	0	0	0	0	species	Porochilus rendahli	337708	['Porochilus rendahli']	Porochilus rendahli	337708	caccgcggttatacgaaagaccctagttgatgtccacggcgtaaagggtggttaaggaactaataaaataaaaccaaagatcttctaagctgtcatacgcaccacgaagatacgaagtccaaatacaaaagtagttttaaatgacctttgaaacctgactccacgaaagctaagaaa
M00607:191:000000000-BFK52:1:1113:17945:23366_CONS_SUB_SUB	0.988700565	{'RefDB_MiFish': 'CES170'}	2	30997	Plotosidae	301281	Porochilus	1	2	0	0	0	0	0	0	0	0	0	0	0	0	0	0	0	0	0	0	0	0	0	0	species	Porochilus rendahli	337708	['Porochilus rendahli']	Porochilus rendahli	337708	caccgcggttatacgaaagaccctagttgatgcttacggcgtaaagtgtggttaggggaataataaaataaaaccaaagatcttctaagctgtcatacgcaccacgaagatacgaagtccaaatacgaaagtagttttaaatgacctttgaaacctgactccgcgaaagctaagaaa
M00607:191:000000000-BFK52:1:1114:9581:5151_CONS_SUB_SUB	0.964285714	{'RefDB_MiFish': 'CES006'}	2	86197	Eleotridae	78194	Mogurnda	1	2	0	0	0	0	0	0	0	0	0	0	0	0	0	0	0	0	0	0	0	0	0	0	species	Mogurnda adspersa	78195	['Mogurnda adspersa']	Mogurnda adspersa	78195	caccgcggttatacgagaggctcaagttgatagccaccggcgtaaagagtggttaagaagccttttactaaagccgaacattttcaaagctgttatacgcacccgaaaacatgaagaacccttacgaaagtagctttaaacaacctgaacccacgaaagctatggca
M00607:191:000000000-BFK52:1:1114:28621:9998_CONS_SUB_SUB	0.988439306	{'RefDB_MiFish': 'CES005'}	3	7953	Cyprinidae	7961	Cyprinus	1	3	0	0	0	0	0	0	0	0	0	0	0	0	0	0	0	0	0	0	0	0	0	0	species	Cyprinus carpio	7962	['Cyprinus carpio']	Cyprinus carpio	7962	caccgcggttagacgagaggccctagttgatattacaacggcgtaaggggtggttaaggataaacaaaaataaagtcaaatggccccttggccgtcatacgcttctaggagtccgaagccctaatacgagagtaactttaataaacccacctgaccccacgaaagctgagaaa
M00607:191:000000000-BFK52:1:1114:24462:10280_CONS_SUB_SUB	0.988235294	{'RefDB_MiFish': 'CES077'}	4	8015	Salmonidae	8016	Oncorhynchus	1	4	0	0	0	0	0	0	0	0	0	0	0	0	0	0	0	0	0	0	0	0	0	0	species	Oncorhynchus mykiss	8022	['Oncorhynchus mykiss']	Oncorhynchus mykiss	8022	caccgcggttataagagaggccctagttgataactaccggcgtaaagagtggttatggaaaaatatttaataaagccgaacaccccctcagccgtcatacgcacctgggagcacgaagacctactgcgaaagcagctttaactatgcctgacccctcgacagctaagaaa
M00607:191:000000000-BFK52:1:1114:11129:13733_CONS_SUB_SUB	0.988439306	{'RefDB_MiFish': 'CES005'}	3	7953	Cyprinidae	7961	Cyprinus	1	3	0	0	0	0	0	0	0	0	0	0	0	0	0	0	0	0	0	0	0	0	0	0	species	Cyprinus carpio	7962	['Cyprinus carpio']	Cyprinus carpio	7962	caccgcggttagacgagaggccctagttgatattacaacggcgtaaagggtggttaaggataaacaaaaataaagtcaaatggccccttggccgtcatacgcttctaggagtcctaagccctaatacgaaagtaactttaataaacccacctgaccccacgagagctgagaaa
M00607:191:000000000-BFK52:1:1114:11260:17511_CONS_SUB_SUB	0.988023952	{'RefDB_MiFish': 'CES016'}	2	8162	Percichthyidae	135753	Gadopsis	1	2	0	0	0	0	0	0	0	0	0	0	0	0	0	0	0	0	0	0	0	0	0	0	species	Gadopsis marmoratus	135755	['Gadopsis marmoratus']	Gadopsis marmoratus	135755	taccgcggttatacgagagacccaaattgataaaacacggcgtaaagcgtggttaagataagcccaaaataaagtcgaatatttccaaggctgttatacgcacccgaaaattagaagtccaaccacgaaagtgactttatatccctgagcccacgaaagccatgaaa
M00607:191:000000000-BFK52:1:1114:20460:24787_CONS_SUB_SUB	0.98816568	{'RefDB_MiFish': 'CES080'}	5	7934	Anguillidae	7935	Anguilla	1	5	0	0	0	0	0	0	0	0	0	0	0	0	0	0	0	0	0	0	0	0	0	0	species	Anguilla australis	7940	['Anguilla australis']	Anguilla australis	7940	caccgcggttatacgagggactcaaattgatattacacggcgtaaagcgtgattagaaaacaaataaactaaagccaaacgcttcccaagctgtcatacgctacaggacaaaacgaagccctataacgaaagtagctttaacacctttgaactcacgacagttgagaaa
M00607:191:000000000-BFK52:1:1115:23065:3086_CONS_SUB_SUB	0.988095238	{'RefDB_MiFish': 'CES043'}	2	30875	Terapontidae	443751	Bidyanus	1	2	0	0	0	0	0	0	0	0	0	0	0	0	0	0	0	0	0	0	0	0	0	0	species	Bidyanus bidyanus	443752	['Bidyanus bidyanus']	Bidyanus bidyanus	443752	caccgcggttatacgagaggctcaagctgatagacttcggcgtaaagcgtggttaaggagaacttacactaaagccgaatgccctcagagctgctatacgctcacgaaggttagaagcccaattacgaaagtagctttaaacaacctgaacccacgaaagctatggca
M00607:191:000000000-BFK52:1:1115:21256:5212_CONS_SUB_SUB	0.988439306	{'RefDB_MiFish': 'CES005'}	2	7953	Cyprinidae	7961	Cyprinus	1	2	0	0	0	0	0	0	0	0	0	0	0	0	0	0	0	0	0	0	0	0	0	0	species	Cyprinus carpio	7962	['Cyprinus carpio']	Cyprinus carpio	7962	caccgcggttagacgagaggccctagttgatactacaacggcgtaaagggtggttaaggataaacaaaaataaagtcaaatggccccttggccgtcatacgcttctaggagtccgaagccctaatacgagagtaactttaataaacccacctgaccccacgaaagctgagaaa
M00607:191:000000000-BFK52:1:1115:25023:6781_CONS_SUB_SUB	0.982954545	{'RefDB_MiFish': 'CES001'}	7	30997	Plotosidae	301283	Neosilurus	1	2	2	3	0	0	0	0	0	0	0	0	0	0	0	0	0	0	0	0	0	0	0	0	species	Neosilurus hyrtlii	301284	['Neosilurus hyrtlii']	Neosilurus hyrtlii	301284	caccgcggttatacgaaagaccctagttgatgcttacggcgtaaagggtggttaaggaactaataaaataaaaccaaaggtcttctaagctgtcatacgcaccgcgaagatacgaagcccaaatacgaaagtagttttagacaattttaaacctgaccccacgaaagctaagaaa
M00607:191:000000000-BFK52:1:1115:11271:8168_CONS_SUB_SUB	NA	NA	7	NA	NA	NA	NA	0	2	3	2	0	0	0	0	0	0	0	0	0	0	0	0	0	0	0	0	0	0	0	0	no rank	root	NA	NA	NA	1	caccgcggttatacgagagggccaagtagatagacatcggcgtaaagtgtggttagggatttgtcagctaaagccgaatacctccaaagctgttatacgcacccgaaaacatgaagaacccttacgaaagtagctttaaacattctgaacccacgaaagctaggata
M00607:191:000000000-BFK52:1:1115:5289:11111_CONS_SUB_SUB	0.982035928	{'RefDB_MiFish': 'CES006'}	2	86197	Eleotridae	78194	Mogurnda	1	2	0	0	0	0	0	0	0	0	0	0	0	0	0	0	0	0	0	0	0	0	0	0	species	Mogurnda adspersa	78195	['Mogurnda adspersa']	Mogurnda adspersa	78195	caccgcggttatacgagaggctcaagttgttagccaccggcgtaaagagtggttaagaaaccttctactaaagccgaacattttcaaagctgttatacgcacccgaaaacatgaagaacccttacgaaagtagccttaaacattctgaacccacgaaagctaggata
M00607:191:000000000-BFK52:1:1115:21595:12313_CONS_SUB_SUB	0.988439306	{'RefDB_MiFish': 'CES005'}	10	7953	Cyprinidae	7961	Cyprinus	1	7	3	0	0	0	0	0	0	0	0	0	0	0	0	0	0	0	0	0	0	0	0	0	species	Cyprinus carpio	7962	['Cyprinus carpio']	Cyprinus carpio	7962	caccgcggttagacgagaggccctagttgatattacaacggcgtaaagggtggttaaggataaacaaaaataaagtcaaatggccccttggccgtcatacgcttctaggagtccgaagccctaatacgaaagtaactttaataaacccacctgaccccacgacagctaagaaa
M00607:191:000000000-BFK52:1:1115:4082:14306_CONS_SUB_SUB	0.982142857	{'RefDB_MiFish': 'CES043'}	2	30875	Terapontidae	443751	Bidyanus	1	2	0	0	0	0	0	0	0	0	0	0	0	0	0	0	0	0	0	0	0	0	0	0	species	Bidyanus bidyanus	443752	['Bidyanus bidyanus']	Bidyanus bidyanus	443752	caccgcggttatacgagaggctcaagctgatagacttcggcgtaaagtgtggttaaggagaacttacactaaagccgaatgccctcagagctgttatacgctcacgatggttagaagcccaattacgaaagtagctttaaacaacctggacccacgaaagctatggta
M00607:191:000000000-BFK52:1:1115:16929:20622_CONS_SUB_SUB	0.982035928	{'RefDB_MiFish': 'CES006'}	2	86197	Eleotridae	78194	Mogurnda	1	2	0	0	0	0	0	0	0	0	0	0	0	0	0	0	0	0	0	0	0	0	0	0	species	Mogurnda adspersa	78195	['Mogurnda adspersa']	Mogurnda adspersa	78195	caccgcggttgtacgagaggctcaagttgatagccaccggcgtaaagagtggttaagaaaccttttactaaagccgaacattttcaaagctgttatacgcacccgaaaacatgaagagcccttacgaaagtagctttaaacattctgaacccacgaaggctaggata
M00607:191:000000000-BFK52:1:1116:15419:2809_CONS_SUB_SUB	0.988023952	{'RefDB_MiFish': 'CES016'}	2	8162	Percichthyidae	135753	Gadopsis	1	2	0	0	0	0	0	0	0	0	0	0	0	0	0	0	0	0	0	0	0	0	0	0	species	Gadopsis marmoratus	135755	['Gadopsis marmoratus']	Gadopsis marmoratus	135755	accgcggttatacgagagacccaaattgataaaatacggcgtaaagcgtggttaagataaacccaaaataaagtcgaatatttccaaggctgttatacgcacccgaaaattagaagtccaaccacgaaagtgactttatatccctgagcccacgaaagccatgaaa
M00607:191:000000000-BFK52:1:1116:8805:6231_CONS_SUB_SUB	NA	NA	4	NA	NA	NA	NA	0	4	0	0	0	0	0	0	0	0	0	0	0	0	0	0	0	0	0	0	0	0	0	0	no rank	root	NA	NA	NA	1	caccgcggttatacgagagggccaagtagatagacatcggcgtaaagtgtggttagggatttgtcagctaaagccgaatacctccaaggctgttatacgcgcccggagggacgaagccccttcacgaaagtagctttacccgcttcgcctgaacccacgacagctatgaaa
M00607:191:000000000-BFK52:1:1116:18256:6340_CONS_SUB_SUB	0.976331361	{'RefDB_MiFish': 'CES043'}	2	30875	Terapontidae	443751	Bidyanus	1	2	0	0	0	0	0	0	0	0	0	0	0	0	0	0	0	0	0	0	0	0	0	0	species	Bidyanus bidyanus	443752	['Bidyanus bidyanus']	Bidyanus bidyanus	443752	caccgcggttatacgagaggctcaagttgatagacttcggcgtaaagcgtggttaaggagaacttacactaaagccgaatgccctcagagctgttatacgctcacgatggttagaagcccaattacgaaagtagctttaaacaacctgaacccacgaaagctaggata
M00607:191:000000000-BFK52:1:1116:27385:9880_CONS_SUB_SUB	0.959064327	{'RefDB_MiFish': 'CES080'}	9	7934	Anguillidae	7935	Anguilla	1	2	4	3	0	0	0	0	0	0	0	0	0	0	0	0	0	0	0	0	0	0	0	0	species	Anguilla australis	7940	['Anguilla australis']	Anguilla australis	7940	caccgcggttatacgagaggctcaagttgatagccaccggcgtaaagcgtgattagaaaacaaataaactaaagccaaacacttcccaagctgtcatacgctaccggacaaaacgaagccctataacgaaagtagctttaacacctttgaactcacgacagttgagaaa
M00607:191:000000000-BFK52:1:1116:14830:12923_CONS_SUB_SUB	0.98816568	{'RefDB_MiFish': 'CES080'}	2	7934	Anguillidae	7935	Anguilla	1	2	0	0	0	0	0	0	0	0	0	0	0	0	0	0	0	0	0	0	0	0	0	0	species	Anguilla australis	7940	['Anguilla australis']	Anguilla australis	7940	caccgcggttatacgagggactcaagttgatattacacggcgtaaagcgtgattagaaaacaaataaactaaagccaaacacttcccaagctgtcatacgctaccggacaaaacgaagccctataacgaaagtagctttagcacctttgaactcacgacagttgagaaa
M00607:191:000000000-BFK52:1:1116:26437:13690_CONS_SUB_SUB	0.98816568	{'RefDB_MiFish': 'CES080'}	3	7934	Anguillidae	7935	Anguilla	1	3	0	0	0	0	0	0	0	0	0	0	0	0	0	0	0	0	0	0	0	0	0	0	species	Anguilla australis	7940	['Anguilla australis']	Anguilla australis	7940	caccgcggctatactagggactcaaattgatattacacggcgtaaagcgtgattagaaaacaaataaactaaagccaaacacttcccaagctgtcatacgctaccggacaaaacgaagccctataacgaaagtagctttaacacctttgaactcacgacagttgagaaa
M00607:191:000000000-BFK52:1:1116:13479:13949_CONS_SUB_SUB	0.988304094	{'RefDB_MiFish': 'CES019'}	2	130264	Galaxiidae	51242	Galaxias	9	2	0	0	0	0	0	0	0	0	0	0	0	0	0	0	0	0	0	0	0	0	0	0	genus	Galaxias	NA	['Galaxias oliros', 'Galaxias olidus', 'Galaxias ornatus']	NA	51242	caccgcggttatacgagagggccaagtagatagacatcggcgtaaagtgtggttagggtttaaaagactaaagccgaacacccccaaggctgttatacgcgcccggagggacgaagccccttcacgaaagtagctttacccgcttcgcctgaacccacgacagctatgaaa
M00607:191:000000000-BFK52:1:1116:8791:17358_CONS_SUB_SUB	0.976331361	{'RefDB_MiFish': 'CES043'}	3	30875	Terapontidae	443751	Bidyanus	1	3	0	0	0	0	0	0	0	0	0	0	0	0	0	0	0	0	0	0	0	0	0	0	species	Bidyanus bidyanus	443752	['Bidyanus bidyanus']	Bidyanus bidyanus	443752	caccgcggttatacgaggggctcaagctgatagacttcggcgtaaagcgtggttaaggagaacttacactaaagccgaatgccctcagagctgttatacgctcacgatggttagaagcccaattacgaaagtagctttaaacaacctgaacccacgaaagctaggata
M00607:191:000000000-BFK52:1:1116:22356:17722_CONS_SUB_SUB	0.98816568	{'RefDB_MiFish': 'CES080'}	2	7934	Anguillidae	7935	Anguilla	1	2	0	0	0	0	0	0	0	0	0	0	0	0	0	0	0	0	0	0	0	0	0	0	species	Anguilla australis	7940	['Anguilla australis']	Anguilla australis	7940	caccgcggttatacgagggactcaaattgatattacacggcgtaaagcgtgattagaaaacaaataaactaaagccaaacacttcccaagctgtcatacgctaccgaacaaaacgaagccctataacgaaagtagctttaacacctttgaactcacgacagtttagaaa
M00607:191:000000000-BFK52:1:1116:27406:17799_CONS_SUB_SUB	0.959064327	{'RefDB_MiFish': 'CES077'}	2	8015	Salmonidae	8016	Oncorhynchus	1	2	0	0	0	0	0	0	0	0	0	0	0	0	0	0	0	0	0	0	0	0	0	0	species	Oncorhynchus mykiss	8022	['Oncorhynchus mykiss']	Oncorhynchus mykiss	8022	caccgcggttatacgagaggctcaagctgatagacttcggcgtaaagcgtggttatggaaaaatatttaataaagccgaacaccccctcagccgtcatacgcacctgggagcacgaagacctactgcgaaagcagctttaactatgcctgaccccacgacagctaagaaa
M00607:191:000000000-BFK52:1:1116:11375:18040_CONS_SUB_SUB	NA	NA	2	NA	NA	NA	NA	0	2	0	0	0	0	0	0	0	0	0	0	0	0	0	0	0	0	0	0	0	0	0	0	no rank	root	NA	NA	NA	1	caccgcggttatacgagggactcaaattgatattacacggcgtaaagcgtgattagaaaacaaataaactaaagccaaacacttcccaagctgtcatacgctaccggacaaaacgaagcccccttacgaaagtagctttattactagacctgaacccacgacagccacgaga
M00607:191:000000000-BFK52:1:1116:11126:19079_CONS_SUB_SUB	0.988235294	{'RefDB_MiFish': 'CES077'}	2	8015	Salmonidae	8016	Oncorhynchus	1	2	0	0	0	0	0	0	0	0	0	0	0	0	0	0	0	0	0	0	0	0	0	0	species	Oncorhynchus mykiss	8022	['Oncorhynchus mykiss']	Oncorhynchus mykiss	8022	caccgcggttatacgagaggccctagttgataactaccggcgtaaagagtggttatggaaaaatacttaataaagccgaacaccccctcagccgtcatacgcacctgggagcacgaaaacctactgcgaaagcagctttaactatgcctgaccccacgacagctaagaaa
M00607:191:000000000-BFK52:1:1116:19151:21818_CONS_SUB_SUB	0.976470588	{'RefDB_MiFish': 'CES043'}	14	30875	Terapontidae	443751	Bidyanus	1	5	5	4	0	0	0	0	0	0	0	0	0	0	0	0	0	0	0	0	0	0	0	0	species	Bidyanus bidyanus	443752	['Bidyanus bidyanus']	Bidyanus bidyanus	443752	caccgcggttatacgagagggccaagtagatagacttcggcgtaaagcgtggttaaggagaacttacactaaagccgaatgccctcagagctgttatacgctcacgatggttagaagcccaattacgaaagtagctttaaacaacctgaacccacgaaagctatggca
M00607:191:000000000-BFK52:1:1117:14711:3696_CONS_SUB_SUB	0.988023952	{'RefDB_MiFish': 'CES016'}	2	8162	Percichthyidae	135753	Gadopsis	1	2	0	0	0	0	0	0	0	0	0	0	0	0	0	0	0	0	0	0	0	0	0	0	species	Gadopsis marmoratus	135755	['Gadopsis marmoratus']	Gadopsis marmoratus	135755	caccgcggttatacgagagccccaacttgataaaacacggcgtaaagcgtggttaagataaacccaaaataaagtcgaatatttccaaggctgttatacgcacccgaaaattagaagtccaaccacgaaagtgactttatatccctgagcccacgaaagccatgaaa
M00607:191:000000000-BFK52:1:1117:6255:4573_CONS_SUB_SUB	NA	NA	11	NA	NA	NA	NA	0	3	4	4	0	0	0	0	0	0	0	0	0	0	0	0	0	0	0	0	0	0	0	0	no rank	root	NA	NA	NA	1	caccgcggttatacgagaggctcaagctgatagacttcggcgtaaagcgtggttaaggagaacttacactaaagccgaatgccctcagagctgttatacgctcacgatggttagaagcccccttacgaaagtagctttattactagacctgaacccacgacagccacgaga
M00607:191:000000000-BFK52:1:1117:4938:6531_CONS_SUB_SUB	0.976470588	{'RefDB_MiFish': 'CES087'}	6	130264	Galaxiidae	51242	Galaxias	1	2	4	0	0	0	0	0	0	0	0	0	0	0	0	0	0	0	0	0	0	0	0	0	species	Galaxias maculatus	61620	['Galaxias maculatus']	Galaxias maculatus	61620	caccgcggttatacgagagggccaagtagatagacatcggcgtaaagtgtggttagggatttgtcagctaaagccgaatacctccaaggctgttatacgcacccggaggtctgaagcccccttacgaaagtagctttattactagacctgaacccacgaaagctaggata
M00607:191:000000000-BFK52:1:1117:12144:13098_CONS_SUB_SUB	0.988023952	{'RefDB_MiFish': 'CES016'}	2	8162	Percichthyidae	135753	Gadopsis	1	2	0	0	0	0	0	0	0	0	0	0	0	0	0	0	0	0	0	0	0	0	0	0	species	Gadopsis marmoratus	135755	['Gadopsis marmoratus']	Gadopsis marmoratus	135755	caccgcggttatacgagagacccaaattgataaaacacggcgtaaagcgtggttaagataaacccaaaataaagtagaatatttccaaggctgttatacgcacccgaaaattagaggtccaaccacgaaagtgactttatatccctgagcccacgaaagccatgaaa
M00607:191:000000000-BFK52:1:1117:7002:15532_CONS_SUB_SUB	0.976331361	{'RefDB_MiFish': 'CES080'}	14	7934	Anguillidae	7935	Anguilla	1	8	2	4	0	0	0	0	0	0	0	0	0	0	0	0	0	0	0	0	0	0	0	0	species	Anguilla australis	7940	['Anguilla australis']	Anguilla australis	7940	caccgcggttatacgagagacccaaattgataaaacacggcgtaaagcgtgattagaaaacaaataaactaaagccaaacacttcccaagctgtcatacgctaccggacaaaacgaagccctataacgaaagtagctttaacacctttgaactcacgacagttgagaaa
M00607:191:000000000-BFK52:1:1117:11082:21106_CONS_SUB_SUB	0.98816568	{'RefDB_MiFish': 'CES080'}	2	7934	Anguillidae	7935	Anguilla	1	2	0	0	0	0	0	0	0	0	0	0	0	0	0	0	0	0	0	0	0	0	0	0	species	Anguilla australis	7940	['Anguilla australis']	Anguilla australis	7940	accgcggttatacgagggactcaaattgatattacacggcgtaaagcgtgattagaaaacaaataaactaaagccaaacacttcccaagctgtcatacgctgccggacaaaacgaagccctataacgaaagtagctttaacacctttgaactcacgacagttgagaaa
M00607:191:000000000-BFK52:1:1117:15209:23993_CONS_SUB_SUB	0.982248521	{'RefDB_MiFish': 'CES080'}	3	7934	Anguillidae	7935	Anguilla	1	3	0	0	0	0	0	0	0	0	0	0	0	0	0	0	0	0	0	0	0	0	0	0	species	Anguilla australis	7940	['Anguilla australis']	Anguilla australis	7940	caccgcggttacacgagggactcaaattgatattacacggcgtaaagcgtgattagaaaacaaataaactaaagccaaacactccccaagctgtcatacgctaccggacaaaacgaagccctataacgaaagtagctttaacacctttgaactcacgacagttgggaaa
M00607:191:000000000-BFK52:1:1118:22027:2428_CONS_SUB_SUB	0.955555556	{'RefDB_MiFish': 'CES170'}	2	30997	Plotosidae	301281	Porochilus	1	2	0	0	0	0	0	0	0	0	0	0	0	0	0	0	0	0	0	0	0	0	0	0	species	Porochilus rendahli	337708	['Porochilus rendahli']	Porochilus rendahli	337708	caccgcggttagacgagaggccctagttgatattacaacggcgtaaagggtggttaggggaataataaaataaaaccaaagatcttctaagctgtcatacgcaccacgaagatacgaagtccaaatacgaaagtagttttaaatgacctttgaaacctgactccacgaaagctaagaaa
M00607:191:000000000-BFK52:1:1118:24007:4278_CONS_SUB_SUB	0.994152047	{'RefDB_MiFish': 'CES035'}	4	130260	Retropinnidae	89572	Retropinna	1	4	0	0	0	0	0	0	0	0	0	0	0	0	0	0	0	0	0	0	0	0	0	0	species	Retropinna semoni	182228	['Retropinna semoni']	Retropinna semoni	182228	caccgcggttatacgagtggcccaagttgaaaattgccggcgtaaagagtggttaggagaaaattaaactaaagttgaacaaccctcaggccgttgtacgcttccgggaaaatgaaactctaccacgaaagtgactttatttctacttctgaacccacgtcaactaagata
M00607:191:000000000-BFK52:1:1118:19564:7807_CONS_SUB_SUB	0.98816568	{'RefDB_MiFish': 'CES080'}	11	7934	Anguillidae	7935	Anguilla	1	5	6	0	0	0	0	0	0	0	0	0	0	0	0	0	0	0	0	0	0	0	0	0	species	Anguilla australis	7940	['Anguilla australis']	Anguilla australis	7940	caccgcggttatacgagggactcaaattgatattacacggcgtaaagcgtgattagaaaacaaataaactaaagccaaacacttcccaagctgtcatacgctaccggacaaaacgaagccctataacgaaagtagctttaacacctttgaactcacgacagctaagaaa
M00607:191:000000000-BFK52:1:1118:19841:9350_CONS_SUB_SUB	NA	NA	6	NA	NA	NA	NA	0	2	4	0	0	0	0	0	0	0	0	0	0	0	0	0	0	0	0	0	0	0	0	0	no rank	root	NA	NA	NA	1	caccgcggttatacgagagggccaagtagatagacatcggcgtaaagtgtggttagggatttgtcagctaaagccgaatacctccaaggctgttatacgcacccggaggtctgaagcccccttacgaaagtagctttaacacctttgaactcacgacagttgagaaa
M00607:191:000000000-BFK52:1:1118:16765:19892_CONS_SUB_SUB	0.988023952	{'RefDB_MiFish': 'CES006'}	2	86197	Eleotridae	78194	Mogurnda	1	2	0	0	0	0	0	0	0	0	0	0	0	0	0	0	0	0	0	0	0	0	0	0	species	Mogurnda adspersa	78195	['Mogurnda adspersa']	Mogurnda adspersa	78195	caccgcggttatacgagaggctcaagttgatagccaccggcgtaaagagtggttaagaaaccttttactaaagccgaacatttttaaagctgttatacgcacccgaaaacatgaagaacccttacgaaagtagctttaaacattctgaacccactaaagctaggata
M00607:191:000000000-BFK52:1:1119:9658:3498_CONS_SUB_SUB	0.982758621	{'RefDB_MiFish': 'CES005'}	173	7953	Cyprinidae	7961	Cyprinus	1	3	2	4	0	0	0	0	0	0	0	0	0	0	0	0	0	0	0	0	0	0	0	164	species	Cyprinus carpio	7962	['Cyprinus carpio']	Cyprinus carpio	7962	caccgcggttagacgagaggccctagttgatattacaacggcgtaaagggtggttaaggataaacaaaaataaagtcaaatggccccttggccgtcatacgcttctaggagtccgaagccctaatacgaaagtaactttaataaacccacctgaccccacgaaagctaggata
M00607:191:000000000-BFK52:1:1119:21417:5827_CONS_SUB_SUB	0.988023952	{'RefDB_MiFish': 'CES016'}	2	8162	Percichthyidae	135753	Gadopsis	1	2	0	0	0	0	0	0	0	0	0	0	0	0	0	0	0	0	0	0	0	0	0	0	species	Gadopsis marmoratus	135755	['Gadopsis marmoratus']	Gadopsis marmoratus	135755	caccgcggttatacgagagacccaaattgataaaacacggcgtaaagcgtggttaagataaacccaaaataaagtcgagtatttccaaggctgttatacgcacccgaaaattagaggtccaaccacgaaagtgactttatatccctgagcccacgaaagccatgaaa
M00607:191:000000000-BFK52:1:1119:25035:7580_CONS_SUB_SUB	0.98265896	{'RefDB_MiFish': 'CES005'}	2	7953	Cyprinidae	7961	Cyprinus	1	2	0	0	0	0	0	0	0	0	0	0	0	0	0	0	0	0	0	0	0	0	0	0	species	Cyprinus carpio	7962	['Cyprinus carpio']	Cyprinus carpio	7962	caccggggttagacgagaggccctagttgatattacaacggcgtaaagggtggttaaggataaacaaaaataaagtcaaatggccccttggccgtcatacgcttctaggagtccgaagccctaatacgaaagtaactttaataaacccacctgaccccacgacagctaagaaa
M00607:191:000000000-BFK52:1:1119:9385:8489_CONS_SUB_SUB	0.988023952	{'RefDB_MiFish': 'CES016'}	2	8162	Percichthyidae	135753	Gadopsis	1	2	0	0	0	0	0	0	0	0	0	0	0	0	0	0	0	0	0	0	0	0	0	0	species	Gadopsis marmoratus	135755	['Gadopsis marmoratus']	Gadopsis marmoratus	135755	caccgcggttatactagagacccaaattgataaaacacggcgtaaagcgtggttaagataaacccaaaataaagtcgaatatttccaaggctgttatacgcacccgaaaattagaagtccaacctcgaaagtgactttatatccctgagcccacgaaagccatgaaa
M00607:191:000000000-BFK52:1:1119:9941:14648_CONS_SUB_SUB	0.982035928	{'RefDB_MiFish': 'CES006'}	2	86197	Eleotridae	78194	Mogurnda	1	2	0	0	0	0	0	0	0	0	0	0	0	0	0	0	0	0	0	0	0	0	0	0	species	Mogurnda adspersa	78195	['Mogurnda adspersa']	Mogurnda adspersa	78195	caccgcggttatacgagaggctcaagttgatagccaccggcataaagagtggttagaaaccttttactaaagccgaacattttcaaagctgttatacgcacctgaaaacatgaagaacccttacgaaagtagctttaaacattctgaacccacgaaagctaggata
M00607:191:000000000-BFK52:1:2101:25372:7441_CONS_SUB_SUB	NA	NA	15	NA	NA	NA	NA	0	3	7	5	0	0	0	0	0	0	0	0	0	0	0	0	0	0	0	0	0	0	0	0	no rank	root	NA	NA	NA	1	caccgcggttatacgagaggctcaagctgatagacttcggcgtaaagcgtggttaaggagaacttacactaaagccgaatgccctcagagctgttatacgcacccgaaaacatgaagaacccttacgaaagtagctttaaacattctgaacccacgaaagctaggata
M00607:191:000000000-BFK52:1:2101:9772:8565_CONS_SUB_SUB	0.964285714	{'RefDB_MiFish': 'CES006'}	2	86197	Eleotridae	78194	Mogurnda	1	2	0	0	0	0	0	0	0	0	0	0	0	0	0	0	0	0	0	0	0	0	0	0	species	Mogurnda adspersa	78195	['Mogurnda adspersa']	Mogurnda adspersa	78195	caccgcggttatacgagaggctcaagttgatagccaccggcgtaaagggtggttaagaaaccttttactaaagccgaacattttcaaagctgttatacgcacccgaaaacatgaagaacccttacgaaagtagctttaaacaacctgaacccacgaaagctatggca
M00607:191:000000000-BFK52:1:2101:27238:16823_CONS_SUB_SUB	0.958823529	{'RefDB_MiFish': 'CES043'}	2	30875	Terapontidae	443751	Bidyanus	1	2	0	0	0	0	0	0	0	0	0	0	0	0	0	0	0	0	0	0	0	0	0	0	species	Bidyanus bidyanus	443752	['Bidyanus bidyanus']	Bidyanus bidyanus	443752	caccgcggttatacgagggactcaagctgatagacttcggcgtaaagcgtggttaaggagaacttacactaaagccgaatgccctcagagctgttatacgctcacgatggttagaagcccaattacgaaagtagctttaaacattctgaacccacgaaagctaggata
M00607:191:000000000-BFK52:1:2103:10174:8986_CONS_SUB_SUB	NA	NA	4	NA	NA	NA	NA	0	2	2	0	0	0	0	0	0	0	0	0	0	0	0	0	0	0	0	0	0	0	0	0	no rank	root	NA	NA	NA	1	caccgcggttatacgagaggctcaagctgatagacttcggcgtaaagcgtggttaaggagaacttacactaaagccgaatgccctcagagctgttatacgctcacgatggttagaagcccaattacgaaagtaactttaataaacccacctgaccccacgaaagctgagaaa
M00607:191:000000000-BFK52:1:2103:6318:11286_CONS_SUB_SUB	0.982035928	{'RefDB_MiFish': 'CES006'}	2	86197	Eleotridae	78194	Mogurnda	1	2	0	0	0	0	0	0	0	0	0	0	0	0	0	0	0	0	0	0	0	0	0	0	species	Mogurnda adspersa	78195	['Mogurnda adspersa']	Mogurnda adspersa	78195	caccgcggttatacgagaggccctagttgatagccaccggcgtaaagagtggttaagaaaccttttactaaagccgaacattttcaaagctgttatacgcacccgaaaacatgaagaacccttacgaaaatagctttaaacattctgaacccacgaaagctaggata
M00607:191:000000000-BFK52:1:2103:11621:19568_CONS_SUB_SUB	0.982035928	{'RefDB_MiFish': 'CES006'}	2	86197	Eleotridae	78194	Mogurnda	1	2	0	0	0	0	0	0	0	0	0	0	0	0	0	0	0	0	0	0	0	0	0	0	species	Mogurnda adspersa	78195	['Mogurnda adspersa']	Mogurnda adspersa	78195	caccgcggttatacgagaggctcaagttgatagccaccggcgtaaagagtggttaagaaaccttttactaagccgaacattttcaaagctgttatacgcacccgaaaacatgaagaacccttatgaaagtagctttaaacattctgaacccacgaaagctagaata
M00607:191:000000000-BFK52:1:2104:11077:14766_CONS_SUB_SUB	0.982035928	{'RefDB_MiFish': 'CES006'}	2	86197	Eleotridae	78194	Mogurnda	1	2	0	0	0	0	0	0	0	0	0	0	0	0	0	0	0	0	0	0	0	0	0	0	species	Mogurnda adspersa	78195	['Mogurnda adspersa']	Mogurnda adspersa	78195	caccgcggttgtacgagaggctcaagttgatagccaccggcgtaaagagtggttaagaaaccttttactaaagccgaacattttcaaagctgttatacgcacccgaaaacatgaagaacccttacgaaagtagcttaaaacattctgaacccacggaagctaggata
M00607:191:000000000-BFK52:1:2104:11424:15976_CONS_SUB_SUB	0.98816568	{'RefDB_MiFish': 'CES080'}	2	7934	Anguillidae	7935	Anguilla	1	2	0	0	0	0	0	0	0	0	0	0	0	0	0	0	0	0	0	0	0	0	0	0	species	Anguilla australis	7940	['Anguilla australis']	Anguilla australis	7940	caccgcggttatacgaggaactcaaattgatattacacggcgtaaagcgtgattagaaaacaaataaactaaagccatacacttcccaagctgtcatacgctaccggacaaaacgaagccctataacgaaagtagctttaacacctttgaactcacgacagttgagaaa
M00607:191:000000000-BFK52:1:2105:25853:7429_CONS_SUB_SUB	0.988095238	{'RefDB_MiFish': 'CES043'}	4	30875	Terapontidae	443751	Bidyanus	1	2	2	0	0	0	0	0	0	0	0	0	0	0	0	0	0	0	0	0	0	0	0	0	species	Bidyanus bidyanus	443752	['Bidyanus bidyanus']	Bidyanus bidyanus	443752	caccgcggttatacgagaggctcaagctgatagacttcggcgtaaagcgtggttaaggagaacttacactaaagccgaatgccctcagagctgttatacgctcacgatggttagaagcccaattacgaaagtagctttaaacattctgaacccacgaaagctatggca
M00607:191:000000000-BFK52:1:2105:17801:22036_CONS_SUB_SUB	0.976331361	{'RefDB_MiFish': 'CES043'}	2	30875	Terapontidae	443751	Bidyanus	1	2	0	0	0	0	0	0	0	0	0	0	0	0	0	0	0	0	0	0	0	0	0	0	species	Bidyanus bidyanus	443752	['Bidyanus bidyanus']	Bidyanus bidyanus	443752	caccgcggttatacgagaggctcaagctgatagacttcggcgtaaagcgtggttaaggagaacttacactaaagctgaatgccctcagagctgttatacgctcacgatggttagaagcccaattacgaaagtagctttaaacaacctgaacccacgaaagctaggata
M00607:191:000000000-BFK52:1:2106:6684:14375_CONS_SUB_SUB	0.988235294	{'RefDB_MiFish': 'CES077'}	2	8015	Salmonidae	8016	Oncorhynchus	1	2	0	0	0	0	0	0	0	0	0	0	0	0	0	0	0	0	0	0	0	0	0	0	species	Oncorhynchus mykiss	8022	['Oncorhynchus mykiss']	Oncorhynchus mykiss	8022	caccgcggttatacgagaggccctagttgataactaccggcgtgaagagtggttatggaaaaatatttaataaagccgaacaccccctcagccgtcatacgcacctgggagcacgaagacctactgcgaaagcagctttaactatgctgaccccacgacagctaagaaa
M00607:191:000000000-BFK52:1:2107:19951:5302_CONS_SUB_SUB	0.98816568	{'RefDB_MiFish': 'CES080'}	2	7934	Anguillidae	7935	Anguilla	1	2	0	0	0	0	0	0	0	0	0	0	0	0	0	0	0	0	0	0	0	0	0	0	species	Anguilla australis	7940	['Anguilla australis']	Anguilla australis	7940	caccgcggttatacgaggggctcaaattgatattacacggcgtaaagcgtgattagaaaacaaataaactaaagccaaacacttcccaagctgtcatacgctaccggacaaaacgaagccccataacgaaagtagctttaacacctttgaactcacgacagttgagaaa
M00607:191:000000000-BFK52:1:2108:9820:13519_CONS_SUB_SUB	0.97005988	{'RefDB_MiFish': 'CES006'}	3	86197	Eleotridae	78194	Mogurnda	1	3	0	0	0	0	0	0	0	0	0	0	0	0	0	0	0	0	0	0	0	0	0	0	species	Mogurnda adspersa	78195	['Mogurnda adspersa']	Mogurnda adspersa	78195	caccgcggttatacgagaggccctagttgataactaccggcgtaaagagtggttaagaaaccttttactaaagccgagcattttcaaagctgttatacgcacccgaaaacatgaagaacccttacgaaagtagctttaaacattctgaacccacgaaagctaggata
M00607:191:000000000-BFK52:1:2109:13052:12167_CONS_SUB_SUB	0.988023952	{'RefDB_MiFish': 'CES006'}	2	86197	Eleotridae	78194	Mogurnda	1	2	0	0	0	0	0	0	0	0	0	0	0	0	0	0	0	0	0	0	0	0	0	0	species	Mogurnda adspersa	78195	['Mogurnda adspersa']	Mogurnda adspersa	78195	caccgcggtcatacgagaggctcaagttgatagccaccggcgtaaagagtggttaagaaaccttttactaaagccgaacattttcaaagctgttatacgcacccgaaaacatgaagaaccctgacgaaagtagctttaaacattctgaacccacgaaagctaggata
M00607:191:000000000-BFK52:1:2109:10446:17028_CONS_SUB_SUB	0.988235294	{'RefDB_MiFish': 'CES087'}	3	130264	Galaxiidae	51242	Galaxias	1	3	0	0	0	0	0	0	0	0	0	0	0	0	0	0	0	0	0	0	0	0	0	0	species	Galaxias maculatus	61620	['Galaxias maculatus']	Galaxias maculatus	61620	caccgcggttatacgagaggcccaagtggatagacatcggcgtaaagtgtggttagggatttgtcagctaaagccgaatacctccaaggctgttatacgcacccggaggtctgaagcccccttacgaaagtagctttattactagacctgaacccacgacagccacgaga
M00607:191:000000000-BFK52:1:2110:16658:9007_CONS_SUB_SUB	0.988439306	{'RefDB_MiFish': 'CES005'}	4	7953	Cyprinidae	7961	Cyprinus	1	4	0	0	0	0	0	0	0	0	0	0	0	0	0	0	0	0	0	0	0	0	0	0	species	Cyprinus carpio	7962	['Cyprinus carpio']	Cyprinus carpio	7962	caccgcggttagacgagaggtcctagttgatattacaacggcgtaaagggtggttaaggataaacaaaaataaagtcaaatggccccttggccgtcatacgcttctaggagtccgaagccctaatacgaaagtaactttaataaacccacctggccccacgaaagctgagaaa
M00607:191:000000000-BFK52:1:2111:25476:3495_CONS_SUB_SUB	0.964285714	{'RefDB_MiFish': 'CES006'}	2	86197	Eleotridae	78194	Mogurnda	1	2	0	0	0	0	0	0	0	0	0	0	0	0	0	0	0	0	0	0	0	0	0	0	species	Mogurnda adspersa	78195	['Mogurnda adspersa']	Mogurnda adspersa	78195	caccgcggttatacgagaggctcaagttgatagccaccggcgtaaagagtggttaagaaaccttttactaaagccgaacattctcaaagctgttatacgcacccgaaaacatgaagaacccttacgaaagtagctttaaacaacctgaacccacgaaagctatggca
M00607:191:000000000-BFK52:1:2111:24985:6318_CONS_SUB_SUB	0.988095238	{'RefDB_MiFish': 'CES043'}	2	30875	Terapontidae	443751	Bidyanus	1	2	0	0	0	0	0	0	0	0	0	0	0	0	0	0	0	0	0	0	0	0	0	0	species	Bidyanus bidyanus	443752	['Bidyanus bidyanus']	Bidyanus bidyanus	443752	caccgcggttatacgagaggctcaagctgatagacttcggcgtaaagcgtggttaaggagaacttacactaaagccgaatgccctgagctgttatacgctcacgatggttagaagcccaattacgaaagtagctttaaacaacctgaacccacgaaagctatggca
M00607:191:000000000-BFK52:1:2112:21979:19119_CONS_SUB_SUB	0.971264368	{'RefDB_MiFish': 'CES005'}	2	7953	Cyprinidae	7961	Cyprinus	1	2	0	0	0	0	0	0	0	0	0	0	0	0	0	0	0	0	0	0	0	0	0	0	species	Cyprinus carpio	7962	['Cyprinus carpio']	Cyprinus carpio	7962	caccgcggttagacgagaggccctagttgatattacaacggcgtaaagggtggttaaggataaacaaaaataaagtcaaatggccccttggccgtcatacgcttctaggagtccgaagccctaatacgaaagtaactttaataaacccacctgaacccacgaaagctatggca
M00607:191:000000000-BFK52:1:2112:15969:23478_CONS_SUB_SUB	0.964912281	{'RefDB_MiFish': 'CES077'}	2	8015	Salmonidae	8016	Oncorhynchus	1	2	0	0	0	0	0	0	0	0	0	0	0	0	0	0	0	0	0	0	0	0	0	0	species	Oncorhynchus mykiss	8022	['Oncorhynchus mykiss']	Oncorhynchus mykiss	8022	caccgcggttatacgagaggctcaagctgatagacttcggcgtaaagagtggttatggaaaaatatttaataaagccgaacaccccctcagccgtcatacgcacctgggagcacgaagacctactgcgaaagcagctttaactatgcctgaccccacgacagctaagaaa
M00607:191:000000000-BFK52:1:2116:9431:23769_CONS_SUB_SUB	0.988235294	{'RefDB_MiFish': 'CES087'}	2	130264	Galaxiidae	51242	Galaxias	1	2	0	0	0	0	0	0	0	0	0	0	0	0	0	0	0	0	0	0	0	0	0	0	species	Galaxias maculatus	61620	['Galaxias maculatus']	Galaxias maculatus	61620	caccgcggttatacgagagggccaagtagatagacatcggcgtaaagtgtggttagggatttgtcagctaaagccgaatacctccaaggctgttatacgcacccggaggcctgaagccccattacgaaagtagctttattactagacctgaacccacgacagccacgaga
M00607:191:000000000-BFK52:1:2117:8842:9356_CONS_SUB_SUB	0.982248521	{'RefDB_MiFish': 'CES080'}	2	7934	Anguillidae	7935	Anguilla	1	2	0	0	0	0	0	0	0	0	0	0	0	0	0	0	0	0	0	0	0	0	0	0	species	Anguilla australis	7940	['Anguilla australis']	Anguilla australis	7940	caccgcggttatacgagggactcaaattgatattacacggcgtaaagagtgattagaaaccaaataaactaaagccaagcacttcccaagctgtcatacgctaccggacaaaacgaagccctataacgaaagtagctttaacacctttgaactcacgacagttgagaaa
M00607:191:000000000-BFK52:1:1101:18053:1935_CONS_SUB_SUB	0.988023952	{'RefDB_MiFish': 'CES006'}	5	86197	Eleotridae	78194	Mogurnda	1	0	5	0	0	0	0	0	0	0	0	0	0	0	0	0	0	0	0	0	0	0	0	0	species	Mogurnda adspersa	78195	['Mogurnda adspersa']	Mogurnda adspersa	78195	caccgcggttatacgagaggctcaagttgatagccaccggcgtaaagagtggttaagaaaccttttactgaagccgaacattttcaaagctgttatacgcacccgaaaacatgaagaacccttacgaaagtagctttaaacattctgaacccacgaaagctaggatg
M00607:191:000000000-BFK52:1:1101:15689:2027_CONS_SUB_SUB	0.98265896	{'RefDB_MiFish': 'CES005'}	11	7953	Cyprinidae	7961	Cyprinus	1	0	11	0	0	0	0	0	0	0	0	0	0	0	0	0	0	0	0	0	0	0	0	0	species	Cyprinus carpio	7962	['Cyprinus carpio']	Cyprinus carpio	7962	caccgcggttagacgagaggccctagttgatattacaacggcgtaaagggtggttaaggataaacaaaaataaagtcaaatggccccttggccgtcatacgcctctaggagtccgaagccctaatacgaaagtaactttaataaacccccctgaccccacgaaaactgagaaa
M00607:191:000000000-BFK52:1:1101:7311:2082_CONS_SUB_SUB	0.98265896	{'RefDB_MiFish': 'CES005'}	3	7953	Cyprinidae	7961	Cyprinus	1	0	3	0	0	0	0	0	0	0	0	0	0	0	0	0	0	0	0	0	0	0	0	0	species	Cyprinus carpio	7962	['Cyprinus carpio']	Cyprinus carpio	7962	caccgcggttatacgagaggctcaagttgatattacaacggcgtaaagggtggttaaggataaacaaaaataaagtcaaatggccccttggccgtcatacgcttctaggagtccgaagccctaatacgaaagtaactttaataaacccacctgaccccacgaaagctgagaaa
M00607:191:000000000-BFK52:1:1101:23823:3047_CONS_SUB_SUB	0.982035928	{'RefDB_MiFish': 'CES006'}	19	86197	Eleotridae	78194	Mogurnda	1	0	19	0	0	0	0	0	0	0	0	0	0	0	0	0	0	0	0	0	0	0	0	0	species	Mogurnda adspersa	78195	['Mogurnda adspersa']	Mogurnda adspersa	78195	caccgcggttatacgagaggctcaagatgatagccaccggcgtaaagagtggttaagaaaccttttactaaagccgaacattttcaaagctgttatacgcacccgaaaacatgaagagccattacgaaagtagctttaaacattctgaacccacgaaagctaggata
M00607:191:000000000-BFK52:1:1101:14995:3409_CONS_SUB_SUB	0.994152047	{'RefDB_MiFish': 'CES035'}	8	130260	Retropinnidae	89572	Retropinna	1	0	8	0	0	0	0	0	0	0	0	0	0	0	0	0	0	0	0	0	0	0	0	0	species	Retropinna semoni	182228	['Retropinna semoni']	Retropinna semoni	182228	caccgcggttatacgagtggcccaagttgaaaattgccggcgtaaagagtggttaggagaaaattaaactaaagttgaacaaccctcaggccgtagtacgcttccgggaaaatgaaactctaccacgaaagtgactttatttctacttctgaacccacgacaactaagata
M00607:191:000000000-BFK52:1:1101:15980:3441_CONS_SUB_SUB	0.988439306	{'RefDB_MiFish': 'CES005'}	24	7953	Cyprinidae	7961	Cyprinus	1	0	24	0	0	0	0	0	0	0	0	0	0	0	0	0	0	0	0	0	0	0	0	0	species	Cyprinus carpio	7962	['Cyprinus carpio']	Cyprinus carpio	7962	caccgcggttagacgagaggccctagttgatattacaacggcgtaaagggtggttaaggataaacaaaataaagtcaaatggccccttggccgtcatacgcttctaggagtccgaagccctgatacgaaagtaactttaataaacccacctgaccccacgaaagctgagaaa
M00607:191:000000000-BFK52:1:1101:24393:4408_CONS_SUB_SUB	0.988095238	{'RefDB_MiFish': 'CES043'}	28	30875	Terapontidae	443751	Bidyanus	1	0	28	0	0	0	0	0	0	0	0	0	0	0	0	0	0	0	0	0	0	0	0	0	species	Bidyanus bidyanus	443752	['Bidyanus bidyanus']	Bidyanus bidyanus	443752	caccgcggttatacgagaggctcaagctgatagacttcggcgtaaagcgtggttaaggagaacttacactaaagccgaatgcccgcagagctgttatacgctcacgatggttagaagcccaattacgaaagcagctttaaacaacctgaacccacgaaagctatggca
M00607:191:000000000-BFK52:1:1101:14105:4673_CONS_SUB_SUB	0.988023952	{'RefDB_MiFish': 'CES006'}	23	86197	Eleotridae	78194	Mogurnda	1	0	23	0	0	0	0	0	0	0	0	0	0	0	0	0	0	0	0	0	0	0	0	0	species	Mogurnda adspersa	78195	['Mogurnda adspersa']	Mogurnda adspersa	78195	caccgcggtaatacgagaggctcaagttgatagccaccggcgtaaagagtggttaagaaaccttttactaaagccgaacattttcaaagctgttatacgcacccgaaaacatgaagaacccttacgaaagtagctttaaacattctgaacccacgaaagctgggata
M00607:191:000000000-BFK52:1:1101:14030:7008_CONS_SUB_SUB	0.98816568	{'RefDB_MiFish': 'CES080'}	41	7934	Anguillidae	7935	Anguilla	1	0	41	0	0	0	0	0	0	0	0	0	0	0	0	0	0	0	0	0	0	0	0	0	species	Anguilla australis	7940	['Anguilla australis']	Anguilla australis	7940	caccgcggttatacgagggactcaaattgatattacacggcgtaaagcgtgattagaaaacaaataaactgaagccaaacacttcccaagctgtcatacgctaccggacaaaacgaagccctataacgaaagtaactttaacacctttgaactcacgacagttgagaaa
M00607:191:000000000-BFK52:1:1101:27907:7823_CONS_SUB_SUB	0.988235294	{'RefDB_MiFish': 'CES077'}	2	8015	Salmonidae	8016	Oncorhynchus	1	0	2	0	0	0	0	0	0	0	0	0	0	0	0	0	0	0	0	0	0	0	0	0	species	Oncorhynchus mykiss	8022	['Oncorhynchus mykiss']	Oncorhynchus mykiss	8022	caccgcggtcatacgagaggccctagttgataactaccggcgtaaagagtggttatggaaaaatatttaataaagccgaacaccccctcagccgtcatacgcacctgggagcgcgaagacctactgcgaaagcagctttaactatgcctgaccccacgacagctaagaaa
M00607:191:000000000-BFK52:1:1101:7100:9748_CONS_SUB_SUB	0.988235294	{'RefDB_MiFish': 'CES077'}	9	8015	Salmonidae	8016	Oncorhynchus	1	0	9	0	0	0	0	0	0	0	0	0	0	0	0	0	0	0	0	0	0	0	0	0	species	Oncorhynchus mykiss	8022	['Oncorhynchus mykiss']	Oncorhynchus mykiss	8022	caccgcggttatacgagaggccctagttggtaactaccgtcgtaaagagtggttatggaaaaatatttaataaagccgaacaccccctcagccgtcatacgcacctgggagcacgaagacctactgcgaaagcagctttaactatgcctgaccccacgacagctaagaaa
M00607:191:000000000-BFK52:1:1101:12890:10472_CONS_SUB_SUB	0.988023952	{'RefDB_MiFish': 'CES006'}	19	86197	Eleotridae	78194	Mogurnda	1	0	19	0	0	0	0	0	0	0	0	0	0	0	0	0	0	0	0	0	0	0	0	0	species	Mogurnda adspersa	78195	['Mogurnda adspersa']	Mogurnda adspersa	78195	caccgcggttatacgagaggctcaagttgatagccaccggcgtaaagagtggttaagaagccttttactaaagccaaacattttcaaagctgttatacgcacccgaaaacatgaagaacccttacgaaagtagctttaaacattctgaacccacgaaagctaggata
M00607:191:000000000-BFK52:1:1101:6662:10876_CONS_SUB_SUB	0.988023952	{'RefDB_MiFish': 'CES006'}	14	86197	Eleotridae	78194	Mogurnda	1	0	14	0	0	0	0	0	0	0	0	0	0	0	0	0	0	0	0	0	0	0	0	0	species	Mogurnda adspersa	78195	['Mogurnda adspersa']	Mogurnda adspersa	78195	caccgcggttatacgagaggctcaagttgatagccaccggcgttaagagtggttaagaaaccttttactaaagccgaacatcttcaaagctgttatacgcacccgaaaacatgaagaacccttacgaaagtagctttaaacattctgaacccacgaaagctaggata
M00607:191:000000000-BFK52:1:1101:24065:11098_CONS_SUB_SUB	0.982248521	{'RefDB_MiFish': 'CES080'}	28	7934	Anguillidae	7935	Anguilla	1	0	28	0	0	0	0	0	0	0	0	0	0	0	0	0	0	0	0	0	0	0	0	0	species	Anguilla australis	7940	['Anguilla australis']	Anguilla australis	7940	caccgcggttatacgagggacccaaattgatattgcacggcgtaaagcgtgattagaaaacaaatagactaaagccaaacacttcccaagctgtcatacgctaccggacaaaacgaagccctataacgaaagtagctttaacacctttgaactcacgacagttgagaaa
M00607:191:000000000-BFK52:1:1101:28748:12166_CONS_SUB_SUB	0.988023952	{'RefDB_MiFish': 'CES016'}	25	8162	Percichthyidae	135753	Gadopsis	1	0	25	0	0	0	0	0	0	0	0	0	0	0	0	0	0	0	0	0	0	0	0	0	species	Gadopsis marmoratus	135755	['Gadopsis marmoratus']	Gadopsis marmoratus	135755	caccgcggttatacgagagacccaaattgataaaacacggcgtaaagcgtggttaagataaacccgaaataaggtcgaatatttccaaggctgttatacgcacccgaaaattagaagtccaaccacgaaagtgactttatatccctgagcccacgaaagccatgaaa
M00607:191:000000000-BFK52:1:1101:11732:13158_CONS_SUB_SUB	0.988023952	{'RefDB_MiFish': 'CES016'}	37	8162	Percichthyidae	135753	Gadopsis	1	0	37	0	0	0	0	0	0	0	0	0	0	0	0	0	0	0	0	0	0	0	0	0	species	Gadopsis marmoratus	135755	['Gadopsis marmoratus']	Gadopsis marmoratus	135755	caccgcggttatacgagagacccaaattgataaaacacggcgtaaagcgtggttaagataaacccaaaataaagtcgtatatttccaaggctgttatacgcacccgaaaattagaagtccaaccacgaaggtgactttatatccctgagcccacgaaagccatgaaa
M00607:191:000000000-BFK52:1:1101:18101:13802_CONS_SUB_SUB	0.988235294	{'RefDB_MiFish': 'CES077'}	4	8015	Salmonidae	8016	Oncorhynchus	1	0	4	0	0	0	0	0	0	0	0	0	0	0	0	0	0	0	0	0	0	0	0	0	species	Oncorhynchus mykiss	8022	['Oncorhynchus mykiss']	Oncorhynchus mykiss	8022	caccgcggttatacgagaggccctagttgattactaccggcgtaaagagtggttatggaaaaatatttaataaagccgaacaccccctcagccgtcatacgcacctgggagcacgaagacctactgcgaaagcagctttaactatacctgaccccacgacagctaagaaa
M00607:191:000000000-BFK52:1:1101:28126:14607_CONS_SUB_SUB	0.988439306	{'RefDB_MiFish': 'CES005'}	20	7953	Cyprinidae	7961	Cyprinus	1	0	20	0	0	0	0	0	0	0	0	0	0	0	0	0	0	0	0	0	0	0	0	0	species	Cyprinus carpio	7962	['Cyprinus carpio']	Cyprinus carpio	7962	caccgcggttagacgaggggccctagttgatattacaacggcgtaaagggtggttaaggataaacaaaaataaagtcaaatggccccttggccgtcatacgcttctaggagtccgaggccctaatacgaaagtaactttaataaacccacctgaccccacgaaagctgagaaa
M00607:191:000000000-BFK52:1:1101:4244:14630_CONS_SUB_SUB	0.98816568	{'RefDB_MiFish': 'CES080'}	5	7934	Anguillidae	7935	Anguilla	1	0	5	0	0	0	0	0	0	0	0	0	0	0	0	0	0	0	0	0	0	0	0	0	species	Anguilla australis	7940	['Anguilla australis']	Anguilla australis	7940	caccgcggttatacgagggactcaaattgatattacacggcgtaaggcgtgattagaaaacaaataaactaaagccaaacacttcccaagctgtcatacgctaccggacaaaacgaagccctataacgaaagtagctttaacaccttttaactcacgacagttgagaaa
M00607:191:000000000-BFK52:1:1101:10755:15819_CONS_SUB_SUB	0.988235294	{'RefDB_MiFish': 'CES077'}	27	8015	Salmonidae	8016	Oncorhynchus	1	0	27	0	0	0	0	0	0	0	0	0	0	0	0	0	0	0	0	0	0	0	0	0	species	Oncorhynchus mykiss	8022	['Oncorhynchus mykiss']	Oncorhynchus mykiss	8022	caccgcggttatacgagaggccctagttgataactaccggcgtaaagagtggttatggaaaaatatttaataaagccgaacaccccctcagccgtcttacgcacctgggagcacgaagacctactgcgaaaacagctttaactatgcctgaccccacgacagctaagaaa
M00607:191:000000000-BFK52:1:1101:8733:15875_CONS_SUB_SUB	0.988235294	{'RefDB_MiFish': 'CES087'}	6	130264	Galaxiidae	51242	Galaxias	1	0	6	0	0	0	0	0	0	0	0	0	0	0	0	0	0	0	0	0	0	0	0	0	species	Galaxias maculatus	61620	['Galaxias maculatus']	Galaxias maculatus	61620	caccgcggttatacgagagggccaagtagataaacatcggcgtaaagtgtggttagggacttgtcagctaaagccgaatacctccaaggctgttatacgcacccggaggtctgaagcccccttacgaaagtagctttattactagacctgaacccacgacagccacgaga
M00607:191:000000000-BFK52:1:1101:10496:16318_CONS_SUB_SUB	0.988023952	{'RefDB_MiFish': 'CES006'}	13	86197	Eleotridae	78194	Mogurnda	1	0	13	0	0	0	0	0	0	0	0	0	0	0	0	0	0	0	0	0	0	0	0	0	species	Mogurnda adspersa	78195	['Mogurnda adspersa']	Mogurnda adspersa	78195	caccgcggttatacgagaggctcaagttgatagccaccggcgtaaagagtggttatgaaaccttctactaaagccgaacattttcaaagctgttatacgcacccgaaaacatgaagaacccttacgaaagtagctttaaacattctgaacccacgaaagctaggata
M00607:191:000000000-BFK52:1:1101:13684:16944_CONS_SUB_SUB	0.988023952	{'RefDB_MiFish': 'CES006'}	13	86197	Eleotridae	78194	Mogurnda	1	0	13	0	0	0	0	0	0	0	0	0	0	0	0	0	0	0	0	0	0	0	0	0	species	Mogurnda adspersa	78195	['Mogurnda adspersa']	Mogurnda adspersa	78195	caccgcggttatacgagaggctcaagttgatagccaccggcgtaaagagtggttaagaaaccttttactaaagccgaacattttcaaagctgttatacgcacccgaaaacatgaagagccattacgaaagtagctttaaacattctgaacccacgaaagctaggata
M00607:191:000000000-BFK52:1:1101:27014:17760_CONS_SUB_SUB	0.988095238	{'RefDB_MiFish': 'CES043'}	2	30875	Terapontidae	443751	Bidyanus	1	0	2	0	0	0	0	0	0	0	0	0	0	0	0	0	0	0	0	0	0	0	0	0	species	Bidyanus bidyanus	443752	['Bidyanus bidyanus']	Bidyanus bidyanus	443752	caccgcggttatacgagaggctcaagctgaaagacttcggcgtaaagcgtggttaaggagaacttacactaaagccgaatgccctcagagctgttatacgctcacgatggttagaagcccaattacgaaagtagctttgaacaacctgaacccacgaaagctatggca
M00607:191:000000000-BFK52:1:1101:4318:17838_CONS_SUB_SUB	0.988235294	{'RefDB_MiFish': 'CES087'}	13	130264	Galaxiidae	51242	Galaxias	1	0	13	0	0	0	0	0	0	0	0	0	0	0	0	0	0	0	0	0	0	0	0	0	species	Galaxias maculatus	61620	['Galaxias maculatus']	Galaxias maculatus	61620	caccgcggttatacgagagggccaagtagatagacaccggcgtaaagtgtggatagggatttgtcagctaaagccgaatacctccaaggctgttatacgcacccggaggtctgaagcccccttacgaaagtagctttattactagacctgaacccacgacagccacgaga
M00607:191:000000000-BFK52:1:1101:25957:17871_CONS_SUB_SUB	0.976190476	{'RefDB_MiFish': 'CES043'}	3	30875	Terapontidae	443751	Bidyanus	1	0	3	0	0	0	0	0	0	0	0	0	0	0	0	0	0	0	0	0	0	0	0	0	species	Bidyanus bidyanus	443752	['Bidyanus bidyanus']	Bidyanus bidyanus	443752	caccgcggttatacgagaggctcaagctgatagacttcggcgtaaagcgtggttaaggagaacttacactaaagccgaatgccctcagagctgttatacgctcacgatggttagaagcccaattacgaaagtagctttaaacaacctgagcccacgaaagccatgaaa
M00607:191:000000000-BFK52:1:1101:15293:18199_CONS_SUB_SUB	0.988235294	{'RefDB_MiFish': 'CES087'}	2	130264	Galaxiidae	51242	Galaxias	1	0	2	0	0	0	0	0	0	0	0	0	0	0	0	0	0	0	0	0	0	0	0	0	species	Galaxias maculatus	61620	['Galaxias maculatus']	Galaxias maculatus	61620	accgcggttatacgagagggccaagcagatagacatcggcgtaaagtgtggttagggatttgtcagctaaagccgaatacctccaaggctgttatacgcacccggaggtctgaagcccccttacgaaagtagctttattactagacctgaacccacgacagccacgaga
M00607:191:000000000-BFK52:1:1101:3907:18638_CONS_SUB_SUB	0.988235294	{'RefDB_MiFish': 'CES077'}	17	8015	Salmonidae	8016	Oncorhynchus	1	0	17	0	0	0	0	0	0	0	0	0	0	0	0	0	0	0	0	0	0	0	0	0	species	Oncorhynchus mykiss	8022	['Oncorhynchus mykiss']	Oncorhynchus mykiss	8022	caccgcggttatacgagaggccctagttgataactaccggcgtaaagagtggttatggaaaaatatttaataaagccgaacaccccctctgccgtcatacgcacctgggagcacgaagacctactgccaaagcagctttaactatgcctgaccccacgacagctaagaaa
M00607:191:000000000-BFK52:1:1101:9688:18776_CONS_SUB_SUB	0.988023952	{'RefDB_MiFish': 'CES016'}	2	8162	Percichthyidae	135753	Gadopsis	1	0	2	0	0	0	0	0	0	0	0	0	0	0	0	0	0	0	0	0	0	0	0	0	species	Gadopsis marmoratus	135755	['Gadopsis marmoratus']	Gadopsis marmoratus	135755	caccgcggttatacgagagacccaacttgataaaacacggcgtaaagcgtggttaagataaacccgaaataaagtcgaatatttccaaggctgttatacgcacccgaaaattagaagtccaaccacgaaagtgactttatatccctgagcccacgaaagccatgaaa
M00607:191:000000000-BFK52:1:1101:6780:18858_CONS_SUB_SUB	0.988095238	{'RefDB_MiFish': 'CES043'}	32	30875	Terapontidae	443751	Bidyanus	1	0	32	0	0	0	0	0	0	0	0	0	0	0	0	0	0	0	0	0	0	0	0	0	species	Bidyanus bidyanus	443752	['Bidyanus bidyanus']	Bidyanus bidyanus	443752	caccgcggttatacgagaggctcaagctgatagacttcggcgtaaagcgtggttaaggagaacttacactaaagccgaatgccctcagagctgttatacgctcacgatggttagaagcccatttacgaaagtagctttaaacaacctgaacccacgaaagccatggca
M00607:191:000000000-BFK52:1:1101:27649:18874_CONS_SUB_SUB	0.988023952	{'RefDB_MiFish': 'CES006'}	2	86197	Eleotridae	78194	Mogurnda	1	0	2	0	0	0	0	0	0	0	0	0	0	0	0	0	0	0	0	0	0	0	0	0	species	Mogurnda adspersa	78195	['Mogurnda adspersa']	Mogurnda adspersa	78195	caccgcggttatacgaggggctcaagttgatagccaccggcgtaaagagtggttaagaaaccttttactaaagccgaacatcttcaaagctgttatacgcacccgaaaacatgaagaacccttacgaaagtagctttaaacattctgaacccacgaaagctaggata
M00607:191:000000000-BFK52:1:1101:13257:21016_CONS_SUB_SUB	0.988439306	{'RefDB_MiFish': 'CES005'}	2	7953	Cyprinidae	7961	Cyprinus	1	0	2	0	0	0	0	0	0	0	0	0	0	0	0	0	0	0	0	0	0	0	0	0	species	Cyprinus carpio	7962	['Cyprinus carpio']	Cyprinus carpio	7962	accgcgattagacgagaggccctagttgatattacaacggcgtaaagggtggttaaggataaacaaaaataaagtcaaatggccccttggccgtcatacgcttctaggagtccgaagccctaatacgaaagtaactttaataaacccacctgaccccacgaaagctgagaaa
M00607:191:000000000-BFK52:1:1101:14908:21394_CONS_SUB_SUB	0.988700565	{'RefDB_MiFish': 'CES170'}	3	30997	Plotosidae	301281	Porochilus	1	0	3	0	0	0	0	0	0	0	0	0	0	0	0	0	0	0	0	0	0	0	0	0	species	Porochilus rendahli	337708	['Porochilus rendahli']	Porochilus rendahli	337708	caccgcggttatacgaaagaccctagttgatgctacggcgtaaagggtggttaggggaataataaaataaaaccaaagatcttctaagctgtcatacgcaccacgaagatacgaagtccaaatacgaaagtagttttaaatgacctttgaaacctgactccacgaaagctatgaaa
M00607:191:000000000-BFK52:1:1101:6363:21543_CONS_SUB_SUB	0.988023952	{'RefDB_MiFish': 'CES016'}	14	8162	Percichthyidae	135753	Gadopsis	1	0	14	0	0	0	0	0	0	0	0	0	0	0	0	0	0	0	0	0	0	0	0	0	species	Gadopsis marmoratus	135755	['Gadopsis marmoratus']	Gadopsis marmoratus	135755	caccgcggttatacgagagaccaaaattgataaagcacggcgtaaagcgtggttaagataaacccaaaataaagtcgaatatttccaaggctgttatacgcacccgaaaattagaagtccaaccacgaaagtgactttatatccctgagcccacgaaagccatgaaa
M00607:191:000000000-BFK52:1:1101:10251:22363_CONS_SUB_SUB	NA	NA	2	NA	NA	NA	NA	0	0	2	0	0	0	0	0	0	0	0	0	0	0	0	0	0	0	0	0	0	0	0	0	no rank	root	NA	NA	NA	1	caccgcggttatacgagagggccaagttgatagacatcggcgtaaagtgtggttagggatttgtcagctaaagccgaatacctccaaggctgttatacgcacccggaggtctgaagcccccttacgaaagtagctttaaacaacctgaacccacgaaagctatggca
M00607:191:000000000-BFK52:1:1101:10059:23098_CONS_SUB_SUB	0.988439306	{'RefDB_MiFish': 'CES005'}	21	7953	Cyprinidae	7961	Cyprinus	1	0	21	0	0	0	0	0	0	0	0	0	0	0	0	0	0	0	0	0	0	0	0	0	species	Cyprinus carpio	7962	['Cyprinus carpio']	Cyprinus carpio	7962	caccgcggttagacgagaggccctagttgatactacaacggcgtaaagggtggttaaggataaacaaaaataaagtcaaatggccccttggccgtcatacgcttctaggagtccgaagccctaatacgaaagtaactttaataaacccacctaaccccacgaaagctgagaaa
M00607:191:000000000-BFK52:1:1101:16261:23409_CONS_SUB_SUB	0.97740113	{'RefDB_MiFish': 'CES170'}	6	30997	Plotosidae	301281	Porochilus	1	0	6	0	0	0	0	0	0	0	0	0	0	0	0	0	0	0	0	0	0	0	0	0	species	Porochilus rendahli	337708	['Porochilus rendahli']	Porochilus rendahli	337708	caccgcagttatacgaaagaccctagttgatgcttacggcgtaaagggtggttaggggaataataaaataaaaccaaagatcttctaagctgtcatacgcaccacgaagatgcgaagtccaaatacgaaagtagttttaaatgatctttgaaacctgactctacgaaagctaagaaa
M00607:191:000000000-BFK52:1:1102:15926:2022_CONS_SUB_SUB	0.988023952	{'RefDB_MiFish': 'CES016'}	18	8162	Percichthyidae	135753	Gadopsis	1	0	18	0	0	0	0	0	0	0	0	0	0	0	0	0	0	0	0	0	0	0	0	0	species	Gadopsis marmoratus	135755	['Gadopsis marmoratus']	Gadopsis marmoratus	135755	caccgcggttatacgagagacccaaactgataaaacacggcgtaaagcgtggttaagataaacccaaaataaagtcgaatatttccaaggctgttatacgcacccgaaaattggaagtccaaccacgaaagtgactttatatccctgagcccacgaaagccatgaaa
M00607:191:000000000-BFK52:1:1102:8260:4920_CONS_SUB_SUB	0.988235294	{'RefDB_MiFish': 'CES077'}	4	8015	Salmonidae	8016	Oncorhynchus	1	0	4	0	0	0	0	0	0	0	0	0	0	0	0	0	0	0	0	0	0	0	0	0	species	Oncorhynchus mykiss	8022	['Oncorhynchus mykiss']	Oncorhynchus mykiss	8022	caccgcggttatacgagaggccctagttgataactaccggcgtaaagagtggttatggaaaaatatttaataaagccgaacaccccctcagccgtcatacgcacctgggagcacgaagacctactgcgaaagcagctttaactatgcctgaccccacgacagttgagaaa
M00607:191:000000000-BFK52:1:1102:19747:4921_CONS_SUB_SUB	1	{'RefDB_MiFish': 'CES012'}	43518	8162	Percichthyidae	135769	Nannoperca	1	0	23	0	7437	5510	4883	3039	6691	5413	5672	4850	0	0	0	0	0	0	0	0	0	0	0	0	species	Nannoperca australis	135770	['Nannoperca australis']	Nannoperca australis	135770	caccgcggttatacgagagacccaagttgatagacctcggcgtaaagcgtggttaggaaagaactaaaactaaagccgaacaccttcagaactgttatacgtatccgaaggtaagaagttcaactacgaaagtggctttatagcctctgaacccacgaaagctatggta
M00607:191:000000000-BFK52:1:1102:13813:5498_CONS_SUB_SUB	0.988095238	{'RefDB_MiFish': 'CES043'}	31	30875	Terapontidae	443751	Bidyanus	1	0	31	0	0	0	0	0	0	0	0	0	0	0	0	0	0	0	0	0	0	0	0	0	species	Bidyanus bidyanus	443752	['Bidyanus bidyanus']	Bidyanus bidyanus	443752	caccgcggttatacgagaggctcaagctgatagacttcggcgtaaagcgtggttaaggagaacttacactaaagccgaatgccctcagagctgttatacgctcacgaaggttagaagcccaactacgaaagtagctttaaacaacctgaacccacgaaagctatggca
M00607:191:000000000-BFK52:1:1102:7026:5861_CONS_SUB_SUB	NA	NA	3	NA	NA	NA	NA	0	0	3	0	0	0	0	0	0	0	0	0	0	0	0	0	0	0	0	0	0	0	0	0	no rank	root	NA	NA	NA	1	caccgcggttagacgagaggccctagttgatattacaacggcgtaaagggtggttagaaaacaaataaactaaagccaaacacttcccaagctgtcatacgctaccggacaaaacgaagccctataacgaaagtagctttaacacctttgaactcacgacagttgagaaa
M00607:191:000000000-BFK52:1:1102:22015:11965_CONS_SUB_SUB	0.988023952	{'RefDB_MiFish': 'CES016'}	17	8162	Percichthyidae	135753	Gadopsis	1	0	17	0	0	0	0	0	0	0	0	0	0	0	0	0	0	0	0	0	0	0	0	0	species	Gadopsis marmoratus	135755	['Gadopsis marmoratus']	Gadopsis marmoratus	135755	cgccgcggttatacgagagacccaaattgataaaacacggcgtaaagcgtggttaagataaacccaaaataaagtcgaatatttccaaggctgttatacgcacccgaaaattagaagcccaaccacgaaagtgactttatatccctgagcccacgaaagccatgaaa
M00607:191:000000000-BFK52:1:1102:26818:12002_CONS_SUB_SUB	0.988023952	{'RefDB_MiFish': 'CES016'}	2	8162	Percichthyidae	135753	Gadopsis	1	0	2	0	0	0	0	0	0	0	0	0	0	0	0	0	0	0	0	0	0	0	0	0	species	Gadopsis marmoratus	135755	['Gadopsis marmoratus']	Gadopsis marmoratus	135755	caccacggttatacgagagacccaaattgataaaacacggcgtaaagcgtggttaagataaacccaaaataaagtcgaatatttccaaggctgttatacgcacccgaaaattagaagtccaaccacgaaagtgactttatatccctgagcccacgaaagccacgaaa
M00607:191:000000000-BFK52:1:1102:22658:12876_CONS_SUB_SUB	0.988700565	{'RefDB_MiFish': 'CES170'}	7	30997	Plotosidae	301281	Porochilus	1	0	7	0	0	0	0	0	0	0	0	0	0	0	0	0	0	0	0	0	0	0	0	0	species	Porochilus rendahli	337708	['Porochilus rendahli']	Porochilus rendahli	337708	caccgcggttatacgaaaggccctagttgatgcttacggcgtaaagggtggctaggggaataataaaataaaaccaaagatcttctaagctgtcatacgcaccacgaagatacgaagtccaaatacgaaagtagttttaaatgacctttgaaacctgactccacgaaagctaagaaa
M00607:191:000000000-BFK52:1:1102:19252:12981_CONS_SUB_SUB	0.988439306	{'RefDB_MiFish': 'CES005'}	11	7953	Cyprinidae	7961	Cyprinus	1	0	11	0	0	0	0	0	0	0	0	0	0	0	0	0	0	0	0	0	0	0	0	0	species	Cyprinus carpio	7962	['Cyprinus carpio']	Cyprinus carpio	7962	caccacggttagacgagaggccctagtcgatattacaacggcgtaaagggtggttaaggataaacaaaaataaagtcaaatggccccttggccgtcatacgcttctaggagtccgaagccctaatacgaaagtaactttaataaacccacctgaccccacgaaagctgagaaa
M00607:191:000000000-BFK52:1:1102:12254:13720_CONS_SUB_SUB	0.988235294	{'RefDB_MiFish': 'CES087'}	14	130264	Galaxiidae	51242	Galaxias	1	0	14	0	0	0	0	0	0	0	0	0	0	0	0	0	0	0	0	0	0	0	0	0	species	Galaxias maculatus	61620	['Galaxias maculatus']	Galaxias maculatus	61620	caccgcggttatacgagagggccaagtagatagacattggcgtaaagtgtggttagggatttgtcagctaaagccgaatacctccaaggctgttatacgcacccggaggtcagaagcccccttacgaaagtagctttattactagacctgaacccacgacagccacgaga
M00607:191:000000000-BFK52:1:1102:14380:13794_CONS_SUB_SUB	0.988023952	{'RefDB_MiFish': 'CES016'}	16	8162	Percichthyidae	135753	Gadopsis	1	0	16	0	0	0	0	0	0	0	0	0	0	0	0	0	0	0	0	0	0	0	0	0	species	Gadopsis marmoratus	135755	['Gadopsis marmoratus']	Gadopsis marmoratus	135755	caccgcggttatacgagagacccaaattgataaaacacggcgtaaagagtggttaagataaacccaaaataaagtcgaatatttccaaggctgttatacgcacccgaaaattagaagtccaaccacgaaagtgactttacatccctgagcccacgaaagccatgaaa
M00607:191:000000000-BFK52:1:1102:27345:14393_CONS_SUB_SUB	0.988023952	{'RefDB_MiFish': 'CES006'}	25	86197	Eleotridae	78194	Mogurnda	1	0	25	0	0	0	0	0	0	0	0	0	0	0	0	0	0	0	0	0	0	0	0	0	species	Mogurnda adspersa	78195	['Mogurnda adspersa']	Mogurnda adspersa	78195	caccgcggttatacgagaggctcaagttgatagccaccggcgtaaagagtggttaagaaaccttttactaaagccgaacattctcaaagctgttatacgcacccgaaaacatgaagaacccttacgaaagtagctttaaacattctgaacccacgaaagctaggtta
M00607:191:000000000-BFK52:1:1102:15093:16380_CONS_SUB_SUB	0.988700565	{'RefDB_MiFish': 'CES170'}	5	30997	Plotosidae	301281	Porochilus	1	0	5	0	0	0	0	0	0	0	0	0	0	0	0	0	0	0	0	0	0	0	0	0	species	Porochilus rendahli	337708	['Porochilus rendahli']	Porochilus rendahli	337708	caccgcggttatacgaaagaccctagttgatgcttacggcgtaaagggtggttagggggataataaaataaaaccaaagatcttctaagctgtcatacgcaccacgaagatacgaagtccgaatacgaaagtagttttaaatgacctttgaaacctgactccacgaaagctaagaaa
M00607:191:000000000-BFK52:1:1102:21978:18777_CONS_SUB_SUB	0.988023952	{'RefDB_MiFish': 'CES006'}	21	86197	Eleotridae	78194	Mogurnda	1	0	21	0	0	0	0	0	0	0	0	0	0	0	0	0	0	0	0	0	0	0	0	0	species	Mogurnda adspersa	78195	['Mogurnda adspersa']	Mogurnda adspersa	78195	caccgcggttatacgagaggcccaagttgatagccaccggcgtaaagagcggttaagaaaccttttactaaagccgaacattttcaaagctgttatacgcacccgaaaacatgaagaacccttacgaaagtagctttaaacattctgaacccacgaaagctaggata
M00607:191:000000000-BFK52:1:1102:12787:21096_CONS_SUB_SUB	0.988023952	{'RefDB_MiFish': 'CES016'}	2	8162	Percichthyidae	135753	Gadopsis	1	0	2	0	0	0	0	0	0	0	0	0	0	0	0	0	0	0	0	0	0	0	0	0	species	Gadopsis marmoratus	135755	['Gadopsis marmoratus']	Gadopsis marmoratus	135755	accacggttatacgagagacccaaattgataaaacacggcgtaaagcgtggttaagataaacccaaaataaagtcgaatatttccaaggctgttatacgcacccgaaaattagaagtccaaccacgaaagtgactttatatccctgagcccacgaaagccatgaaa
M00607:191:000000000-BFK52:1:1102:23020:21350_CONS_SUB_SUB	0.988700565	{'RefDB_MiFish': 'CES170'}	17	30997	Plotosidae	301281	Porochilus	1	0	17	0	0	0	0	0	0	0	0	0	0	0	0	0	0	0	0	0	0	0	0	0	species	Porochilus rendahli	337708	['Porochilus rendahli']	Porochilus rendahli	337708	caccgcggttatacgaaagaccctagttgatgcttacggcgtaaagggtggttaggggaataataaaataaaaccaaagatcttcaaagctgccatacgcaccacgaagatacgaagtccaaatacgaaagtagttttaaatgacctttgaaacctgactccacgaaagctaagaaa
M00607:191:000000000-BFK52:1:1102:11519:23072_CONS_SUB_SUB	0.98816568	{'RefDB_MiFish': 'CES080'}	19	7934	Anguillidae	7935	Anguilla	1	0	19	0	0	0	0	0	0	0	0	0	0	0	0	0	0	0	0	0	0	0	0	0	species	Anguilla australis	7940	['Anguilla australis']	Anguilla australis	7940	caccgcggttatacgagggactcaaattgatattacacggcgtgaagcgtgattagaaaacaaataaactaaagccaaacacttcccaagccgtcatacgctaccggacaaaacgaagccctataacgaaagtagctttaacacctttgaactcacgacagttgagaaa
M00607:191:000000000-BFK52:1:1102:10073:23823_CONS_SUB_SUB	0.988439306	{'RefDB_MiFish': 'CES005'}	2	7953	Cyprinidae	7961	Cyprinus	1	0	2	0	0	0	0	0	0	0	0	0	0	0	0	0	0	0	0	0	0	0	0	0	species	Cyprinus carpio	7962	['Cyprinus carpio']	Cyprinus carpio	7962	caccgcggttatacgggaggccctagttgatattacaacggcgtaaagggtggttaaggataaacaaaaataaagtcaaatggccccttggccgtcatacgcttctaggagtccgaagccctaatacgaaagtaactttaataaacccacctgaccccacgaaagctgagaaa
M00607:191:000000000-BFK52:1:1103:19575:3219_CONS_SUB_SUB	0.982035928	{'RefDB_MiFish': 'CES016'}	13	8162	Percichthyidae	135753	Gadopsis	1	0	13	0	0	0	0	0	0	0	0	0	0	0	0	0	0	0	0	0	0	0	0	0	species	Gadopsis marmoratus	135755	['Gadopsis marmoratus']	Gadopsis marmoratus	135755	caccgcggttatacgagagacccaaattgataaaacacggcgtaaagcgtggttaagataaacccaaaataaagtcgaatacttccagggctgttatacgcacccgaaaattagaagtccaaccacgaaagtgtctttatatccctgagcccacgaaagccatgaaa
M00607:191:000000000-BFK52:1:1103:6653:4421_CONS_SUB_SUB	0.970588235	{'RefDB_MiFish': 'CES087'}	12	130264	Galaxiidae	51242	Galaxias	1	0	12	0	0	0	0	0	0	0	0	0	0	0	0	0	0	0	0	0	0	0	0	0	species	Galaxias maculatus	61620	['Galaxias maculatus']	Galaxias maculatus	61620	caccgcggttatacgagagggccaagtagatagacatcggcgtaaagtgtggttagggatttgtcagctaaagccgaatacctccaaggctattatacgcacccggaggtccgaagtccccttacgaaagtagctttattactagacctgaacccacgacggctacgaga
M00607:191:000000000-BFK52:1:1103:9144:5786_CONS_SUB_SUB	0.988023952	{'RefDB_MiFish': 'CES016'}	35	8162	Percichthyidae	135753	Gadopsis	1	0	35	0	0	0	0	0	0	0	0	0	0	0	0	0	0	0	0	0	0	0	0	0	species	Gadopsis marmoratus	135755	['Gadopsis marmoratus']	Gadopsis marmoratus	135755	caccgcggttatacgggagacccaaattgataaaacacggcgtaaagcgcggttaagataaacccaaaataaagtcgaatatttccaaggctgttatacgcacccgaaaattagaagtccaaccacgaaagtgactttatatccctgagcccacgaaagccatgaaa
M00607:191:000000000-BFK52:1:1103:16277:6533_CONS_SUB_SUB	0.988023952	{'RefDB_MiFish': 'CES006'}	13	86197	Eleotridae	78194	Mogurnda	1	0	13	0	0	0	0	0	0	0	0	0	0	0	0	0	0	0	0	0	0	0	0	0	species	Mogurnda adspersa	78195	['Mogurnda adspersa']	Mogurnda adspersa	78195	caccgcggttatacgagaggctcaagttgatagccaccggcgtaaagagtggttaagaaaccttttactaaagccgaacattttcaaaactgttatacgcacccgaaaacatgaagaacccttacgaaagtagctttaaacattctgaacccccgaaagctaggata
M00607:191:000000000-BFK52:1:1103:16265:6595_CONS_SUB_SUB	0.988023952	{'RefDB_MiFish': 'CES016'}	34	8162	Percichthyidae	135753	Gadopsis	1	0	34	0	0	0	0	0	0	0	0	0	0	0	0	0	0	0	0	0	0	0	0	0	species	Gadopsis marmoratus	135755	['Gadopsis marmoratus']	Gadopsis marmoratus	135755	caccgcggttatgcgagagacccaaattgataaagcacggcgtaaagcgtggttaagataaacccaaaataaagtcgaatatttccaaggctgttatacgcacccgaaaattagaagtccaaccacgaaagtgactttatatccctgagcccacgaaagccatgaaa
M00607:191:000000000-BFK52:1:1103:21133:7304_CONS_SUB_SUB	0.982352941	{'RefDB_MiFish': 'CES087'}	9	130264	Galaxiidae	51242	Galaxias	1	0	9	0	0	0	0	0	0	0	0	0	0	0	0	0	0	0	0	0	0	0	0	0	species	Galaxias maculatus	61620	['Galaxias maculatus']	Galaxias maculatus	61620	caccgcggttatacgagagggccaagtagataggcatcggcgtaaagtgtggttagggatttgtcagctatagccgaatacctccaaggctgttatacgcacccggaggtctgaagcccccttacgaaagtagctttattgctagacctgaacccacgacagccacgaga
M00607:191:000000000-BFK52:1:1103:21939:11222_CONS_SUB_SUB	0.988095238	{'RefDB_MiFish': 'CES043'}	30	30875	Terapontidae	443751	Bidyanus	1	0	30	0	0	0	0	0	0	0	0	0	0	0	0	0	0	0	0	0	0	0	0	0	species	Bidyanus bidyanus	443752	['Bidyanus bidyanus']	Bidyanus bidyanus	443752	caccgcggttatacgagaggctcaagctgatagacttcagcgtaaagcgtggttaaggagaacttacactaaagccgaatgcccccagagctgttatacgctcacgatggttagaagcccaattacgaaagtagctttaaacaacctgaacccacgaaagctatggca
M00607:191:000000000-BFK52:1:1103:18966:12880_CONS_SUB_SUB	0.988023952	{'RefDB_MiFish': 'CES006'}	32	86197	Eleotridae	78194	Mogurnda	1	0	32	0	0	0	0	0	0	0	0	0	0	0	0	0	0	0	0	0	0	0	0	0	species	Mogurnda adspersa	78195	['Mogurnda adspersa']	Mogurnda adspersa	78195	taccgtggttatacgagaggctcaagttgatagccaccggcgtaaagagtggttaagaaaccttttactaaagccgaacattttcaaagctgttatacgcacccgaaaacatgaagaacccttacgaaagtagctttaaacattctgaacccacgaaagctaggata
M00607:191:000000000-BFK52:1:1103:4360:13793_CONS_SUB_SUB	0.982035928	{'RefDB_MiFish': 'CES006'}	18	86197	Eleotridae	78194	Mogurnda	1	0	18	0	0	0	0	0	0	0	0	0	0	0	0	0	0	0	0	0	0	0	0	0	species	Mogurnda adspersa	78195	['Mogurnda adspersa']	Mogurnda adspersa	78195	caccgcggttatacgagaggctcaagttgatagccaccggcgtaaagagtggttaagagaccttttactaaagccgaacatcttcaaagctgttatacgcacccgaaaacatgaagaacccttacgaaagtagctttaaacattctgaacctacgaaagctaggata
M00607:191:000000000-BFK52:1:1103:11594:14307_CONS_SUB_SUB	0.988235294	{'RefDB_MiFish': 'CES087'}	5	130264	Galaxiidae	51242	Galaxias	1	0	5	0	0	0	0	0	0	0	0	0	0	0	0	0	0	0	0	0	0	0	0	0	species	Galaxias maculatus	61620	['Galaxias maculatus']	Galaxias maculatus	61620	caccgcggttatacgagagggccaagtagataggcatcggcgtaaagtgtggttagggatttgtcagctatagccgaatacctccaaggctgttatacgcacccggaggtctgaagcccccttacgaaagtagctttattactagacctgaacccacgacagccacgaga
M00607:191:000000000-BFK52:1:1103:9833:14335_CONS_SUB_SUB	0.988023952	{'RefDB_MiFish': 'CES016'}	18	8162	Percichthyidae	135753	Gadopsis	1	0	18	0	0	0	0	0	0	0	0	0	0	0	0	0	0	0	0	0	0	0	0	0	species	Gadopsis marmoratus	135755	['Gadopsis marmoratus']	Gadopsis marmoratus	135755	caccgcggttatacgagagacccaaattgataaaacacggcgtaaagcgtggctaagataaacccaaaataaagtcgaatatttccaaggctgttatacgcactcgaaaattagaagtccaaccacgaaagtgactttatatccctgagcccacgaaagccatgaaa
M00607:191:000000000-BFK52:1:1103:10699:21492_CONS_SUB_SUB	0.982035928	{'RefDB_MiFish': 'CES016'}	8	8162	Percichthyidae	135753	Gadopsis	1	0	8	0	0	0	0	0	0	0	0	0	0	0	0	0	0	0	0	0	0	0	0	0	species	Gadopsis marmoratus	135755	['Gadopsis marmoratus']	Gadopsis marmoratus	135755	caccgcggttatacgagagacccaaattgataaaacacggcgtaaagcgtggttaagataaaccaaaataaagtcgaatattcccaagactgttatacgcacccgaaaattagaagtccaaccacgaaagtgactttatatccctgagcccacgaaagccatgaaa
M00607:191:000000000-BFK52:1:1103:21625:22375_CONS_SUB_SUB	0.982248521	{'RefDB_MiFish': 'CES080'}	4	7934	Anguillidae	7935	Anguilla	1	0	4	0	0	0	0	0	0	0	0	0	0	0	0	0	0	0	0	0	0	0	0	0	species	Anguilla australis	7940	['Anguilla australis']	Anguilla australis	7940	caccgcggttatacgagggactaaaattgatattacacggcgtaaagcgtgattagaaaacaaataaactaaagccaaacacttcccaagctgtcatacgcttccggacaaaacgaagccctataacgaaagtagctctaacacctttgaactcacgacagttgagaaa
M00607:191:000000000-BFK52:1:1104:7700:4660_CONS_SUB_SUB	0.988235294	{'RefDB_MiFish': 'CES077'}	18	8015	Salmonidae	8016	Oncorhynchus	1	0	18	0	0	0	0	0	0	0	0	0	0	0	0	0	0	0	0	0	0	0	0	0	species	Oncorhynchus mykiss	8022	['Oncorhynchus mykiss']	Oncorhynchus mykiss	8022	caccgcggttatacgagaggccctagttgataactaccggcgtaaagagtggttatggaaaaatatttaataaagccgaacaccccctcagccgtcatacgcacctgggagcacgaagacctactgcgatagcagctttaactatgcctgaccccacgacagttaagaaa
M00607:191:000000000-BFK52:1:1104:17491:6104_CONS_SUB_SUB	0.988095238	{'RefDB_MiFish': 'CES043'}	18	30875	Terapontidae	443751	Bidyanus	1	0	18	0	0	0	0	0	0	0	0	0	0	0	0	0	0	0	0	0	0	0	0	0	species	Bidyanus bidyanus	443752	['Bidyanus bidyanus']	Bidyanus bidyanus	443752	taccgcggttatacgagaggctcaagctgatagacttcggcgtaaagcgtggttaaggagaacttacactaaagccgaatgccctcagagctgttatacgcacacgatggttagaagcccaattacgaaagtagctttaaacaacctgaacccacgaaagctatggca
M00607:191:000000000-BFK52:1:1104:21620:6182_CONS_SUB_SUB	0.98816568	{'RefDB_MiFish': 'CES080'}	8	7934	Anguillidae	7935	Anguilla	1	0	8	0	0	0	0	0	0	0	0	0	0	0	0	0	0	0	0	0	0	0	0	0	species	Anguilla australis	7940	['Anguilla australis']	Anguilla australis	7940	caccgcggttatacgagggactcaaattgatattacacggcgtaaagcgtgattagaaaacaaataaactaaagccaaacacttcccaagctgtcatacgcttccggacaaaacgaagccctataacgaaagtagctctaacacctttgaactcacgacagttgagaaa
M00607:191:000000000-BFK52:1:1104:26378:6588_CONS_SUB_SUB	0.982035928	{'RefDB_MiFish': 'CES006'}	3	86197	Eleotridae	78194	Mogurnda	1	0	3	0	0	0	0	0	0	0	0	0	0	0	0	0	0	0	0	0	0	0	0	0	species	Mogurnda adspersa	78195	['Mogurnda adspersa']	Mogurnda adspersa	78195	caccgcggttagacgagaggccctagttgatagccaccggcgtaaagagtggttaagaaaccttttactaaagccgaacattttcaaagctgttatacgcacccgaaaacatgaagaacccttacgaaagtagctttaaacattctgaacccacgaaagctaggata
M00607:191:000000000-BFK52:1:1104:15138:8105_CONS_SUB_SUB	0.98265896	{'RefDB_MiFish': 'CES005'}	20	7953	Cyprinidae	7961	Cyprinus	1	0	20	0	0	0	0	0	0	0	0	0	0	0	0	0	0	0	0	0	0	0	0	0	species	Cyprinus carpio	7962	['Cyprinus carpio']	Cyprinus carpio	7962	caccacggttagacgagaggccctagtcgatattacaacggcgtaaagggtggttaaggataaacaaaaataaagtcaaatggccccttggccgtcatacgcttctaggagtccgaagccctaatacgaaagtaactttaataaacccacctgaccccacgatagctgagaaa
M00607:191:000000000-BFK52:1:1104:8105:9854_CONS_SUB_SUB	0.988235294	{'RefDB_MiFish': 'CES077'}	2	8015	Salmonidae	8016	Oncorhynchus	1	0	2	0	0	0	0	0	0	0	0	0	0	0	0	0	0	0	0	0	0	0	0	0	species	Oncorhynchus mykiss	8022	['Oncorhynchus mykiss']	Oncorhynchus mykiss	8022	caccgcggttatacgagaggccctagttgataactaccggcgtaaagagtggttatggaaaaatatttaataaagccgaacaccccctcagccgtcatacgcacctgggagcacgaagacctactgcgaaagcagcttaactatgcctgaccccactacagctaagaaa
M00607:191:000000000-BFK52:1:1104:8781:10065_CONS_SUB_SUB	0.994285714	{'RefDB_MiFish': 'CES001'}	15	30997	Plotosidae	301283	Neosilurus	1	0	15	0	0	0	0	0	0	0	0	0	0	0	0	0	0	0	0	0	0	0	0	0	species	Neosilurus hyrtlii	301284	['Neosilurus hyrtlii']	Neosilurus hyrtlii	301284	caccgcggttatacgaaagaccctagctgatgtccacggcgtaaagggtggttaaggaactaataaaataaaaccaaaggtcttctaagctgtcatacgcaccgcgaagatacgaagcccaaatacgaaagtagttttagacaattttaaacctgaccccacgaaagctaagaaa
M00607:191:000000000-BFK52:1:1104:21471:10089_CONS_SUB_SUB	NA	NA	6	NA	NA	NA	NA	0	0	4	2	0	0	0	0	0	0	0	0	0	0	0	0	0	0	0	0	0	0	0	0	no rank	root	NA	NA	NA	1	caccgcggttatacgagaggctcaagctgatagacttcggcgtaaagcgtggttaaggagaacttacactaaagccgaatgccctcaaagctgttatacgcacccgaaaacatgaagaacccttacgaaagtagctttaaacattctgaacccacgaaagctaggata
M00607:191:000000000-BFK52:1:1104:27171:12534_CONS_SUB_SUB	0.98816568	{'RefDB_MiFish': 'CES080'}	15	7934	Anguillidae	7935	Anguilla	1	0	15	0	0	0	0	0	0	0	0	0	0	0	0	0	0	0	0	0	0	0	0	0	species	Anguilla australis	7940	['Anguilla australis']	Anguilla australis	7940	caccgcggttatacgacggactcaaattgatattacacggcgtaaagcgtgattagaaaacaaataaactaaagccaaacacttcccaagctgtcatacgctaccggacaaaacgaagccctttaacgaaagtagctttaacacctttgaactcacgacagttgagaaa
M00607:191:000000000-BFK52:1:1104:18574:13293_CONS_SUB_SUB	0.98816568	{'RefDB_MiFish': 'CES080'}	5	7934	Anguillidae	7935	Anguilla	1	0	5	0	0	0	0	0	0	0	0	0	0	0	0	0	0	0	0	0	0	0	0	0	species	Anguilla australis	7940	['Anguilla australis']	Anguilla australis	7940	caccgcggttatacgagggactcaaattgatattacacggcgtaaagcgtgattagaaaacaaataaactaaagccaaacacttaccaagctgtcatacgctaccggacaaaacgaagccctataacgaaagtagctttaacacctttgaactcgcgacagttgagaaa
M00607:191:000000000-BFK52:1:1104:26897:13560_CONS_SUB_SUB	NA	NA	2	NA	NA	NA	NA	0	0	2	0	0	0	0	0	0	0	0	0	0	0	0	0	0	0	0	0	0	0	0	0	no rank	root	NA	NA	NA	1	caccgcggttatacgagggactcaaattgatattacacggcgtaaagcgtgattagaaaacaaataaactaaagccaaacacttcccaagctgtcatacgctaccggacaaaacgaagccctataacgaaagtagctttaaacaacctgaacccacgaaagctatggca
M00607:191:000000000-BFK52:1:1104:22574:14968_CONS_SUB_SUB	0.98816568	{'RefDB_MiFish': 'CES080'}	2	7934	Anguillidae	7935	Anguilla	1	0	2	0	0	0	0	0	0	0	0	0	0	0	0	0	0	0	0	0	0	0	0	0	species	Anguilla australis	7940	['Anguilla australis']	Anguilla australis	7940	caccgcggttatacgagggactcaaattgatattacacggcgtaaagcgtgattagaaaacaaataaactaaagccaaacacttcccaagctgtcatacgctaccggacaaaacgaagccctacaacgaaagtagctttaacacctttgaactctcgacagttgagaaa
M00607:191:000000000-BFK52:1:1104:5980:15653_CONS_SUB_SUB	0.988235294	{'RefDB_MiFish': 'CES077'}	15	8015	Salmonidae	8016	Oncorhynchus	1	0	15	0	0	0	0	0	0	0	0	0	0	0	0	0	0	0	0	0	0	0	0	0	species	Oncorhynchus mykiss	8022	['Oncorhynchus mykiss']	Oncorhynchus mykiss	8022	caccgcggttatacgagaggccctagttgataactaccggcgtaaggagtggttatggaaaaatatttaatagagccgaacaccccctcagccgtcatacgcacctgggagcacgaagacctactgcgaaagcagctttaactatgcctgaccccacgacagctaagaaa
M00607:191:000000000-BFK52:1:1104:6212:16626_CONS_SUB_SUB	0.982035928	{'RefDB_MiFish': 'CES006'}	4	86197	Eleotridae	78194	Mogurnda	1	0	4	0	0	0	0	0	0	0	0	0	0	0	0	0	0	0	0	0	0	0	0	0	species	Mogurnda adspersa	78195	['Mogurnda adspersa']	Mogurnda adspersa	78195	caccgcggttatacgagaggctcaagttgatagccaccggcgtaaagagtggttaagaaaccttttactagagccgaacattttcaaagctgttatacgcacccgaaaacattaagagcccttacgaaagtagctttaaacattctgaacccacgaaagctaggata
M00607:191:000000000-BFK52:1:1104:20487:17085_CONS_SUB_SUB	0.988235294	{'RefDB_MiFish': 'CES087'}	9	130264	Galaxiidae	51242	Galaxias	1	0	9	0	0	0	0	0	0	0	0	0	0	0	0	0	0	0	0	0	0	0	0	0	species	Galaxias maculatus	61620	['Galaxias maculatus']	Galaxias maculatus	61620	caccgcggttatacgagagggccaagttgatagacatcggcgtaaagtgtggttagggatttgtcagctaaagccgaatacctacaaggctgttatacgcacccggaggtctgaagcccccttacgaaagtagctttattactagacctgaacccacgacagccacgaga
M00607:191:000000000-BFK52:1:1104:27740:18135_CONS_SUB_SUB	0.988023952	{'RefDB_MiFish': 'CES016'}	2	8162	Percichthyidae	135753	Gadopsis	1	0	2	0	0	0	0	0	0	0	0	0	0	0	0	0	0	0	0	0	0	0	0	0	species	Gadopsis marmoratus	135755	['Gadopsis marmoratus']	Gadopsis marmoratus	135755	accgcggttatacgagagacccaaattgataaaacacggcgtaaagcgtggttaagataaacccaaaataaagtcgaatatttccaatgctgttatacgcacccgaaaattagaagtccaaccacgaaagtgactttatatccctgagcccacgaaagccatgaaa
M00607:191:000000000-BFK52:1:1104:21493:20668_CONS_SUB_SUB	0.988023952	{'RefDB_MiFish': 'CES006'}	14	86197	Eleotridae	78194	Mogurnda	1	0	14	0	0	0	0	0	0	0	0	0	0	0	0	0	0	0	0	0	0	0	0	0	species	Mogurnda adspersa	78195	['Mogurnda adspersa']	Mogurnda adspersa	78195	caccgcggttatacgagaggctcaagttgatagccaccggcgtaaagagtggtcaagaaaccttttactaaagccgaacattttcaaagctgttatacgcacccgaaaacatgaagaacccttacgaaagtagctttaaacattctgaacccacgaaagccaggata
M00607:191:000000000-BFK52:1:1105:26810:15691_CONS_SUB_SUB	0.976047904	{'RefDB_MiFish': 'CES016'}	4	8162	Percichthyidae	135753	Gadopsis	1	0	2	2	0	0	0	0	0	0	0	0	0	0	0	0	0	0	0	0	0	0	0	0	species	Gadopsis marmoratus	135755	['Gadopsis marmoratus']	Gadopsis marmoratus	135755	caccgcggttatacgagagacccaaattgataaaacacggcgtaaagcgtggttaagataaacccaaaataaagtcgaatatttccaaggctgttatacgcacccgaaaattagaagtccaaccacgaaagtgactttatatccctgaacccacgaaagctaggata
M00607:191:000000000-BFK52:1:1105:20583:17676_CONS_SUB_SUB	0.988023952	{'RefDB_MiFish': 'CES006'}	2	86197	Eleotridae	78194	Mogurnda	1	0	2	0	0	0	0	0	0	0	0	0	0	0	0	0	0	0	0	0	0	0	0	0	species	Mogurnda adspersa	78195	['Mogurnda adspersa']	Mogurnda adspersa	78195	caccgcggttatacgagaggctcaagttgatagccaccggcgtaaagagtggttaagagaccttttactaaagccgaacatcttcaaagctgttatacgcacccgaaaacatgaagaacccttacgaaagtagctttaaacattctgaacccacgaaagctaggata
M00607:191:000000000-BFK52:1:1105:11988:20949_CONS_SUB_SUB	0.988023952	{'RefDB_MiFish': 'CES016'}	2	8162	Percichthyidae	135753	Gadopsis	1	0	2	0	0	0	0	0	0	0	0	0	0	0	0	0	0	0	0	0	0	0	0	0	species	Gadopsis marmoratus	135755	['Gadopsis marmoratus']	Gadopsis marmoratus	135755	caccgcggttatacgagagacccaaattgataaaacacggcgtaaagcgtggtcaagataaacccaaaataaagtcgaatatttccaaggctgttatacgcacccgaaaattagaagtccaaccacgaaagtgactttatatccctgagcccacgagagccatgaaa
M00607:191:000000000-BFK52:1:1106:27054:8630_CONS_SUB_SUB	NA	NA	3	NA	NA	NA	NA	0	0	3	0	0	0	0	0	0	0	0	0	0	0	0	0	0	0	0	0	0	0	0	0	no rank	root	NA	NA	NA	1	caccgcggttatacgagagggccaagtagatagacatcggcgtaaagtgtggttagggatttgtcagctaaagccgaatacctccaaggctgttatacgctcacgatggttagaagcccaattacgaaagtagctttaaacaacctgaacccacgaaagctatggca
M00607:191:000000000-BFK52:1:1106:16702:10571_CONS_SUB_SUB	0.988023952	{'RefDB_MiFish': 'CES006'}	4	86197	Eleotridae	78194	Mogurnda	1	0	4	0	0	0	0	0	0	0	0	0	0	0	0	0	0	0	0	0	0	0	0	0	species	Mogurnda adspersa	78195	['Mogurnda adspersa']	Mogurnda adspersa	78195	ctccgcggttatacgagaggctcaagttgatagccacctgcgtaaagagtggttaagaaaccttttactaaagccgaacattttcaaagctgttatacgcacccgaaaacatgaagaacccttacgaaagtagctttaaacattctgaacccacgaaagctaggata
M00607:191:000000000-BFK52:1:1106:22071:13816_CONS_SUB_SUB	0.982248521	{'RefDB_MiFish': 'CES080'}	2	7934	Anguillidae	7935	Anguilla	1	0	2	0	0	0	0	0	0	0	0	0	0	0	0	0	0	0	0	0	0	0	0	0	species	Anguilla australis	7940	['Anguilla australis']	Anguilla australis	7940	accgcggttatacgagggactcaaattgatattacacggcgtgaagcgtgattagaaaacaaataaactaaagccaaacacttcccaagccgtcatacgctaccggacaaaacgaagccctataacgaaagtagctttaacacctttgaactcacgacagttgagaaa
M00607:191:000000000-BFK52:1:1106:19740:15516_CONS_SUB_SUB	NA	NA	2	NA	NA	NA	NA	0	0	2	0	0	0	0	0	0	0	0	0	0	0	0	0	0	0	0	0	0	0	0	0	no rank	root	NA	NA	NA	1	caccgcggttatacgagaggctcaagttgatagccaccggcgtaaagagtggttaagaaaccttttactaaagccgaacaccccctcagccgtcatacgcacctgggagcacgaagacctactgcgaaagcagctttaactatgcctgaccccacgacagctaagaaa
M00607:191:000000000-BFK52:1:1106:26061:18796_CONS_SUB_SUB	NA	NA	2	NA	NA	NA	NA	0	0	2	0	0	0	0	0	0	0	0	0	0	0	0	0	0	0	0	0	0	0	0	0	no rank	root	NA	NA	NA	1	caccgcggttatacgggagacccaaattgataaaacacggcgtaaagcgcggttaagataaacccaaaataaagtcgaatatttccaaggctgttatacgcacccggaggtctgaagcccccttacgaaagtagctttattactagacctgaacccacgacagccacgaga
M00607:191:000000000-BFK52:1:1106:15347:18960_CONS_SUB_SUB	0.988235294	{'RefDB_MiFish': 'CES077'}	7	8015	Salmonidae	8016	Oncorhynchus	1	0	7	0	0	0	0	0	0	0	0	0	0	0	0	0	0	0	0	0	0	0	0	0	species	Oncorhynchus mykiss	8022	['Oncorhynchus mykiss']	Oncorhynchus mykiss	8022	caccgcggttacacgagaggccctagttgataactaccggcgtaaagagtggttatggaaaaatatttaataaagccgaacaccccctcagccgttatacgcacctgggagcacgaagacctactgcgaaagcagctttaactatgcctgaccccacgacagctaagaaa
M00607:191:000000000-BFK52:1:1106:9119:20451_CONS_SUB_SUB	0.988023952	{'RefDB_MiFish': 'CES016'}	2	8162	Percichthyidae	135753	Gadopsis	1	0	2	0	0	0	0	0	0	0	0	0	0	0	0	0	0	0	0	0	0	0	0	0	species	Gadopsis marmoratus	135755	['Gadopsis marmoratus']	Gadopsis marmoratus	135755	caccgcggttatacgagagacccaaattgataaaacacggcgtaaagcgtggttaagataagcccaaattaaagtcgaatatttccaaggctgttatacgcacccgaaaattagaagtccaaccacgaaagtgactttatatccctgagcccacgaaagccatgaaa
M00607:191:000000000-BFK52:1:1106:11998:20542_CONS_SUB_SUB	0.988095238	{'RefDB_MiFish': 'CES043'}	6	30875	Terapontidae	443751	Bidyanus	1	0	6	0	0	0	0	0	0	0	0	0	0	0	0	0	0	0	0	0	0	0	0	0	species	Bidyanus bidyanus	443752	['Bidyanus bidyanus']	Bidyanus bidyanus	443752	caccgcggttatacgagaggctcaagctgatagacttcggcgtaaagcgtggttaaggagaacttacactaacgccgaatgccctcagagctgttatacgctcacgatggttagaagccaaattacgaaagtagctttaaacaacctgaacccacgaaagctatggca
M00607:191:000000000-BFK52:1:1106:17405:20971_CONS_SUB_SUB	0.988023952	{'RefDB_MiFish': 'CES006'}	4	86197	Eleotridae	78194	Mogurnda	1	0	4	0	0	0	0	0	0	0	0	0	0	0	0	0	0	0	0	0	0	0	0	0	species	Mogurnda adspersa	78195	['Mogurnda adspersa']	Mogurnda adspersa	78195	caccgcggttatacgagaggctcaagttgatagccacctgcgtaaagagtggttaagaaaccttttactaaagccgaacattttcaaagctgttatatgcacccgaaaacatgaagaacccttacgaaagtagctttaaacattctgaacccacgaaagctaggata
M00607:191:000000000-BFK52:1:1106:17901:24837_CONS_SUB_SUB	0.988235294	{'RefDB_MiFish': 'CES077'}	7	8015	Salmonidae	8016	Oncorhynchus	1	0	7	0	0	0	0	0	0	0	0	0	0	0	0	0	0	0	0	0	0	0	0	0	species	Oncorhynchus mykiss	8022	['Oncorhynchus mykiss']	Oncorhynchus mykiss	8022	caccgcggttatacgagaggccctagttgataactaccggcgtaaagagtggttatggaaaaatatttaataaagccgaacaccccctcagccgtcatacgcacctgggagcacgaagacctactgcgaaagcagctttaactaagcctgaccccgcgacagctaagaaa
M00607:191:000000000-BFK52:1:1107:19396:3466_CONS_SUB_SUB	0.988095238	{'RefDB_MiFish': 'CES043'}	5	30875	Terapontidae	443751	Bidyanus	1	0	5	0	0	0	0	0	0	0	0	0	0	0	0	0	0	0	0	0	0	0	0	0	species	Bidyanus bidyanus	443752	['Bidyanus bidyanus']	Bidyanus bidyanus	443752	caccgcggttatacgagaggctcaggctgatagacttcggcgtaaagcgtggttaaggagaccttacactaaagccgaatgccctcagagctgttatacgctcacgatggttagaagcccaattacgaaagtagctttaaacaacctgaacccacgaaagctatggca
M00607:191:000000000-BFK52:1:1107:6797:11529_CONS_SUB_SUB	0.988235294	{'RefDB_MiFish': 'CES087'}	5	130264	Galaxiidae	51242	Galaxias	1	0	5	0	0	0	0	0	0	0	0	0	0	0	0	0	0	0	0	0	0	0	0	0	species	Galaxias maculatus	61620	['Galaxias maculatus']	Galaxias maculatus	61620	caccgcggttatacgagagggccaagtagatagacatcggcgtaaagagtggttagggatttgtcagctaaagccgaatacctccaaggctgttatacgcacccggaggtctgaagcccccttacggaagtagctttattactagacctgaacccacgacagccacgaga
M00607:191:000000000-BFK52:1:1107:26780:14349_CONS_SUB_SUB	0.988235294	{'RefDB_MiFish': 'CES077'}	13	8015	Salmonidae	8016	Oncorhynchus	1	0	13	0	0	0	0	0	0	0	0	0	0	0	0	0	0	0	0	0	0	0	0	0	species	Oncorhynchus mykiss	8022	['Oncorhynchus mykiss']	Oncorhynchus mykiss	8022	caccgcggttatacgagaggccctagttgataactaccggcgtaaagagtggttatggaaaaatatttaataaagccgaacaccccctcagccatcatacgcacctgggagcacgaagacccactgcgaaagcagctttaactatgcctgaccccacgacagctaagaaa
M00607:191:000000000-BFK52:1:1107:8333:15638_CONS_SUB_SUB	0.988235294	{'RefDB_MiFish': 'CES077'}	2	8015	Salmonidae	8016	Oncorhynchus	1	0	2	0	0	0	0	0	0	0	0	0	0	0	0	0	0	0	0	0	0	0	0	0	species	Oncorhynchus mykiss	8022	['Oncorhynchus mykiss']	Oncorhynchus mykiss	8022	caccgcggttatacgagaggccctagtcgataactaccggcgtaaagagtggttatggaaaaatatttaataaagccgaacaccccctcagccgtcatacgcacctgggagcacgaagacctactgcgaaagcggctttaactatgcctgaccccacgacagctaagaaa
M00607:191:000000000-BFK52:1:1107:6466:16123_CONS_SUB_SUB	0.988439306	{'RefDB_MiFish': 'CES005'}	7	7953	Cyprinidae	7961	Cyprinus	1	0	7	0	0	0	0	0	0	0	0	0	0	0	0	0	0	0	0	0	0	0	0	0	species	Cyprinus carpio	7962	['Cyprinus carpio']	Cyprinus carpio	7962	caccgcggctagacgagaggccctagttgatattacaacggcgtaaagggtggttaaggataaacaaaaataaagtcaaatggccccttggccgtcatacgcttctaggagtccgaagccctaatacgaaagtaactttaataaacccacctgacctcacgaaagctgagaaa
M00607:191:000000000-BFK52:1:1107:20127:21821_CONS_SUB_SUB	0.988235294	{'RefDB_MiFish': 'CES087'}	3	130264	Galaxiidae	51242	Galaxias	1	0	3	0	0	0	0	0	0	0	0	0	0	0	0	0	0	0	0	0	0	0	0	0	species	Galaxias maculatus	61620	['Galaxias maculatus']	Galaxias maculatus	61620	caccgcggttatacgagagggctaagtagatagacatcggcgtaaagtgtggttagggacttgtcagctaaagccgaatacctccaaggctgttatacgcacccggaggtctgaagcccccttacgaaagtagctttattactagacctgaacccacgacagccacgaga
M00607:191:000000000-BFK52:1:1107:12011:22951_CONS_SUB_SUB	0.988023952	{'RefDB_MiFish': 'CES006'}	5	86197	Eleotridae	78194	Mogurnda	1	0	5	0	0	0	0	0	0	0	0	0	0	0	0	0	0	0	0	0	0	0	0	0	species	Mogurnda adspersa	78195	['Mogurnda adspersa']	Mogurnda adspersa	78195	caccgcggttatacgagaggctcaagttgatagccaccggcgtaaagagttgttaagaaaccttttactaaagccgaacattttcaaagctgttatacgcacccgaaaacatgaagaacccttacgaaagtagctttaatcattctgaacccacgaaagctaggata
M00607:191:000000000-BFK52:1:1108:23954:11335_CONS_SUB_SUB	0.988023952	{'RefDB_MiFish': 'CES016'}	3	8162	Percichthyidae	135753	Gadopsis	1	0	3	0	0	0	0	0	0	0	0	0	0	0	0	0	0	0	0	0	0	0	0	0	species	Gadopsis marmoratus	135755	['Gadopsis marmoratus']	Gadopsis marmoratus	135755	caccgcggttatacgagagacccaaattgataaaacacggcgtaaagcgtggttaagataaacccaaaataaagtcgaatatttccaaggctgttatacgaacccgaaaattagaagtccaaccacgaaagtgagtttatatccctgagcccacgaaagccatgaaa
M00607:191:000000000-BFK52:1:1108:8342:12560_CONS_SUB_SUB	0.98816568	{'RefDB_MiFish': 'CES080'}	28	7934	Anguillidae	7935	Anguilla	1	0	28	0	0	0	0	0	0	0	0	0	0	0	0	0	0	0	0	0	0	0	0	0	species	Anguilla australis	7940	['Anguilla australis']	Anguilla australis	7940	caccgcggttatacgagggactcaaattgatattacgcggcgtaaagcgtgattagaaaacaaataaactaaagccaaacacttcccaagctgtcatacgctaccggacaaaacgaagccccataacgaaagtagctttaacacctttgaactcacgacagttgagaaa
M00607:191:000000000-BFK52:1:1108:2659:14539_CONS_SUB_SUB	0.970760234	{'RefDB_MiFish': 'CES087'}	5	130264	Galaxiidae	51242	Galaxias	1	0	5	0	0	0	0	0	0	0	0	0	0	0	0	0	0	0	0	0	0	0	0	0	species	Galaxias maculatus	61620	['Galaxias maculatus']	Galaxias maculatus	61620	caccgcggttatacgagagggccaagtagatagacatcggcgtaaagtgtggttagggatttgtcagctaaagccgaatacctccaaggctgttatacgcacccggaggtctgaagcccccttacgaaagtagctttattactagacctgaacccacgaaagctatggca
M00607:191:000000000-BFK52:1:1108:18423:21305_CONS_SUB_SUB	0.970414201	{'RefDB_MiFish': 'CES080'}	2	7934	Anguillidae	7935	Anguilla	1	0	2	0	0	0	0	0	0	0	0	0	0	0	0	0	0	0	0	0	0	0	0	0	species	Anguilla australis	7940	['Anguilla australis']	Anguilla australis	7940	caccgcggttatacgagagacccaaattgataaaacacggcgtaaagcgtgattagaaaacaaataaactaaagccaaacacttcccaagctgtcatacgctaccggacaaaacgaagccctataacgaaagaagctttaacacctttgaactcacgacagttgagaaa
M00607:191:000000000-BFK52:1:1109:19459:5967_CONS_SUB_SUB	0.982035928	{'RefDB_MiFish': 'CES016'}	2	8162	Percichthyidae	135753	Gadopsis	1	0	2	0	0	0	0	0	0	0	0	0	0	0	0	0	0	0	0	0	0	0	0	0	species	Gadopsis marmoratus	135755	['Gadopsis marmoratus']	Gadopsis marmoratus	135755	caccgcggttatacgagagacccaaattgataaaacacggcgtaaagcgtggttaagataaacccgaaataaggtcgaatatttccaaggctgttatacgcacccgaaaattagaagtccaaccacgaaagtgactttacatccctgagcccacgaaagccatgaaa
M00607:191:000000000-BFK52:1:1109:13750:7397_CONS_SUB_SUB	0.988023952	{'RefDB_MiFish': 'CES006'}	2	86197	Eleotridae	78194	Mogurnda	1	0	2	0	0	0	0	0	0	0	0	0	0	0	0	0	0	0	0	0	0	0	0	0	species	Mogurnda adspersa	78195	['Mogurnda adspersa']	Mogurnda adspersa	78195	caccgcggttatacgagaggctcaagtagatagccaccggcgtaaagagtggttaagaaaccttttactaaagccgaacattttcaaagctgttatacgcacccgaaaacatgaagaacccttacgaaagtagctttaagcattctgaacccacgaaagctaggata
M00607:191:000000000-BFK52:1:1109:11601:12377_CONS_SUB_SUB	0.988439306	{'RefDB_MiFish': 'CES005'}	2	7953	Cyprinidae	7961	Cyprinus	1	0	2	0	0	0	0	0	0	0	0	0	0	0	0	0	0	0	0	0	0	0	0	0	species	Cyprinus carpio	7962	['Cyprinus carpio']	Cyprinus carpio	7962	caccgcggttatacgagaggccctagttgatattacaacggcgtaaagggtggttaaggataaacaaaaataaagtcaaatggccccttggccgtcatacgcttctaggagtccgaagccctaatacgaaagtaactttaataaacccacctgaccccgcgaaagctgagaaa
M00607:191:000000000-BFK52:1:1110:18055:5020_CONS_SUB_SUB	0.988095238	{'RefDB_MiFish': 'CES043'}	5	30875	Terapontidae	443751	Bidyanus	1	0	5	0	0	0	0	0	0	0	0	0	0	0	0	0	0	0	0	0	0	0	0	0	species	Bidyanus bidyanus	443752	['Bidyanus bidyanus']	Bidyanus bidyanus	443752	catcgcggttatacgagaggctcaagctgatagacttcggcgtaaagcgtggttaaggagaacttacactaaagccgaatgccctcagagctgttatacgcttacgatggttagaagcccaattacgaaagtagctttaaacaacctgaacccacgaaagctatggca
M00607:191:000000000-BFK52:1:1110:17397:6255_CONS_SUB_SUB	0.988235294	{'RefDB_MiFish': 'CES077'}	2	8015	Salmonidae	8016	Oncorhynchus	1	0	2	0	0	0	0	0	0	0	0	0	0	0	0	0	0	0	0	0	0	0	0	0	species	Oncorhynchus mykiss	8022	['Oncorhynchus mykiss']	Oncorhynchus mykiss	8022	caccgcggttatacgagaggccctagttgataactacctgcgtaaagagtggttatggaaaaatatttaataaagccgaacaccccctcagccgtcatacgcacctgggagcacgaagacctactgcgaaagcagctttaactatgcctgaccccacgacagctaaggaa
M00607:191:000000000-BFK52:1:1110:28191:10084_CONS_SUB_SUB	0.988023952	{'RefDB_MiFish': 'CES006'}	3	86197	Eleotridae	78194	Mogurnda	1	0	3	0	0	0	0	0	0	0	0	0	0	0	0	0	0	0	0	0	0	0	0	0	species	Mogurnda adspersa	78195	['Mogurnda adspersa']	Mogurnda adspersa	78195	caccgcggttatacgagaggctcaagttgatagccaccggcgtaaagagtggttaagaaaccttttactaaagccggacatcttcaaagctgttatacgcacccgaaaacatgaagaacccttacgaaagtagctttaaacattctgaacccacgaaagctaggata
M00607:191:000000000-BFK52:1:1110:26549:13202_CONS_SUB_SUB	0.976190476	{'RefDB_MiFish': 'CES006'}	4	86197	Eleotridae	78194	Mogurnda	1	0	2	2	0	0	0	0	0	0	0	0	0	0	0	0	0	0	0	0	0	0	0	0	species	Mogurnda adspersa	78195	['Mogurnda adspersa']	Mogurnda adspersa	78195	accgcggttatacgagaggctcaagttgatagccaccggcgtaaagagtggttaagaaaccttttactaaagccgaacattttcaaagctgttatacgcacccgaaaacatgaagaacccttacgaaagtagctttaaacattctgaacccacgaaagctatggca
M00607:191:000000000-BFK52:1:1110:11370:18973_CONS_SUB_SUB	0.964497041	{'RefDB_MiFish': 'CES043'}	2	30875	Terapontidae	443751	Bidyanus	1	0	2	0	0	0	0	0	0	0	0	0	0	0	0	0	0	0	0	0	0	0	0	0	species	Bidyanus bidyanus	443752	['Bidyanus bidyanus']	Bidyanus bidyanus	443752	caccgcggttatacgagaggctcaagctgatagacttcggcgtaaagcgtggttgaggagaacttacactaaagccgaatgccctcagagctgttatacgctcacgatggttagaagcccaattacgaaagtagctttaaacattctgaacccacgaaagctaggata
M00607:191:000000000-BFK52:1:1110:16680:21739_CONS_SUB_SUB	0.98816568	{'RefDB_MiFish': 'CES080'}	8	7934	Anguillidae	7935	Anguilla	1	0	8	0	0	0	0	0	0	0	0	0	0	0	0	0	0	0	0	0	0	0	0	0	species	Anguilla australis	7940	['Anguilla australis']	Anguilla australis	7940	caccgcggttatacgagggactcaaattgatattacacggcgtagagcgtgattagaaaacaaataaactaaagccaaacacttcccaagctgtcatacgctaccggacaaaacgaagccctataacgaaagtagctttaacacctttggactcacgacagttgagaaa
M00607:191:000000000-BFK52:1:1111:16546:8694_CONS_SUB_SUB	0.988023952	{'RefDB_MiFish': 'CES016'}	3	8162	Percichthyidae	135753	Gadopsis	1	0	3	0	0	0	0	0	0	0	0	0	0	0	0	0	0	0	0	0	0	0	0	0	species	Gadopsis marmoratus	135755	['Gadopsis marmoratus']	Gadopsis marmoratus	135755	caccgcggttatacgagagacccaaattggtaaaacacggcgtaaagcgtggttaagataaacccaaaataaagtcgaatatttacaaggctgttatacgcacccgaaaattagaagtccaaccacgaaagtgactttatatccctgagcccacgaaagccatgaaa
M00607:191:000000000-BFK52:1:1111:14303:9360_CONS_SUB_SUB	0.988023952	{'RefDB_MiFish': 'CES006'}	3	86197	Eleotridae	78194	Mogurnda	1	0	3	0	0	0	0	0	0	0	0	0	0	0	0	0	0	0	0	0	0	0	0	0	species	Mogurnda adspersa	78195	['Mogurnda adspersa']	Mogurnda adspersa	78195	caccgcggttatacgagaggctcaagttgatagccaccggcgtaaagagtggttaagaaaccttttactaaagccgaacattctcaaagctgttatacgcacccgaaaacatgaagaacccttacgaaagtagctttaaacattctgaacccacgaaagttaggata
M00607:191:000000000-BFK52:1:1111:16034:9691_CONS_SUB_SUB	0.988235294	{'RefDB_MiFish': 'CES087'}	4	130264	Galaxiidae	51242	Galaxias	1	0	4	0	0	0	0	0	0	0	0	0	0	0	0	0	0	0	0	0	0	0	0	0	species	Galaxias maculatus	61620	['Galaxias maculatus']	Galaxias maculatus	61620	caccgcggttatacgagagggccaagtagatagacatcggcgtaaagtgtggttagggatttgtcagctatagccgaatacctccaaggctgttatacgcacccggaggtctgaagcccccttacgaaagtagctttattgctagacctgaacccacgacagccacgaga
M00607:191:000000000-BFK52:1:1111:16239:10610_CONS_SUB_SUB	0.982035928	{'RefDB_MiFish': 'CES006'}	2	86197	Eleotridae	78194	Mogurnda	1	0	2	0	0	0	0	0	0	0	0	0	0	0	0	0	0	0	0	0	0	0	0	0	species	Mogurnda adspersa	78195	['Mogurnda adspersa']	Mogurnda adspersa	78195	taccgtggttatacgagaggctcaagttgatagccaccggcgtaaagagtggttaagaaaccttttactaaagccgaacattttcaaagctgttatacgcacccgaaaacatgaagaacccttacgaaagtagctttaaacattctgaacccccgaaagctaggata
M00607:191:000000000-BFK52:1:1111:22131:14378_CONS_SUB_SUB	0.988439306	{'RefDB_MiFish': 'CES005'}	3	7953	Cyprinidae	7961	Cyprinus	1	0	3	0	0	0	0	0	0	0	0	0	0	0	0	0	0	0	0	0	0	0	0	0	species	Cyprinus carpio	7962	['Cyprinus carpio']	Cyprinus carpio	7962	caccgcggttagacgagaggccctagttgatattacaacggcgtaaagggtggttaaggataaacaaaaataaagtcaaatggccccttggccgtcatacgcttctaggagtccgaagccctaatacgaaagtaactttaataaacccccctgaccccacgaaaactgagaaa
M00607:191:000000000-BFK52:1:1111:19872:19343_CONS_SUB_SUB	0.988439306	{'RefDB_MiFish': 'CES005'}	13	7953	Cyprinidae	7961	Cyprinus	1	0	13	0	0	0	0	0	0	0	0	0	0	0	0	0	0	0	0	0	0	0	0	0	species	Cyprinus carpio	7962	['Cyprinus carpio']	Cyprinus carpio	7962	caccgcggttagacgagaggccctagttgatattacaacggcgcaaagggtggttaaggataaacaaaaataaagtcaaatggccccttggccgtcatacgcttctaggagtccgaagcccaaatacgaaagtaactttaataaacccacctgaccccacgaaagctgagaaa
M00607:191:000000000-BFK52:1:1112:24192:2695_CONS_SUB_SUB	0.982857143	{'RefDB_MiFish': 'CES001'}	4	30997	Plotosidae	301283	Neosilurus	1	0	2	2	0	0	0	0	0	0	0	0	0	0	0	0	0	0	0	0	0	0	0	0	species	Neosilurus hyrtlii	301284	['Neosilurus hyrtlii']	Neosilurus hyrtlii	301284	caccgcggttatacgaaagaccctagttgatgtccacggcgtaaagggtggttaaggaactaataaaataaaaccaaaggtcttctaagctgtcatacgcaccgcgaagatacgaagcccaaatacgaaagtagttttagacaattttaaacctgaccccacgaaagctatggca
M00607:191:000000000-BFK52:1:1112:10664:4619_CONS_SUB_SUB	NA	NA	2	NA	NA	NA	NA	0	0	2	0	0	0	0	0	0	0	0	0	0	0	0	0	0	0	0	0	0	0	0	0	no rank	root	NA	NA	NA	1	caccgcggttatacgagagggccaagtagatagacatcggcgtaaagtgtggttagggatttgtcagctaaagccgaacattttcaaagctgttatacgcacccgaaaacatgaagaacccttacgaaagtagctttaaacattctgaacccacgaaagctaggata
M00607:191:000000000-BFK52:1:1113:27462:14973_CONS_SUB_SUB	0.988023952	{'RefDB_MiFish': 'CES006'}	2	86197	Eleotridae	78194	Mogurnda	1	0	2	0	0	0	0	0	0	0	0	0	0	0	0	0	0	0	0	0	0	0	0	0	species	Mogurnda adspersa	78195	['Mogurnda adspersa']	Mogurnda adspersa	78195	cgccgcggttttacgagaggctcaagttgatagccaccggcgtaaagagtggttaagaaaccttttactaaagccgaacattttcaaagctgttatacgcacccgaaaacatgaagaacccttacgaaagtagctttaaacattctgaacccacgaaagctaggata
M00607:191:000000000-BFK52:1:1113:20373:18135_CONS_SUB_SUB	0.988700565	{'RefDB_MiFish': 'CES170'}	4	30997	Plotosidae	301281	Porochilus	1	0	4	0	0	0	0	0	0	0	0	0	0	0	0	0	0	0	0	0	0	0	0	0	species	Porochilus rendahli	337708	['Porochilus rendahli']	Porochilus rendahli	337708	caccgcggttatacgaaagaccctagttgatgcttacggcgtaaagggtggttaggggaataataaaataaaaccaaagatcttctaagctgtcgtacgcaccatgaagatacgaagtccaaatacgaaagtagttttaaatgacctttgaaacctgactccacgaaagctaagaaa
M00607:191:000000000-BFK52:1:1113:15757:19311_CONS_SUB_SUB	0.988235294	{'RefDB_MiFish': 'CES087'}	3	130264	Galaxiidae	51242	Galaxias	1	0	3	0	0	0	0	0	0	0	0	0	0	0	0	0	0	0	0	0	0	0	0	0	species	Galaxias maculatus	61620	['Galaxias maculatus']	Galaxias maculatus	61620	ccgcggttatacgagagggccaagtagatagacatcggcgtaaagtgtggttagggatttgtcagctaaagccgaatacctccaaggctgttatacgcacccggaggtctgaagcccccttacgaaagtagctttattactagacctgaacccacgacagccacgaga
M00607:191:000000000-BFK52:1:1114:9314:5301_CONS_SUB_SUB	0.970414201	{'RefDB_MiFish': 'CES080'}	3	7934	Anguillidae	7935	Anguilla	1	0	3	0	0	0	0	0	0	0	0	0	0	0	0	0	0	0	0	0	0	0	0	0	species	Anguilla australis	7940	['Anguilla australis']	Anguilla australis	7940	caccgcggttatacgagagacccaaattgataaaacacggcgtaaagcgtggttagaaaacaaataaactaaagccaaacacttcccaagctgtcatacgctaccggacaaaacgaagccctataacgaaagtagctttaacacctttgaactcacgacagttgagaaa
M00607:191:000000000-BFK52:1:1114:9274:5422_CONS_SUB_SUB	0.988235294	{'RefDB_MiFish': 'CES077'}	2	8015	Salmonidae	8016	Oncorhynchus	1	0	2	0	0	0	0	0	0	0	0	0	0	0	0	0	0	0	0	0	0	0	0	0	species	Oncorhynchus mykiss	8022	['Oncorhynchus mykiss']	Oncorhynchus mykiss	8022	caccgcggttacacgagaggccctagttgataattaccggcgtaaagagtggttatggaaaaatatttaataaagccgaacaccccctcagccgtcatacgcacctgggagcacgaagacctactgcgaaagcagctttaactatgcctgaccccacgacagctaagaaa
M00607:191:000000000-BFK52:1:1114:13569:6752_CONS_SUB_SUB	0.982035928	{'RefDB_MiFish': 'CES006'}	3	86197	Eleotridae	78194	Mogurnda	1	0	3	0	0	0	0	0	0	0	0	0	0	0	0	0	0	0	0	0	0	0	0	0	species	Mogurnda adspersa	78195	['Mogurnda adspersa']	Mogurnda adspersa	78195	caccgcggttatacgagaggctcaagttgatagccaccggcgtaaagagtggttaagaaaccttttactaaagccgaacatttccaaagctgttatacgcacccgaaaacacgaagaaccttacgaaagtagctttaaacattctgaacccacgaaagctaggata
M00607:191:000000000-BFK52:1:1114:5998:9175_CONS_SUB_SUB	0.983050847	{'RefDB_MiFish': 'CES170'}	3	30997	Plotosidae	301281	Porochilus	1	0	3	0	0	0	0	0	0	0	0	0	0	0	0	0	0	0	0	0	0	0	0	0	species	Porochilus rendahli	337708	['Porochilus rendahli']	Porochilus rendahli	337708	caccgcggttatacgaaggaccctagttgatgcttacggcgtaaagggtggttaggggaataataaaataaaaccaaggatcttctaagctgtcatacgcaccacgaagatacgaagtccaaatacgaaagtagttttaaatgacctttgaagcctgactccacgaaagctaagaaa
M00607:191:000000000-BFK52:1:1114:4925:11114_CONS_SUB_SUB	0.958579882	{'RefDB_MiFish': 'CES043'}	5	30875	Terapontidae	443751	Bidyanus	1	0	3	2	0	0	0	0	0	0	0	0	0	0	0	0	0	0	0	0	0	0	0	0	species	Bidyanus bidyanus	443752	['Bidyanus bidyanus']	Bidyanus bidyanus	443752	caccgcggttatacgagaggccctagttgataactaccggcgtaaagagtggttaaggagaacttacactaaagccgaatgccctcagagctgttatacgctcacgatggttagaagcccaattacgaaagtagctttaaacaacctgaacccacgaaagctatggca
M00607:191:000000000-BFK52:1:1114:28692:14284_CONS_SUB_SUB	0.988023952	{'RefDB_MiFish': 'CES016'}	2	8162	Percichthyidae	135753	Gadopsis	1	0	2	0	0	0	0	0	0	0	0	0	0	0	0	0	0	0	0	0	0	0	0	0	species	Gadopsis marmoratus	135755	['Gadopsis marmoratus']	Gadopsis marmoratus	135755	caccgcggttatacgagagacccaaattgataaaacgcggcgtaaagcgtggttaagataaacccaaaataaagtcgaatatttccaaggctgttatacgcactcgaaaattagaagtccaaccacgaaagtgactttatatccctgagcccacgaaagccatgaaa
M00607:191:000000000-BFK52:1:1114:12490:24907_CONS_SUB_SUB	0.988439306	{'RefDB_MiFish': 'CES005'}	2	7953	Cyprinidae	7961	Cyprinus	1	0	2	0	0	0	0	0	0	0	0	0	0	0	0	0	0	0	0	0	0	0	0	0	species	Cyprinus carpio	7962	['Cyprinus carpio']	Cyprinus carpio	7962	caccgcggttagacgaggggccctagttgatattacaacggcgtaaagggtggttaaggataaacaaaaataaagtcaaatggccccttggccgtcatacgcttctaggagtccgaagccctaatacgaaagtaactttaataaacccacctgtccccacgaaagctgagaaa
M00607:191:000000000-BFK52:1:1115:9064:4704_CONS_SUB_SUB	0.977011494	{'RefDB_MiFish': 'CES005'}	2	7953	Cyprinidae	7961	Cyprinus	1	0	2	0	0	0	0	0	0	0	0	0	0	0	0	0	0	0	0	0	0	0	0	0	species	Cyprinus carpio	7962	['Cyprinus carpio']	Cyprinus carpio	7962	caccgcggttagacgagaggccctagttgatattacaacggcgtaaagggtggttaaggataaacaaaaataaagtcaaatggccccttggccgtcatacgcttctaggagtccgaagccctaatacgaaagtaactttaataaacccacctgaacccacgaaagctaggata
M00607:191:000000000-BFK52:1:1115:24117:10622_CONS_SUB_SUB	0.988235294	{'RefDB_MiFish': 'CES087'}	2	130264	Galaxiidae	51242	Galaxias	1	0	2	0	0	0	0	0	0	0	0	0	0	0	0	0	0	0	0	0	0	0	0	0	species	Galaxias maculatus	61620	['Galaxias maculatus']	Galaxias maculatus	61620	accgcggttatacgagagggccaagtagatagacatcggcgtaaagtgtggttagggatttgtcagctaaagccgaatacctccaaggctgttatacgcacccggaggtctgaagcccccttacgaaagtaggtttattactagacctgaacccacgacagccacgaga
M00607:191:000000000-BFK52:1:1115:22939:23796_CONS_SUB_SUB	0.982142857	{'RefDB_MiFish': 'CES016'}	5	8162	Percichthyidae	135753	Gadopsis	1	0	2	3	0	0	0	0	0	0	0	0	0	0	0	0	0	0	0	0	0	0	0	0	species	Gadopsis marmoratus	135755	['Gadopsis marmoratus']	Gadopsis marmoratus	135755	caccgcggttatacgagagacccaaattgataaaacacggcgtaaagcgtggttaagataaacccaaaataaagtcgaatatttccaaggctgttatacgcacccgaaaattagaagtccaaccacgaaagtgactttatatccctgagcccacgaaagctgagaaa
M00607:191:000000000-BFK52:1:1116:12094:7453_CONS_SUB_SUB	0.988439306	{'RefDB_MiFish': 'CES005'}	2	7953	Cyprinidae	7961	Cyprinus	1	0	2	0	0	0	0	0	0	0	0	0	0	0	0	0	0	0	0	0	0	0	0	0	species	Cyprinus carpio	7962	['Cyprinus carpio']	Cyprinus carpio	7962	caccgcagttagacgagaggccctagttgatattacaacggcgtaaagggtggttaaggataaacaaaaataaagtcaaatggccccttggccgtcatacgcttctaggagtccgaaaccctaatacgaaagtaactttaataaacccacctgaccccacgaaagctgagaaa
M00607:191:000000000-BFK52:1:1116:6398:11283_CONS_SUB_SUB	0.988095238	{'RefDB_MiFish': 'CES043'}	2	30875	Terapontidae	443751	Bidyanus	1	0	2	0	0	0	0	0	0	0	0	0	0	0	0	0	0	0	0	0	0	0	0	0	species	Bidyanus bidyanus	443752	['Bidyanus bidyanus']	Bidyanus bidyanus	443752	caccgcggttatacgagaggctcatgctgatagacttcggcgtaaagcgtggttaaggagaacttacactaaagccgaatgccctcagagctgttatacgctcacgatggttagaagcctaattacgaaagtagctttaaacaacctgaacccacgaaagctatggca
M00607:191:000000000-BFK52:1:1116:23897:16136_CONS_SUB_SUB	0.988304094	{'RefDB_MiFish': 'CES035'}	2	130260	Retropinnidae	89572	Retropinna	1	0	2	0	0	0	0	0	0	0	0	0	0	0	0	0	0	0	0	0	0	0	0	0	species	Retropinna semoni	182228	['Retropinna semoni']	Retropinna semoni	182228	caccgcggttatacgagtggcccaagttgaaaattgccggcgtaaagagtggttaggagaaaattagactaaagttgaacaaccctcaggccgttgtacgcttccgggaaaatgaaactctaccacgaaagtgactttatttctacttctgaacccacgacaacaaagata
M00607:191:000000000-BFK52:1:1116:12386:16429_CONS_SUB_SUB	0.977142857	{'RefDB_MiFish': 'CES001'}	4	30997	Plotosidae	301283	Neosilurus	1	0	4	0	0	0	0	0	0	0	0	0	0	0	0	0	0	0	0	0	0	0	0	0	species	Neosilurus hyrtlii	301284	['Neosilurus hyrtlii']	Neosilurus hyrtlii	301284	caccacggctatacgaaagaccctagttgatgtccacggcgtaaagggtggttaaggaactaataaaataaaaccaaaggtcttctaagctgtcatacgcaccgcgaagatacgaagcccagatacgaaagtagttttagacaattttaaacctgaccccacgaaagctaagaga
M00607:191:000000000-BFK52:1:1116:21589:17554_CONS_SUB_SUB	0.988023952	{'RefDB_MiFish': 'CES016'}	2	8162	Percichthyidae	135753	Gadopsis	1	0	2	0	0	0	0	0	0	0	0	0	0	0	0	0	0	0	0	0	0	0	0	0	species	Gadopsis marmoratus	135755	['Gadopsis marmoratus']	Gadopsis marmoratus	135755	caccgcggttatacgagagacccaaattgataaaacacggcgtaaagcgtggttaagataaacccaaaataaagtcgaatatttccaaggcagttatacgcacccgaaaattagaagtccaaccacgaaagtgactttatatccctgagcccgcgaaagccatgaaa
M00607:191:000000000-BFK52:1:1117:22492:2046_CONS_SUB_SUB	0.988023952	{'RefDB_MiFish': 'CES016'}	2	8162	Percichthyidae	135753	Gadopsis	1	0	2	0	0	0	0	0	0	0	0	0	0	0	0	0	0	0	0	0	0	0	0	0	species	Gadopsis marmoratus	135755	['Gadopsis marmoratus']	Gadopsis marmoratus	135755	caccgcggttatacgggagacccaaattgataaaacacggcgtaaagcgtggttaagataaacccaaaataaagtcgtatatttccaaggctgttatacgcacccgaaaattagaagtccaaccacgaaagtgactttatatccctgagcccacgaaagccatgaaa
M00607:191:000000000-BFK52:1:1118:11285:2126_CONS_SUB_SUB	NA	NA	2	NA	NA	NA	NA	0	0	2	0	0	0	0	0	0	0	0	0	0	0	0	0	0	0	0	0	0	0	0	0	no rank	root	NA	NA	NA	1	caccccggttatacgagaggctcaagttgatagccaccggcgtaaagagtggttaagaaaccttttactaaagccgaacattttcaaagctgttatacgcacccggaggtctgaagcccccttacgaaagtagctttattactagacctgaacccacgacagccacgaga
M00607:191:000000000-BFK52:1:1118:28611:10319_CONS_SUB_SUB	0.988095238	{'RefDB_MiFish': 'CES043'}	2	30875	Terapontidae	443751	Bidyanus	1	0	2	0	0	0	0	0	0	0	0	0	0	0	0	0	0	0	0	0	0	0	0	0	species	Bidyanus bidyanus	443752	['Bidyanus bidyanus']	Bidyanus bidyanus	443752	caccgcggttatacgagaggctcaagctgatagacttcggcgtaaagcgtggctaaggagaactacactaaagccgaatgccctcagagctgttatacgctcacgatggttagaagcccaattacgaaagtagctttaaacaacctgaacccacgaaagctatggca
M00607:191:000000000-BFK52:1:1118:11360:22770_CONS_SUB_SUB	0.988023952	{'RefDB_MiFish': 'CES016'}	2	8162	Percichthyidae	135753	Gadopsis	1	0	2	0	0	0	0	0	0	0	0	0	0	0	0	0	0	0	0	0	0	0	0	0	species	Gadopsis marmoratus	135755	['Gadopsis marmoratus']	Gadopsis marmoratus	135755	accgcggttatacgagagacccaaattgataaaacacggcgtaaggcgtggttaagataaacccaaaataaagtcgaatatttccaaggctgttatacgcacccgaaaattagaagtccaaccacgaaagtgactttatatccctgagcccacgaaagccatgaaa
M00607:191:000000000-BFK52:1:1119:16077:14347_CONS_SUB_SUB	0.988439306	{'RefDB_MiFish': 'CES005'}	2	7953	Cyprinidae	7961	Cyprinus	1	0	2	0	0	0	0	0	0	0	0	0	0	0	0	0	0	0	0	0	0	0	0	0	species	Cyprinus carpio	7962	['Cyprinus carpio']	Cyprinus carpio	7962	caccgcggttagacgagaggccctagttgatattacaacggcgtaaagggcggttaaggataaacaaaaataaagtcaaatggccccttggccgtcatacgcttctaggagtccgaagccctaatacgaaagtaactttaataaacccacctgacaccacgaaagctgagaaa
M00607:191:000000000-BFK52:1:1119:5971:15824_CONS_SUB_SUB	0.988023952	{'RefDB_MiFish': 'CES006'}	2	86197	Eleotridae	78194	Mogurnda	1	0	2	0	0	0	0	0	0	0	0	0	0	0	0	0	0	0	0	0	0	0	0	0	species	Mogurnda adspersa	78195	['Mogurnda adspersa']	Mogurnda adspersa	78195	caccgcggttatacgagaggctcaagttgatagccaccggcgtaaagagtggttaagaaaccttttactaaagccgaacattttcaaagctgttatacgcacccgaaaacatgaagaacccttacgaaagtagctttaaacaacctgaacccacgaaagctaggata
M00607:191:000000000-BFK52:1:2101:23909:4283_CONS_SUB_SUB	0.988023952	{'RefDB_MiFish': 'CES006'}	2	86197	Eleotridae	78194	Mogurnda	1	0	2	0	0	0	0	0	0	0	0	0	0	0	0	0	0	0	0	0	0	0	0	0	species	Mogurnda adspersa	78195	['Mogurnda adspersa']	Mogurnda adspersa	78195	caccgcggttatacgagaggctcaagttgatagccaccggcgtaaagagtggttaagaaaccttttactaaggccgaacattttcaaagctgttatacgcacccgaaaacatgaagaacccttacgaaagtagctttaacattctgaacccacgaaagctaggata
M00607:191:000000000-BFK52:1:2101:12530:6464_CONS_SUB_SUB	0.988235294	{'RefDB_MiFish': 'CES087'}	2	130264	Galaxiidae	51242	Galaxias	1	0	2	0	0	0	0	0	0	0	0	0	0	0	0	0	0	0	0	0	0	0	0	0	species	Galaxias maculatus	61620	['Galaxias maculatus']	Galaxias maculatus	61620	accgcggttatacgagagggccaagtagatagacatcggcgtaaagtgtggttagggatttgtcagctaaagccgaatacctccaaggctgttatacgcacccggaggcctgaagcccccttacgaaagtagctttattactagacctgaacccacgacagccacgaga
M00607:191:000000000-BFK52:1:2101:9931:12233_CONS_SUB_SUB	0.988023952	{'RefDB_MiFish': 'CES016'}	2	8162	Percichthyidae	135753	Gadopsis	1	0	2	0	0	0	0	0	0	0	0	0	0	0	0	0	0	0	0	0	0	0	0	0	species	Gadopsis marmoratus	135755	['Gadopsis marmoratus']	Gadopsis marmoratus	135755	caccgcggttatacgagagacccaaattgataaaacacggcgtaaagcgtggttaagataaacccaaaataaagtcgaatacttccagggctgttatacgcacccgaaaattagaagtccaaccacgaaagtgactttatatccctgagcccacgaaagccatgaaa
M00607:191:000000000-BFK52:1:2101:12124:12437_CONS_SUB_SUB	NA	NA	2	NA	NA	NA	NA	0	0	2	0	0	0	0	0	0	0	0	0	0	0	0	0	0	0	0	0	0	0	0	0	no rank	root	NA	NA	NA	1	caccgcggttatacgaaagaccctagttgatgtccacggcgtaaagggtggttaaggagaacttacactaaagccgaatgccctcagagctgttatacgctcacgatggttagaagcccaattacgaaagtagctttaaacaacctgaacccacgaaagctatggca
M00607:191:000000000-BFK52:1:2101:19705:18028_CONS_SUB_SUB	0.964285714	{'RefDB_MiFish': 'CES006'}	3	86197	Eleotridae	78194	Mogurnda	1	0	3	0	0	0	0	0	0	0	0	0	0	0	0	0	0	0	0	0	0	0	0	0	species	Mogurnda adspersa	78195	['Mogurnda adspersa']	Mogurnda adspersa	78195	caccgcggttatacgagaggctcaagttgatagccaccggcgtaaagagtggttaagaaacctcttactaaagccgaacattttcaaagctgttatacgcacccgaaaacatgaagaacccttacgaaagtagctttaaacaacctgaacccacgaaagctatggca
M00607:191:000000000-BFK52:1:2102:15332:2310_CONS_SUB_SUB	0.982758621	{'RefDB_MiFish': 'CES005'}	5	7953	Cyprinidae	7961	Cyprinus	1	0	3	2	0	0	0	0	0	0	0	0	0	0	0	0	0	0	0	0	0	0	0	0	species	Cyprinus carpio	7962	['Cyprinus carpio']	Cyprinus carpio	7962	caccgcggttagacgagaggccctagttgatattacaacggcgtaaagggtggttaaggataaacaaaaataaagtcaaatggccccttggccgtcatacgcttctaggagtccgaagccctaatacgaaagtaactttaataaacccacctgaccccacgaaagccatgaaa
M00607:191:000000000-BFK52:1:2102:7591:6881_CONS_SUB_SUB	0.99408284	{'RefDB_MiFish': 'CES012'}	2	8162	Percichthyidae	135769	Nannoperca	1	0	2	0	0	0	0	0	0	0	0	0	0	0	0	0	0	0	0	0	0	0	0	0	species	Nannoperca australis	135770	['Nannoperca australis']	Nannoperca australis	135770	caccgcggttatacgagagacccaagttgatagacctcggcgtaaagcgtggttaggaaagaactaaaactaaagccgaacaccttcagaactgttatatgtatccgaaggtaagaagttcaactacgaaagtggctttatagcctctgaacccacgaaagctatggta
M00607:191:000000000-BFK52:1:2102:24088:8808_CONS_SUB_SUB	0.988571429	{'RefDB_MiFish': 'CES001'}	3	30997	Plotosidae	301283	Neosilurus	1	0	3	0	0	0	0	0	0	0	0	0	0	0	0	0	0	0	0	0	0	0	0	0	species	Neosilurus hyrtlii	301284	['Neosilurus hyrtlii']	Neosilurus hyrtlii	301284	caccgcggttatacgaaagaccctagttgatgtccacggcgtaaagggtggttaaggagctaataaaataaaaccaaaggtcttctaagccgtcatacgcaccgcgaagatacgaagcccaaatacgaaagtagttttagacaattttaaacctgaccccacgaaagctaagaaa
M00607:191:000000000-BFK52:1:2102:21540:13801_CONS_SUB_SUB	0.98816568	{'RefDB_MiFish': 'CES080'}	3	7934	Anguillidae	7935	Anguilla	1	0	3	0	0	0	0	0	0	0	0	0	0	0	0	0	0	0	0	0	0	0	0	0	species	Anguilla australis	7940	['Anguilla australis']	Anguilla australis	7940	caccgcggttatacgagggactcaaattgatattacacggcgtaaagcgtgattagaaaacaaataaactaaagccaaacacttcccaagctgtcatacgctaccggacaaaacggagcactataacgaaagtagctttaacacctttgaactcacgacagttgagaaa
M00607:191:000000000-BFK52:1:2103:11409:23418_CONS_SUB_SUB	0.976190476	{'RefDB_MiFish': 'CES016'}	2	8162	Percichthyidae	135753	Gadopsis	1	0	2	0	0	0	0	0	0	0	0	0	0	0	0	0	0	0	0	0	0	0	0	0	species	Gadopsis marmoratus	135755	['Gadopsis marmoratus']	Gadopsis marmoratus	135755	caccgcggttatacgagagacccaaattgataaaacacggcgtaaagcgtggttaagataaacccaaaataaagtcgaatatttccaaggctgttatacgcacccgaaaattagaagtccaaccacgaaagtgactttatatccctgaccccacgaaagctgagaaa
M00607:191:000000000-BFK52:1:2104:4645:4691_CONS_SUB_SUB	0.988571429	{'RefDB_MiFish': 'CES001'}	3	30997	Plotosidae	301283	Neosilurus	1	0	3	0	0	0	0	0	0	0	0	0	0	0	0	0	0	0	0	0	0	0	0	0	species	Neosilurus hyrtlii	301284	['Neosilurus hyrtlii']	Neosilurus hyrtlii	301284	caccgcggttatacgaaagaccctagttgacgtccacggcgtaaagggtggttaaggaactaataaaataaaaccaaaggtcttctaagctgtcatacgcaccgcgaagatacgaagcccaaatacgaaagtagttttagacaattttaaacctgaccccacgagagctaagaaa
M00607:191:000000000-BFK52:1:2105:16173:16654_CONS_SUB_SUB	0.982035928	{'RefDB_MiFish': 'CES006'}	5	86197	Eleotridae	78194	Mogurnda	1	0	2	3	0	0	0	0	0	0	0	0	0	0	0	0	0	0	0	0	0	0	0	0	species	Mogurnda adspersa	78195	['Mogurnda adspersa']	Mogurnda adspersa	78195	caccgcggttatacgagaggctcaagttgatagccaccggcgtaaagagtggttaagaaaccttttactaaagccgaacattttcaaagctgttatacgcacccgaaaacatgaagaacccttacgaaagtagctttaaacattctgaacccacgaaagccatgaaa
M00607:191:000000000-BFK52:1:2106:27817:14556_CONS_SUB_SUB	0.970930233	{'RefDB_MiFish': 'CES087'}	8	130264	Galaxiidae	51242	Galaxias	1	0	3	5	0	0	0	0	0	0	0	0	0	0	0	0	0	0	0	0	0	0	0	0	species	Galaxias maculatus	61620	['Galaxias maculatus']	Galaxias maculatus	61620	caccgcggttatacgagaggctcaagctgatagacttcggcgtaaagtgtggttagggatttgtcagctaaagccgaatacctccaaggctgttatacgcacccggaggtctgaagcccccttacgaaagtagctttattactagacctgaacccacgacagccacgaga
M00607:191:000000000-BFK52:1:2107:12298:3293_CONS_SUB_SUB	0.988439306	{'RefDB_MiFish': 'CES005'}	2	7953	Cyprinidae	7961	Cyprinus	1	0	2	0	0	0	0	0	0	0	0	0	0	0	0	0	0	0	0	0	0	0	0	0	species	Cyprinus carpio	7962	['Cyprinus carpio']	Cyprinus carpio	7962	caccgcggttagacgagaggccctagttgatattacaacggcgtaaagggtggttaaggataaacaaaaataaagtcaaatggccccttggccgtcatacgcttctaggagtccgaagccctaatacgaaagtaactttgataaacccacctgtccccacgaaagctgagaaa
M00607:191:000000000-BFK52:1:2107:6187:9470_CONS_SUB_SUB	0.988023952	{'RefDB_MiFish': 'CES006'}	2	86197	Eleotridae	78194	Mogurnda	1	0	2	0	0	0	0	0	0	0	0	0	0	0	0	0	0	0	0	0	0	0	0	0	species	Mogurnda adspersa	78195	['Mogurnda adspersa']	Mogurnda adspersa	78195	accgcggttatacgagaggctcaagttgatagtcaccggcgtaaagagtggttaagaaaccttttactaaagccgaacattttcaaagctgttatacgcacccgaaaacatgaagaacccttacgaaagtagctttaaacattctgaacccacgaaagctaggata
M00607:191:000000000-BFK52:1:2108:19093:8410_CONS_SUB_SUB	0.988235294	{'RefDB_MiFish': 'CES077'}	2	8015	Salmonidae	8016	Oncorhynchus	1	0	2	0	0	0	0	0	0	0	0	0	0	0	0	0	0	0	0	0	0	0	0	0	species	Oncorhynchus mykiss	8022	['Oncorhynchus mykiss']	Oncorhynchus mykiss	8022	accgcggttatacgagaggccctagttgataactaccggcgtaaagagtggttatggaaaaatatttaataaagccgaacaccccctcagccgtcatacgcacctgggagcacgaagacctactgcgaaagcagctttaactatgcccgaccccacgacagctaagaaa
M00607:191:000000000-BFK52:1:2108:7814:11483_CONS_SUB_SUB	0.988439306	{'RefDB_MiFish': 'CES005'}	3	7953	Cyprinidae	7961	Cyprinus	1	0	3	0	0	0	0	0	0	0	0	0	0	0	0	0	0	0	0	0	0	0	0	0	species	Cyprinus carpio	7962	['Cyprinus carpio']	Cyprinus carpio	7962	caccgcggttatacgagaggccctagttgatattacaacggcgtaaagggtggttaaggataacaaaaataaagtcaaatggccccttggccgtcatacgcttctaggagtccgaagccctaatacgaaagtaactttaataaacccacctgaccccacgaaagctgagaaa
M00607:191:000000000-BFK52:1:2108:19519:15376_CONS_SUB_SUB	0.98816568	{'RefDB_MiFish': 'CES080'}	3	7934	Anguillidae	7935	Anguilla	1	0	3	0	0	0	0	0	0	0	0	0	0	0	0	0	0	0	0	0	0	0	0	0	species	Anguilla australis	7940	['Anguilla australis']	Anguilla australis	7940	caccgcggttatacgagggactcaaatttatattacacggcgtaaagcgtgattagaaaacaaataaactaaagccaaacacttcccaagctgtcatacgctacgggacaaaacgaagccctataacgaaagtagctttaacacctttgaactcacgacagttgagaaa
M00607:191:000000000-BFK52:1:2110:6238:4618_CONS_SUB_SUB	0.976331361	{'RefDB_MiFish': 'CES043'}	2	30875	Terapontidae	443751	Bidyanus	1	0	2	0	0	0	0	0	0	0	0	0	0	0	0	0	0	0	0	0	0	0	0	0	species	Bidyanus bidyanus	443752	['Bidyanus bidyanus']	Bidyanus bidyanus	443752	caccgcggttatacgagaggctcaagctgatagacttcggcgtaaagcgtggttaaggagaacttacactaaagccgaatgccctcagagctgttatacgctcacgatggttagaagcccaattacgaaagtagctttaagcaacctgaacccacgaaagctaggata
M00607:191:000000000-BFK52:1:2112:7921:2305_CONS_SUB_SUB	0.988023952	{'RefDB_MiFish': 'CES016'}	2	8162	Percichthyidae	135753	Gadopsis	1	0	2	0	0	0	0	0	0	0	0	0	0	0	0	0	0	0	0	0	0	0	0	0	species	Gadopsis marmoratus	135755	['Gadopsis marmoratus']	Gadopsis marmoratus	135755	caccgcggttatactagagacccaaattgataaaacacggcgtaaagcgtggttaagataaacccaaaataaagtcgaatatttccaaggctgttatacgcacccgaaaattagaagtccaaccacgaaagtgactttatatccctgagcccacgaaagccatggaa
M00607:191:000000000-BFK52:1:2112:5025:16244_CONS_SUB_SUB	0.988235294	{'RefDB_MiFish': 'CES077'}	2	8015	Salmonidae	8016	Oncorhynchus	1	0	2	0	0	0	0	0	0	0	0	0	0	0	0	0	0	0	0	0	0	0	0	0	species	Oncorhynchus mykiss	8022	['Oncorhynchus mykiss']	Oncorhynchus mykiss	8022	caccgcggttatacgagaggcacgagttgataactaccggcgtaaagagtggttatggaaaaatatttaataaagccgaacaccccctcagccgtcatacgcacctgggagcacgaagacctactgcgaaagcagctttaactatgcctgaccccacgacagctaagaaa
M00607:191:000000000-BFK52:1:2114:16618:3045_CONS_SUB_SUB	NA	NA	7	NA	NA	NA	NA	0	0	2	5	0	0	0	0	0	0	0	0	0	0	0	0	0	0	0	0	0	0	0	0	no rank	root	NA	NA	NA	1	caccgcggttatacgagaggctcaagttgatagccaccggcgtaaagagtggttaagaaaccttttactaaagccgaacattttcaaagctgttatacgcacccgaaaattagaagtccaaccacgaaagtgactttatatccctgagcccacgaaagccatgaaa
M00607:191:000000000-BFK52:1:2115:9923:14586_CONS_SUB_SUB	0.976190476	{'RefDB_MiFish': 'CES006'}	2	86197	Eleotridae	78194	Mogurnda	1	0	2	0	0	0	0	0	0	0	0	0	0	0	0	0	0	0	0	0	0	0	0	0	species	Mogurnda adspersa	78195	['Mogurnda adspersa']	Mogurnda adspersa	78195	caccgcggttatacgagaggctcaagttgatagccaccggcgtaaagagtggttaagaaaccttttactaaagccgaacattttcaaagctgttatacgcacccgaaaacatgaagaacccctacgaaagtagctttaaacattctgaacccacgaaagctatggca
M00607:191:000000000-BFK52:1:2118:13119:20305_CONS_SUB_SUB	0.988439306	{'RefDB_MiFish': 'CES005'}	2	7953	Cyprinidae	7961	Cyprinus	1	0	2	0	0	0	0	0	0	0	0	0	0	0	0	0	0	0	0	0	0	0	0	0	species	Cyprinus carpio	7962	['Cyprinus carpio']	Cyprinus carpio	7962	caccgcggttagacgagaggccctagttgatattacaacggcgtaaagggtggttaaggacaaacaaaaataaagtcaaatggccccttggccgtcatacgcttctaggagtccgaagccctaatacgaaagtaactttaataaacccacctgacctcacgaaagctgagaaa
M00607:191:000000000-BFK52:1:1101:12939:2272_CONS_SUB_SUB	0.982142857	{'RefDB_MiFish': 'CES043'}	16	30875	Terapontidae	443751	Bidyanus	1	0	0	16	0	0	0	0	0	0	0	0	0	0	0	0	0	0	0	0	0	0	0	0	species	Bidyanus bidyanus	443752	['Bidyanus bidyanus']	Bidyanus bidyanus	443752	caccgcggttatacgagaggctcaagctgatagacttcggcgtaaagcgtggttaaggagaacttacactaaagccgaatgccctcagagctgttagacgctcacgatggttagaagcccaattacgaaagtagctctaaacaacctgaacccacgaaagctaaggca
M00607:191:000000000-BFK52:1:1101:11308:2396_CONS_SUB_SUB	0.982352941	{'RefDB_MiFish': 'CES077'}	11	8015	Salmonidae	8016	Oncorhynchus	1	0	0	11	0	0	0	0	0	0	0	0	0	0	0	0	0	0	0	0	0	0	0	0	species	Oncorhynchus mykiss	8022	['Oncorhynchus mykiss']	Oncorhynchus mykiss	8022	caccgcggttatacgagaggccctagttgataactaccggcgtaaagagtggttacggaaaaatatctaataaagccgaacaccccctcagccgtcatacgcacctgggagcacgaaggcctactgcgaaagcagctttaactatgcctgaccccacgacagctaagaaa
M00607:191:000000000-BFK52:1:1101:15573:2737_CONS_SUB_SUB	0.994152047	{'RefDB_MiFish': 'CES035'}	5	130260	Retropinnidae	89572	Retropinna	1	0	0	5	0	0	0	0	0	0	0	0	0	0	0	0	0	0	0	0	0	0	0	0	species	Retropinna semoni	182228	['Retropinna semoni']	Retropinna semoni	182228	caccgcggttatacgagtggcccaagttgaaaattgccggcgtaaagagtggttaggagaaaattaaactaaagttgaacaaccctcaggccgttgaacgcttccgggaaaatgaaactctaccacgaaagtgactttatttctacttctgaacccacgacaactaagata
M00607:191:000000000-BFK52:1:1101:15378:6128_CONS_SUB_SUB	0.988095238	{'RefDB_MiFish': 'CES043'}	18	30875	Terapontidae	443751	Bidyanus	1	0	0	18	0	0	0	0	0	0	0	0	0	0	0	0	0	0	0	0	0	0	0	0	species	Bidyanus bidyanus	443752	['Bidyanus bidyanus']	Bidyanus bidyanus	443752	caccgtggttatacgagaggctcaagctgatagacttcggcgtaaagcgtggttaaggagaacttacactaaagccgaatgccctcagagctgttatacgctcacgatggttagaggcccaattacgaaagtagctttaaacaacctgaacccacgaaagctatggca
M00607:191:000000000-BFK52:1:1101:12869:7178_CONS_SUB_SUB	0.988023952	{'RefDB_MiFish': 'CES006'}	17	86197	Eleotridae	78194	Mogurnda	1	0	0	17	0	0	0	0	0	0	0	0	0	0	0	0	0	0	0	0	0	0	0	0	species	Mogurnda adspersa	78195	['Mogurnda adspersa']	Mogurnda adspersa	78195	caccgcggttatacgagaggctcaagttgatagccaccggcgtaaagagtggttaagaaaccttttactaaagccgaacattttcaaagctgttatacgcacccgaaaacatgaagaacccttacgaaagtagttttaaacattctgaacccgcgaaagctaggata
M00607:191:000000000-BFK52:1:1101:5102:7285_CONS_SUB_SUB	0.988095238	{'RefDB_MiFish': 'CES043'}	65	30875	Terapontidae	443751	Bidyanus	1	0	0	65	0	0	0	0	0	0	0	0	0	0	0	0	0	0	0	0	0	0	0	0	species	Bidyanus bidyanus	443752	['Bidyanus bidyanus']	Bidyanus bidyanus	443752	caccgcggttatacgagaggctcaagctgatagacttcggcgtaaagcgtggttaaggagaacttacaccaaagccgaatgccctcagagctgttatacgctcacgatggttagaagcccaattacgaaagtagctttaaacatcctgaacccacgaaagctatggca
M00607:191:000000000-BFK52:1:1101:13435:7696_CONS_SUB_SUB	0.988095238	{'RefDB_MiFish': 'CES043'}	10	30875	Terapontidae	443751	Bidyanus	1	0	0	10	0	0	0	0	0	0	0	0	0	0	0	0	0	0	0	0	0	0	0	0	species	Bidyanus bidyanus	443752	['Bidyanus bidyanus']	Bidyanus bidyanus	443752	caccgcggttatacgagaggctcaagctgatagacttcggcgtaaagcgtggttaaggagaacttacactaaagccgaatgccctcagagctgttatacgctcacgatggctagaagcccaactacgaaagtagctttaaacaacctgaacccacgaaagctatggca
M00607:191:000000000-BFK52:1:1101:13827:8778_CONS_SUB_SUB	0.988439306	{'RefDB_MiFish': 'CES005'}	14	7953	Cyprinidae	7961	Cyprinus	1	0	0	14	0	0	0	0	0	0	0	0	0	0	0	0	0	0	0	0	0	0	0	0	species	Cyprinus carpio	7962	['Cyprinus carpio']	Cyprinus carpio	7962	caccgcggttagacgagaggccccagttgatattacaacggcgtaaagggtggttaaggataaacaaaaataaagtcaaatggccccttggccatcatacgcttctaggagtccgaagccctaatacgaaagtaactttaataaacccacctgaccccacgaaagctgagaaa
M00607:191:000000000-BFK52:1:1101:9382:9084_CONS_SUB_SUB	0.988023952	{'RefDB_MiFish': 'CES016'}	12	8162	Percichthyidae	135753	Gadopsis	1	0	0	12	0	0	0	0	0	0	0	0	0	0	0	0	0	0	0	0	0	0	0	0	species	Gadopsis marmoratus	135755	['Gadopsis marmoratus']	Gadopsis marmoratus	135755	caccgcggttatacgagggacccaaattgataaaacacggcgtaaagcgtggttaagataaacccaaaataaagtcgaatatttccaaggctgttatacgcacccgaaaattagaagtccaaccacgaaggtgactttatatccctgagcccacgaaagccatgaaa
M00607:191:000000000-BFK52:1:1101:23683:9234_CONS_SUB_SUB	0.98816568	{'RefDB_MiFish': 'CES080'}	35	7934	Anguillidae	7935	Anguilla	1	0	0	35	0	0	0	0	0	0	0	0	0	0	0	0	0	0	0	0	0	0	0	0	species	Anguilla australis	7940	['Anguilla australis']	Anguilla australis	7940	caccgcggttatacgagggactcaaattgatattacacggcgtaaagcgtgattagaaagcaaataaactaaagccaaacacttcccaggctgtcatacgctaccggacaaaacgaagccctataacgaaagtagctttaacacctttgaactcacgacagttgagaaa
M00607:191:000000000-BFK52:1:1101:24814:9304_CONS_SUB_SUB	0.988439306	{'RefDB_MiFish': 'CES005'}	9	7953	Cyprinidae	7961	Cyprinus	1	0	0	9	0	0	0	0	0	0	0	0	0	0	0	0	0	0	0	0	0	0	0	0	species	Cyprinus carpio	7962	['Cyprinus carpio']	Cyprinus carpio	7962	caccgcggttagacgagaggccctagttgatattacaacggcgtaaagggtggataaggataaacaaaaataaagtcaaatggccccttggccatcatacgcttctaggagtccgaagccctaatacgaaagtaactttaataaacccacctgaccccacgaaagctgagaaa
M00607:191:000000000-BFK52:1:1101:5251:9664_CONS_SUB_SUB	0.98816568	{'RefDB_MiFish': 'CES080'}	22	7934	Anguillidae	7935	Anguilla	1	0	0	22	0	0	0	0	0	0	0	0	0	0	0	0	0	0	0	0	0	0	0	0	species	Anguilla australis	7940	['Anguilla australis']	Anguilla australis	7940	caccgcggttatacgagggactcaaattgatattacacggcgcaaagcgtgattagaaaacaaataaactaaagccaaacacttcccaagctgtcatacgctaccggacaaaacgaagccctataacgaaagtagctttaacacctttgaacccacgacagttgagaaa
M00607:191:000000000-BFK52:1:1101:17851:10941_CONS_SUB_SUB	0.988439306	{'RefDB_MiFish': 'CES005'}	21	7953	Cyprinidae	7961	Cyprinus	1	0	0	21	0	0	0	0	0	0	0	0	0	0	0	0	0	0	0	0	0	0	0	0	species	Cyprinus carpio	7962	['Cyprinus carpio']	Cyprinus carpio	7962	caccgcggttagacgagaggtcctagttgatattacaacggcgtaaagggtggttaaggataaacaaaaataaagtcaaatggccccttggccgtcatacgcttctaggagtccgaagccctaatacgaaagtaactttaatagacccacctgaccccacgaaagctgagaaa
M00607:191:000000000-BFK52:1:1101:10568:11890_CONS_SUB_SUB	0.988439306	{'RefDB_MiFish': 'CES005'}	13	7953	Cyprinidae	7961	Cyprinus	1	0	0	13	0	0	0	0	0	0	0	0	0	0	0	0	0	0	0	0	0	0	0	0	species	Cyprinus carpio	7962	['Cyprinus carpio']	Cyprinus carpio	7962	caccgcggttagacgagaggccctagttgatattacaacggcgtaaagggtggttaaggataaacaaaaataaagtcaaatggccccttggccgtcatacgcttctaggagtccgtagccctaatacgaaagtaactttaataaacccacccgaccccacgaaagctgagaaa
M00607:191:000000000-BFK52:1:1101:4146:12342_CONS_SUB_SUB	0.98816568	{'RefDB_MiFish': 'CES080'}	31	7934	Anguillidae	7935	Anguilla	1	0	0	31	0	0	0	0	0	0	0	0	0	0	0	0	0	0	0	0	0	0	0	0	species	Anguilla australis	7940	['Anguilla australis']	Anguilla australis	7940	caccgcggttatacgagggactcaaattgatattacacggcgtaaagcgtgattagaaaacaaataaactaaagccaaacacttcccaagctgtcaaacgctatcggacaaaacgaagccctataacgaaagtagctttaacacctttgaactcacgacagttgagaaa
M00607:191:000000000-BFK52:1:1101:10698:15443_CONS_SUB_SUB	0.988023952	{'RefDB_MiFish': 'CES016'}	20	8162	Percichthyidae	135753	Gadopsis	1	0	0	20	0	0	0	0	0	0	0	0	0	0	0	0	0	0	0	0	0	0	0	0	species	Gadopsis marmoratus	135755	['Gadopsis marmoratus']	Gadopsis marmoratus	135755	caccgcggttatacgagagacccaaattgataaaacacggcgtaaagcgtggttaagataaacccaaaataaagtcgaatatctccaaggctgttatacgcacccgaaaattagaagtccaaccacgaaagtgactttatatccctgagccacgaaagccatgaaa
M00607:191:000000000-BFK52:1:1101:25386:15457_CONS_SUB_SUB	0.988235294	{'RefDB_MiFish': 'CES077'}	30	8015	Salmonidae	8016	Oncorhynchus	1	0	0	30	0	0	0	0	0	0	0	0	0	0	0	0	0	0	0	0	0	0	0	0	species	Oncorhynchus mykiss	8022	['Oncorhynchus mykiss']	Oncorhynchus mykiss	8022	caccgcggttatacgagaggccctagttgataactaccggcgtaaagagtggttatggaaaaatacttaataaagccgaacaccccctcagccgtcatacgaacctgggagcacgaagacctactgcgaaagcagctttaactatgcctgaccccacgacagctaagaaa
M00607:191:000000000-BFK52:1:1101:11237:16910_CONS_SUB_SUB	NA	NA	2	NA	NA	NA	NA	0	0	0	2	0	0	0	0	0	0	0	0	0	0	0	0	0	0	0	0	0	0	0	0	no rank	root	NA	NA	NA	1	caccgcggttatacgagaggctcaagttgatagccaccggcgtaaagagtggttagaaaacaaataaactaaagccaaacacttcccaagctgtcatacgctaccggacaaaacgaagccctataacgaaagtagctttaacacctttgaactcacgacagttgagaaa
M00607:191:000000000-BFK52:1:1101:25886:17202_CONS_SUB_SUB	0.988095238	{'RefDB_MiFish': 'CES043'}	18	30875	Terapontidae	443751	Bidyanus	1	0	0	18	0	0	0	0	0	0	0	0	0	0	0	0	0	0	0	0	0	0	0	0	species	Bidyanus bidyanus	443752	['Bidyanus bidyanus']	Bidyanus bidyanus	443752	caccgcggttatacgagaggctcaagctgatagacttcggcgtaaagcgtgttaaggagaacttacactaaagccgaatgccctcagagctgttatacgctcacgatggttagaagcccaattacgagagtagctttaaacaacctgaacccacgaaagctatggca
M00607:191:000000000-BFK52:1:1101:16337:17678_CONS_SUB_SUB	0.988023952	{'RefDB_MiFish': 'CES006'}	10	86197	Eleotridae	78194	Mogurnda	1	0	0	10	0	0	0	0	0	0	0	0	0	0	0	0	0	0	0	0	0	0	0	0	species	Mogurnda adspersa	78195	['Mogurnda adspersa']	Mogurnda adspersa	78195	caccgcggttatacgagaggctcaagttgatagccaccggcgtaaagagtggttaagaaaccttttactaaagccgaacattttcaaagctgttatacgcacccgaaaacatgaagaaccctcacgaaagtagctttaaacgttctgaacccacgaaagctaggata
M00607:191:000000000-BFK52:1:1101:5488:18082_CONS_SUB_SUB	0.988023952	{'RefDB_MiFish': 'CES016'}	2	8162	Percichthyidae	135753	Gadopsis	1	0	0	2	0	0	0	0	0	0	0	0	0	0	0	0	0	0	0	0	0	0	0	0	species	Gadopsis marmoratus	135755	['Gadopsis marmoratus']	Gadopsis marmoratus	135755	caccgcggttatacgagagacccaaattgataaaacacggcgtaaagcgtggttaagataaacccaaaataaagtcgaatatttccaaggctgttatacgcacccgaaaattagaagtccaaccacgaaagtgactttatatcccagagcccacgaaagccatgaag
M00607:191:000000000-BFK52:1:1101:6886:18600_CONS_SUB_SUB	0.98816568	{'RefDB_MiFish': 'CES080'}	19	7934	Anguillidae	7935	Anguilla	1	0	0	19	0	0	0	0	0	0	0	0	0	0	0	0	0	0	0	0	0	0	0	0	species	Anguilla australis	7940	['Anguilla australis']	Anguilla australis	7940	caccgcggttatacgagggactcaaattgatattacacggcgtaaggcgtgattagaaaacaaataaactaaagccaaacacttcccaagctgtcatacgctaccggacaaaacgaagccctataacgaaagtagccttaacacctttgaactcacgacagttgagaaa
M00607:191:000000000-BFK52:1:1101:12062:18908_CONS_SUB_SUB	0.970588235	{'RefDB_MiFish': 'CES077'}	2	8015	Salmonidae	8016	Oncorhynchus	1	0	0	2	0	0	0	0	0	0	0	0	0	0	0	0	0	0	0	0	0	0	0	0	species	Oncorhynchus mykiss	8022	['Oncorhynchus mykiss']	Oncorhynchus mykiss	8022	caccgcggttatacgaggggctcaagttgatagccaccggcgtaaagagtggttatggaaaaatatttaataaagccgaacaccccctcagccgtcatacgcacctgggagcacgaagacctactgcgaaagcagctttaactatgcctgaccccacgacagctaagaaa
M00607:191:000000000-BFK52:1:1101:12991:19067_CONS_SUB_SUB	0.976331361	{'RefDB_MiFish': 'CES043'}	2	30875	Terapontidae	443751	Bidyanus	1	0	0	2	0	0	0	0	0	0	0	0	0	0	0	0	0	0	0	0	0	0	0	0	species	Bidyanus bidyanus	443752	['Bidyanus bidyanus']	Bidyanus bidyanus	443752	caccgcggttatacgagaggctcaagctgatagacttcggcgtaaagcatggttaaggagaacttacactaaagccgaatgccctcagagctgttatacgctcacgatggttagaagcccaattacgaaagtagctttaaacaacctgaacccacgaaagctaggata
M00607:191:000000000-BFK52:1:1101:25116:19980_CONS_SUB_SUB	0.98816568	{'RefDB_MiFish': 'CES080'}	2	7934	Anguillidae	7935	Anguilla	1	0	0	2	0	0	0	0	0	0	0	0	0	0	0	0	0	0	0	0	0	0	0	0	species	Anguilla australis	7940	['Anguilla australis']	Anguilla australis	7940	caccgcggttatacgagggactcaaattgatattacacggcgtaaagcgtgattagaagacaaataaactaaagccaaacacttcccaagctgtcatacgctaccggacaaaacgaagccctataacgaaagtagttttaacacctttgaactcacgacagttgagaaa
M00607:191:000000000-BFK52:1:1101:13853:21425_CONS_SUB_SUB	0.988023952	{'RefDB_MiFish': 'CES006'}	6	86197	Eleotridae	78194	Mogurnda	1	0	0	6	0	0	0	0	0	0	0	0	0	0	0	0	0	0	0	0	0	0	0	0	species	Mogurnda adspersa	78195	['Mogurnda adspersa']	Mogurnda adspersa	78195	cacagcggttatacgagaggctcaagttgatagccaccggcgtaaagagtggttaagaaaccttctactaaagccgaacattttcaaagctgttatacgcacccgaaaacatgaagaacccttacgaaagtagctttaaacattctgaacccacgaaagctaggata
M00607:191:000000000-BFK52:1:1101:24551:21483_CONS_SUB_SUB	0.98816568	{'RefDB_MiFish': 'CES080'}	2	7934	Anguillidae	7935	Anguilla	1	0	0	2	0	0	0	0	0	0	0	0	0	0	0	0	0	0	0	0	0	0	0	0	species	Anguilla australis	7940	['Anguilla australis']	Anguilla australis	7940	caccgcggttatacgagggcctcaacttgatattacacggcgtaaagcgtgattagaaaacaaataaactaaagccaaacacttcccaagctgtcatacgctaccggacaaaacgaagccctataacgaaagtagctttaacacctttgaactcacgacagttgagaaa
M00607:191:000000000-BFK52:1:1101:22244:22100_CONS_SUB_SUB	NA	NA	7	NA	NA	NA	NA	0	0	0	7	0	0	0	0	0	0	0	0	0	0	0	0	0	0	0	0	0	0	0	0	no rank	root	NA	NA	NA	1	caccgcggttatacgagaggctcaagttgatagccaccggcgtaaagagtggttaagaaaccttttactaaagccgaacattttcaaagctgttatacgcacccgaaaacatgaagaacccttacgaaagtagctttaacacctttgaactcacgacagttgagaaa
M00607:191:000000000-BFK52:1:1102:16439:1788_CONS_SUB_SUB	0.988095238	{'RefDB_MiFish': 'CES043'}	15	30875	Terapontidae	443751	Bidyanus	1	0	0	15	0	0	0	0	0	0	0	0	0	0	0	0	0	0	0	0	0	0	0	0	species	Bidyanus bidyanus	443752	['Bidyanus bidyanus']	Bidyanus bidyanus	443752	caccgcggttatacgagaggctcaagctgatagacttcgacgtaaagcgtggttaaggagaacttacactaaagccgaatgccctcagagctgttatacgctcacgatggttagaagcccaattacgaaagtagctctaaacaacctgaacccacgaaagctatggca
M00607:191:000000000-BFK52:1:1102:19522:2831_CONS_SUB_SUB	0.988439306	{'RefDB_MiFish': 'CES005'}	26	7953	Cyprinidae	7961	Cyprinus	1	0	0	26	0	0	0	0	0	0	0	0	0	0	0	0	0	0	0	0	0	0	0	0	species	Cyprinus carpio	7962	['Cyprinus carpio']	Cyprinus carpio	7962	caccgcagttaggcgagaggccctagttgatattacaacggcgtaaagggtggttaaggataaacaaaaataaagtcaaatggccccttggccgtcatacgcttctaggagtccgaagccctaatacgaaagtaactttaataaacccacctgaccccacgaaagctgagaaa
M00607:191:000000000-BFK52:1:1102:7677:3430_CONS_SUB_SUB	0.988023952	{'RefDB_MiFish': 'CES016'}	30	8162	Percichthyidae	135753	Gadopsis	1	0	0	30	0	0	0	0	0	0	0	0	0	0	0	0	0	0	0	0	0	0	0	0	species	Gadopsis marmoratus	135755	['Gadopsis marmoratus']	Gadopsis marmoratus	135755	caccgcggttatacgagagacccaaattgataaaacacggcgtaaagcgtggttaagataaacccaaaataaagtcgaatatttccaaggctgttatacgcacccgaaaaataggagtccaaccacgaaagtgactttatatccctgagcccacgaaagccatgaaa
M00607:191:000000000-BFK52:1:1102:20176:5077_CONS_SUB_SUB	0.982142857	{'RefDB_MiFish': 'CES043'}	22	30875	Terapontidae	443751	Bidyanus	1	0	0	22	0	0	0	0	0	0	0	0	0	0	0	0	0	0	0	0	0	0	0	0	species	Bidyanus bidyanus	443752	['Bidyanus bidyanus']	Bidyanus bidyanus	443752	caccgcggttatacgagaggctcaagctgatagacttcggcgtaaagcgtggttaaggagaacttacactaaggccgaaagccctcagagctgttatacgctcacgatggttagaagcccaattacgtaagtagctttaaacaacctgaacccacgaaagctatggca
M00607:191:000000000-BFK52:1:1102:17791:5151_CONS_SUB_SUB	0.98816568	{'RefDB_MiFish': 'CES080'}	22	7934	Anguillidae	7935	Anguilla	1	0	0	22	0	0	0	0	0	0	0	0	0	0	0	0	0	0	0	0	0	0	0	0	species	Anguilla australis	7940	['Anguilla australis']	Anguilla australis	7940	caccgcggttatacgagggactcaaattgatattacacggcgtaaagcgtgattagaaaacaaataaactaaagccaaacacttcccaagctgtcatacgctaccggacaaaacgaagccctataacgaaagtagctttaacacctttgaactcacgacaattgagtaa
M00607:191:000000000-BFK52:1:1102:5787:6045_CONS_SUB_SUB	0.98816568	{'RefDB_MiFish': 'CES080'}	13	7934	Anguillidae	7935	Anguilla	1	0	0	13	0	0	0	0	0	0	0	0	0	0	0	0	0	0	0	0	0	0	0	0	species	Anguilla australis	7940	['Anguilla australis']	Anguilla australis	7940	caccgcggttatacgagggactcaaattgatattacacggcgaaaagcgtgattagaaaacaaataaactaaagccaaacacttcccaagctgtcatacgctaccggacaaaacgaagccctataacggaagtagctttaacacctttgaactcacgacagttgagaaa
M00607:191:000000000-BFK52:1:1102:18730:6576_CONS_SUB_SUB	0.988095238	{'RefDB_MiFish': 'CES043'}	61	30875	Terapontidae	443751	Bidyanus	1	0	0	61	0	0	0	0	0	0	0	0	0	0	0	0	0	0	0	0	0	0	0	0	species	Bidyanus bidyanus	443752	['Bidyanus bidyanus']	Bidyanus bidyanus	443752	caccgcggttatacgagaggctcaagctgatagacttcggcgtaaagcgtggttaaggagaacttacactaaagccgaatgccctcagagctgttatacgctcatgctggttagaagcccaattacgaaagtagctttaaacaacctgaacccacgaaagctatggca
M00607:191:000000000-BFK52:1:1102:21093:6632_CONS_SUB_SUB	0.988235294	{'RefDB_MiFish': 'CES087'}	10	130264	Galaxiidae	51242	Galaxias	1	0	0	10	0	0	0	0	0	0	0	0	0	0	0	0	0	0	0	0	0	0	0	0	species	Galaxias maculatus	61620	['Galaxias maculatus']	Galaxias maculatus	61620	caccgcggttatacgagagggacaagtagatagacatcggcgtaaagtgtggttagggatttgtcagctaaagccgaatacctcaaaggctgttatacgcacccggaggtctgaagcccccttacgaaagtagctttattactagacctgaacccacgacagccacgaga
M00607:191:000000000-BFK52:1:1102:25408:9052_CONS_SUB_SUB	0.988023952	{'RefDB_MiFish': 'CES016'}	6	8162	Percichthyidae	135753	Gadopsis	1	0	0	6	0	0	0	0	0	0	0	0	0	0	0	0	0	0	0	0	0	0	0	0	species	Gadopsis marmoratus	135755	['Gadopsis marmoratus']	Gadopsis marmoratus	135755	caccgcggttatacgagagacccaaattgataaaacatggcgtaaagcgtggttaagataaacccaaaataaagtcgaatatttccaaggctgttatatgcacccgaaaattagaagtccaaccacgaaagtgactttatatccctgagcccacgaaagccatgaaa
M00607:191:000000000-BFK52:1:1102:28335:10002_CONS_SUB_SUB	NA	NA	3	NA	NA	NA	NA	0	0	0	3	0	0	0	0	0	0	0	0	0	0	0	0	0	0	0	0	0	0	0	0	no rank	root	NA	NA	NA	1	caccgcggttatacgagaggctcaagctgatagacttcggcgtaaagcgtggttaaggagaacttacactaaagccgaatgccctcagagctgttatacgctcacgatggttagaagccctataacgaaagtagctttaacacctttgaactcacgacagttgagaaa
M00607:191:000000000-BFK52:1:1102:24345:10584_CONS_SUB_SUB	0.976190476	{'RefDB_MiFish': 'CES043'}	3	30875	Terapontidae	443751	Bidyanus	1	0	0	3	0	0	0	0	0	0	0	0	0	0	0	0	0	0	0	0	0	0	0	0	species	Bidyanus bidyanus	443752	['Bidyanus bidyanus']	Bidyanus bidyanus	443752	caccgcggttatacgagaggctcaagctgatagacttcggcgtaaagcgtggttaaggagaacttacactaaagccgaatgccctcagagctgttatacgctcacgatggttagaagcccaattacgaaagtagctttaaacaacctgaccccacgaaagctaagaaa
M00607:191:000000000-BFK52:1:1102:17999:10871_CONS_SUB_SUB	0.988095238	{'RefDB_MiFish': 'CES043'}	5	30875	Terapontidae	443751	Bidyanus	1	0	0	5	0	0	0	0	0	0	0	0	0	0	0	0	0	0	0	0	0	0	0	0	species	Bidyanus bidyanus	443752	['Bidyanus bidyanus']	Bidyanus bidyanus	443752	caccgcggctatacgagaggctcaagctgacagacttcggcgtaaagcgtggttaaggagaacttacactaaagccgaatgccctcagagctgttatacgctcacgatggttagaagcccaattacgaaagtagctttaaacaacctgaacccacgaaagctatggca
M00607:191:000000000-BFK52:1:1102:18150:11145_CONS_SUB_SUB	0.988023952	{'RefDB_MiFish': 'CES016'}	4	8162	Percichthyidae	135753	Gadopsis	1	0	0	4	0	0	0	0	0	0	0	0	0	0	0	0	0	0	0	0	0	0	0	0	species	Gadopsis marmoratus	135755	['Gadopsis marmoratus']	Gadopsis marmoratus	135755	caccgcggttatacgagagacccaaattgataaaacacggcgtaaagcgtggttaagataaacccaaaataaagtcgaatatttccaaggctgttatacgcacctgaaaattagaagtccaaccacgaaagtgactttatatccctgagcccgcgaaagccatgaaa
M00607:191:000000000-BFK52:1:1102:26358:11329_CONS_SUB_SUB	0.988095238	{'RefDB_MiFish': 'CES043'}	42	30875	Terapontidae	443751	Bidyanus	1	0	0	42	0	0	0	0	0	0	0	0	0	0	0	0	0	0	0	0	0	0	0	0	species	Bidyanus bidyanus	443752	['Bidyanus bidyanus']	Bidyanus bidyanus	443752	caccgcggttatacgagaggctcaagctgatagacttcggcgtaaagcgtggttaaggagaacttacactaaagccgaatgccctcagggctgttatacgctcacgatggttagaagcccaattacgaaagtagctttaaacaacctgaacccacaaaagctatggca
M00607:191:000000000-BFK52:1:1102:10028:12778_CONS_SUB_SUB	0.988095238	{'RefDB_MiFish': 'CES043'}	9	30875	Terapontidae	443751	Bidyanus	1	0	0	9	0	0	0	0	0	0	0	0	0	0	0	0	0	0	0	0	0	0	0	0	species	Bidyanus bidyanus	443752	['Bidyanus bidyanus']	Bidyanus bidyanus	443752	caccgcggttatacgagaggctcaagctgatagacttcggcgtaaagcgtggttaaggagaacttacactaaggccgaaagccctcagagctgttatacgctcacgatggttagaagcccaattacgaaagtagctttaaacaacctgaacccacgaaagctatggca
M00607:191:000000000-BFK52:1:1102:28160:13024_CONS_SUB_SUB	0.982248521	{'RefDB_MiFish': 'CES080'}	15	7934	Anguillidae	7935	Anguilla	1	0	0	15	0	0	0	0	0	0	0	0	0	0	0	0	0	0	0	0	0	0	0	0	species	Anguilla australis	7940	['Anguilla australis']	Anguilla australis	7940	caccgcggttatacgagggactcaaattgatattacacggcgtaaagcgtgattagaaaacaaataaactaaagcctaacacttcacaagctgtcatacgctaccggacaaaacgaagccctataacgaaagtagctttaacacctttgaactcacgacaggtgagaaa
M00607:191:000000000-BFK52:1:1102:16723:13732_CONS_SUB_SUB	0.988235294	{'RefDB_MiFish': 'CES087'}	29	130264	Galaxiidae	51242	Galaxias	1	0	0	29	0	0	0	0	0	0	0	0	0	0	0	0	0	0	0	0	0	0	0	0	species	Galaxias maculatus	61620	['Galaxias maculatus']	Galaxias maculatus	61620	caccgcggttatacgagagggccaagtagatagacatcggcgtaaagtgtggttagggatttgtcagctaaagccgaatacctccaaggccgttatacgcacccgggggtctgaagcccccttacgaaagtagctttattactagacctgaacccacgacagccacgaga
M00607:191:000000000-BFK52:1:1102:11301:14962_CONS_SUB_SUB	0.988304094	{'RefDB_MiFish': 'CES077'}	22	8015	Salmonidae	8016	Oncorhynchus	1	0	0	22	0	0	0	0	0	0	0	0	0	0	0	0	0	0	0	0	0	0	0	0	species	Oncorhynchus mykiss	8022	['Oncorhynchus mykiss']	Oncorhynchus mykiss	8022	caccgcggttatacgagaggccctagttgataactgccggcgtaaagagtggttatggaaaaatatttaataaagccgaacaccccctcagccgtcatacgcacctgggagcacgaagacctactgcgaaagcagctttaactatgcctgacccccacgacagctaagaaa
M00607:191:000000000-BFK52:1:1102:24027:15732_CONS_SUB_SUB	0.988023952	{'RefDB_MiFish': 'CES016'}	4	8162	Percichthyidae	135753	Gadopsis	1	0	0	4	0	0	0	0	0	0	0	0	0	0	0	0	0	0	0	0	0	0	0	0	species	Gadopsis marmoratus	135755	['Gadopsis marmoratus']	Gadopsis marmoratus	135755	caccgcggttatactagagacccaaattgataaaacacggcgtaaagcgtggttgagataaacccaaaataaagtcgaatatttccaaggctgttatacgcacccgaaaattagaagtccaaccacgaaagtgactttatatccctgagcccacgaaagccatgaaa
M00607:191:000000000-BFK52:1:1102:2130:16039_CONS_SUB_SUB	0.988439306	{'RefDB_MiFish': 'CES005'}	17	7953	Cyprinidae	7961	Cyprinus	1	0	0	17	0	0	0	0	0	0	0	0	0	0	0	0	0	0	0	0	0	0	0	0	species	Cyprinus carpio	7962	['Cyprinus carpio']	Cyprinus carpio	7962	caccgcggttagacgagaggccctagttgatattacaacggcgtaaagggtggttaaggataaacaaaaataaggtcaaatggccccttggccgtcatacgcttctaggagtccgaagccctaatacgaaagtaactctaataaacccacctgaccccacgaaagctgagaaa
M00607:191:000000000-BFK52:1:1102:16087:16779_CONS_SUB_SUB	0.988023952	{'RefDB_MiFish': 'CES006'}	34	86197	Eleotridae	78194	Mogurnda	1	0	0	34	0	0	0	0	0	0	0	0	0	0	0	0	0	0	0	0	0	0	0	0	species	Mogurnda adspersa	78195	['Mogurnda adspersa']	Mogurnda adspersa	78195	caccgcggttatacgagaggctcaagttgatagccaccggcgtaaagagtggttaagaaaccttttactaaagccgaacattttcaaagctgttatacgcacccgaaaacatgaagaacccttacgaaagtagctttgaacattctgaacccacgaaagctaggatg
M00607:191:000000000-BFK52:1:1102:9615:17194_CONS_SUB_SUB	0.988235294	{'RefDB_MiFish': 'CES087'}	20	130264	Galaxiidae	51242	Galaxias	1	0	0	20	0	0	0	0	0	0	0	0	0	0	0	0	0	0	0	0	0	0	0	0	species	Galaxias maculatus	61620	['Galaxias maculatus']	Galaxias maculatus	61620	caccgcggttatacgagagggccaagtagatagacatcggtgtaaagtgtggttagggatttgtcagctaaagccgaatatctccaaggctgttatacgcacccggaggtctgaagcccccttacgaaagtagctttattactagacctgaacccacgacagccacgaga
M00607:191:000000000-BFK52:1:1102:22351:21216_CONS_SUB_SUB	0.988023952	{'RefDB_MiFish': 'CES006'}	15	86197	Eleotridae	78194	Mogurnda	1	0	0	15	0	0	0	0	0	0	0	0	0	0	0	0	0	0	0	0	0	0	0	0	species	Mogurnda adspersa	78195	['Mogurnda adspersa']	Mogurnda adspersa	78195	caccgcggttatacgagaggctcaagttgatagccaccggcgtaaagagtggttaagaaaccttttgctaaagccgaacattttcaaagctgttatacgcacccgaaaacatgaagaacccttacgaaagtagctttaaacattctgaacccacgaaagctaggatg
M00607:191:000000000-BFK52:1:1102:24230:21386_CONS_SUB_SUB	0.976190476	{'RefDB_MiFish': 'CES006'}	2	86197	Eleotridae	78194	Mogurnda	1	0	0	2	0	0	0	0	0	0	0	0	0	0	0	0	0	0	0	0	0	0	0	0	species	Mogurnda adspersa	78195	['Mogurnda adspersa']	Mogurnda adspersa	78195	caccgcggttatacgagaggctcaagttgatagccaccggcgtaaagtgtggttaagaaaccttttactaaagccgaacattttcaaagctgttatacgcacccgaaaacatgaagaacccttacgaaagtagctttaaacattctgaacccacgaaagctatggca
M00607:191:000000000-BFK52:1:1102:22560:21740_CONS_SUB_SUB	0.988095238	{'RefDB_MiFish': 'CES043'}	5	30875	Terapontidae	443751	Bidyanus	1	0	0	5	0	0	0	0	0	0	0	0	0	0	0	0	0	0	0	0	0	0	0	0	species	Bidyanus bidyanus	443752	['Bidyanus bidyanus']	Bidyanus bidyanus	443752	caccgcggttatacgagaggctcaagctgatagacttcggcgtaaagcgtggttaaggagaacttacactaaagccgaatgccctcagagctgttatacgctcacgatggttagaagcccaattacgaaagtagctctaaacaacctgaacccacgaaagctaaggca
M00607:191:000000000-BFK52:1:1102:16290:23735_CONS_SUB_SUB	0.994152047	{'RefDB_MiFish': 'CES035'}	5	130260	Retropinnidae	89572	Retropinna	1	0	0	5	0	0	0	0	0	0	0	0	0	0	0	0	0	0	0	0	0	0	0	0	species	Retropinna semoni	182228	['Retropinna semoni']	Retropinna semoni	182228	caccgcggttatacgagtggcccaagttgaaaattgccggcgtaaagagtggttaggagaaaattaaactaaagttgaacaaccctcaggccgttgtacgcttccgggaaaatgaaactctaccacgaaagtgactttatttctacttctgaacccacgacagctaagata
M00607:191:000000000-BFK52:1:1103:8020:3537_CONS_SUB_SUB	0.988023952	{'RefDB_MiFish': 'CES016'}	11	8162	Percichthyidae	135753	Gadopsis	1	0	0	11	0	0	0	0	0	0	0	0	0	0	0	0	0	0	0	0	0	0	0	0	species	Gadopsis marmoratus	135755	['Gadopsis marmoratus']	Gadopsis marmoratus	135755	caccgcggttatacgagagacccaaattgataaaacacggcgtaaagcgtggttaagataaacccaaaataaagtcaaatatttccaaggctgttatacgcacccgaaaattagaagtccaaccacgaaagtgactttatatccctgagcccgcgaaagccatgaaa
M00607:191:000000000-BFK52:1:1103:12270:4806_CONS_SUB_SUB	0.988439306	{'RefDB_MiFish': 'CES005'}	15	7953	Cyprinidae	7961	Cyprinus	1	0	0	15	0	0	0	0	0	0	0	0	0	0	0	0	0	0	0	0	0	0	0	0	species	Cyprinus carpio	7962	['Cyprinus carpio']	Cyprinus carpio	7962	caccgcggttagacgagaggccctagttgatattacaacggcgtaaagggtggttaaggataaacaaaaataaagtcaaatggccccctggccgtcatacgcttctaggagtccgaaaccctaatacgaaagtaactttaataaacccacctgaccccacgaaagctgagaaa
M00607:191:000000000-BFK52:1:1103:8062:7679_CONS_SUB_SUB	0.988235294	{'RefDB_MiFish': 'CES077'}	3	8015	Salmonidae	8016	Oncorhynchus	1	0	0	3	0	0	0	0	0	0	0	0	0	0	0	0	0	0	0	0	0	0	0	0	species	Oncorhynchus mykiss	8022	['Oncorhynchus mykiss']	Oncorhynchus mykiss	8022	caccgcggttatacgagaggccctagttgataactaccggcgtaaagagtggtcatggaaaaatatttaataaagccgaacaccccctcagccgtcatacgcacctgggagcacgaagacctactgcgaaagcagctttaactatgcctgaccccactacagctaagaaa
M00607:191:000000000-BFK52:1:1103:6075:8611_CONS_SUB_SUB	0.988235294	{'RefDB_MiFish': 'CES087'}	16	130264	Galaxiidae	51242	Galaxias	1	0	0	16	0	0	0	0	0	0	0	0	0	0	0	0	0	0	0	0	0	0	0	0	species	Galaxias maculatus	61620	['Galaxias maculatus']	Galaxias maculatus	61620	caccgcggttatacgagagggccaagtagatagacatcggcgtaaagtgtggttagggacttgtcagctaaagccgaatacctccaaggctgttatacgcacccggaggtctgaagcccccttacgaaagtagctttattactagacctgaacccacgacagccacggga
M00607:191:000000000-BFK52:1:1103:28547:9540_CONS_SUB_SUB	0.988023952	{'RefDB_MiFish': 'CES006'}	15	86197	Eleotridae	78194	Mogurnda	1	0	0	15	0	0	0	0	0	0	0	0	0	0	0	0	0	0	0	0	0	0	0	0	species	Mogurnda adspersa	78195	['Mogurnda adspersa']	Mogurnda adspersa	78195	caccgcggttatacgagaggctcaagttgatagccaccggcgtaaagagtggttaagaaaccttctactaaagccgaacattttcaaagctgttatacgcacccgaaaacatgaagaacccttacgaaagtagctttaaacattctgaacccacgaaagctcggata
M00607:191:000000000-BFK52:1:1103:9994:10060_CONS_SUB_SUB	0.976470588	{'RefDB_MiFish': 'CES077'}	18	8015	Salmonidae	8016	Oncorhynchus	1	0	0	18	0	0	0	0	0	0	0	0	0	0	0	0	0	0	0	0	0	0	0	0	species	Oncorhynchus mykiss	8022	['Oncorhynchus mykiss']	Oncorhynchus mykiss	8022	caccgcggttatacgaaaggccctagatgataactaccggcgtaaagagtggttacgaaaaaatatttaataaagccgaacaccccctcagccgtcatacgcacctgggagcacgaagacctactgcgaaagcagctttaactatgcctgaccccacgacagctaagaaa
M00607:191:000000000-BFK52:1:1103:9375:10421_CONS_SUB_SUB	0.988023952	{'RefDB_MiFish': 'CES006'}	19	86197	Eleotridae	78194	Mogurnda	1	0	0	19	0	0	0	0	0	0	0	0	0	0	0	0	0	0	0	0	0	0	0	0	species	Mogurnda adspersa	78195	['Mogurnda adspersa']	Mogurnda adspersa	78195	caccgcggttatacgagaggctcaagttgatagccaccggcgtaaagagtggttaagaaaccttttactaaagccgaacattttcaaagctgttatacgcacccgaaaacatgaagaacccttacgaaggtagctctaaacattctgaacccacgaaagctaggata
M00607:191:000000000-BFK52:1:1103:7245:13356_CONS_SUB_SUB	0.988023952	{'RefDB_MiFish': 'CES016'}	2	8162	Percichthyidae	135753	Gadopsis	1	0	0	2	0	0	0	0	0	0	0	0	0	0	0	0	0	0	0	0	0	0	0	0	species	Gadopsis marmoratus	135755	['Gadopsis marmoratus']	Gadopsis marmoratus	135755	caccgcggttgtacgagagacccaaattgataaaacacggcgtaaagcgtggttaagataaacccaaaataaagtcgaatatttccaaggctgttatacgcacccgaaaattagaagtccaaccacgaaagtgactttatatccctgagcccactaaagccatgaaa
M00607:191:000000000-BFK52:1:1103:22812:16452_CONS_SUB_SUB	0.988235294	{'RefDB_MiFish': 'CES077'}	23	8015	Salmonidae	8016	Oncorhynchus	1	0	0	23	0	0	0	0	0	0	0	0	0	0	0	0	0	0	0	0	0	0	0	0	species	Oncorhynchus mykiss	8022	['Oncorhynchus mykiss']	Oncorhynchus mykiss	8022	caccgcggttatacgagaggccctagttgataactaccggcgtaaagagtggttacggaaaaatatttaataaagccgaacaccccctcagccgtcacacgcacctgggagcacgaagacctactgcgaaagcagctttaactatgcctgaccccacgacagctaagaaa
M00607:191:000000000-BFK52:1:1103:19228:17424_CONS_SUB_SUB	0.988439306	{'RefDB_MiFish': 'CES005'}	19	7953	Cyprinidae	7961	Cyprinus	1	0	0	19	0	0	0	0	0	0	0	0	0	0	0	0	0	0	0	0	0	0	0	0	species	Cyprinus carpio	7962	['Cyprinus carpio']	Cyprinus carpio	7962	caccgcggttagacgagaggccctagttgatattacaacggcgtaaagggtggttaaggataaacaaaaataaagtcaaatggccccttggccgtcatacgcttctaggagtccgaagccctatacgaacgtaactttaataaacccacctgaccccacgaaagctgagaaa
M00607:191:000000000-BFK52:1:1103:19360:18413_CONS_SUB_SUB	0.988023952	{'RefDB_MiFish': 'CES016'}	2	8162	Percichthyidae	135753	Gadopsis	1	0	0	2	0	0	0	0	0	0	0	0	0	0	0	0	0	0	0	0	0	0	0	0	species	Gadopsis marmoratus	135755	['Gadopsis marmoratus']	Gadopsis marmoratus	135755	caccgcggttatacgagagacccaacttgataaaacacggcgtaaagcgtggttaagataaacccaaaataaagtcgaatatttccaaggctgttatacgcacccgaaaattagaagtccaaccacgaaagtgactttatatccctgagcccacgaaagccacgaaa
M00607:191:000000000-BFK52:1:1103:25119:19058_CONS_SUB_SUB	NA	NA	2	NA	NA	NA	NA	0	0	0	2	0	0	0	0	0	0	0	0	0	0	0	0	0	0	0	0	0	0	0	0	no rank	root	NA	NA	NA	1	caccgcggttatacgagagacccaaattgataaaacacgacgtaaagcgtggttaagataaacccaaaataaagtcgaatatttccaaggctgttatacgcacccgaaaacatgaagaacccttacgaaagtagctttaaacattctgaacccacgaaagctaggata
M00607:191:000000000-BFK52:1:1103:16714:19477_CONS_SUB_SUB	0.988439306	{'RefDB_MiFish': 'CES005'}	2	7953	Cyprinidae	7961	Cyprinus	1	0	0	2	0	0	0	0	0	0	0	0	0	0	0	0	0	0	0	0	0	0	0	0	species	Cyprinus carpio	7962	['Cyprinus carpio']	Cyprinus carpio	7962	caccgcggttatacgagaggccctagttgatattacaacggcgtaaagggtggttaaggataaacaaaaataaagtcaaatggccccttggccgtcatacgcttctaggagtccgaagccctaatacgaaagtaactttaatagacccacctgaccccacgaaagctgagaaa
M00607:191:000000000-BFK52:1:1103:13729:23087_CONS_SUB_SUB	0.988700565	{'RefDB_MiFish': 'CES170'}	11	30997	Plotosidae	301281	Porochilus	1	0	0	11	0	0	0	0	0	0	0	0	0	0	0	0	0	0	0	0	0	0	0	0	species	Porochilus rendahli	337708	['Porochilus rendahli']	Porochilus rendahli	337708	caccgcggttatacgaaagaccctagttgatgcttacggcgtaaagggtggttaggggaataataaaataaaaccaaagatcttctaagctgtcatacgcgccacgaagatacgaagtccaaatacgaaagtagttttaaatgacctttggaacctgactccacgaaagctaagaaa
M00607:191:000000000-BFK52:1:1104:21282:4163_CONS_SUB_SUB	0.960893855	{'RefDB_MiFish': 'CES170'}	2	30997	Plotosidae	301281	Porochilus	1	0	0	2	0	0	0	0	0	0	0	0	0	0	0	0	0	0	0	0	0	0	0	0	species	Porochilus rendahli	337708	['Porochilus rendahli']	Porochilus rendahli	337708	caccgcggttatacgaaagaccctagttgatgtccacggcgtaaagggtggttaaggaactaataaaataaaaccaaagatcttctaagctgtcatacgcaccacgaagatacgaagtccaaatacgaaagtagttttaaatgacctttgaaacctgactcacgaaagctaagaaa
M00607:191:000000000-BFK52:1:1104:25888:6121_CONS_SUB_SUB	0.988439306	{'RefDB_MiFish': 'CES005'}	3	7953	Cyprinidae	7961	Cyprinus	1	0	0	3	0	0	0	0	0	0	0	0	0	0	0	0	0	0	0	0	0	0	0	0	species	Cyprinus carpio	7962	['Cyprinus carpio']	Cyprinus carpio	7962	caccgcggttagacgagaggccctagttgatattacaacggcgtaaagggtggttaaggataaacaaaaataaagtcaaatggccccttggccgtcgtacgcttctaggggtccgaagccctaatacgaaagtaactttaataaacccacctgaccccacgaaagctgagaaa
M00607:191:000000000-BFK52:1:1104:26429:7705_CONS_SUB_SUB	0.988439306	{'RefDB_MiFish': 'CES005'}	33	7953	Cyprinidae	7961	Cyprinus	1	0	0	33	0	0	0	0	0	0	0	0	0	0	0	0	0	0	0	0	0	0	0	0	species	Cyprinus carpio	7962	['Cyprinus carpio']	Cyprinus carpio	7962	caccgcggttggacgagaggccctagttgatattacaacggcgtaaagggtggttaaggataaacaaaaataaagtcaaatggccccttggccgtcatacgcttctaggagtccgaagccctaatacgaaagtaactctaataaacccacctgaccccacgaaagctgagaaa
M00607:191:000000000-BFK52:1:1104:12428:12420_CONS_SUB_SUB	0.988439306	{'RefDB_MiFish': 'CES005'}	32	7953	Cyprinidae	7961	Cyprinus	1	0	0	32	0	0	0	0	0	0	0	0	0	0	0	0	0	0	0	0	0	0	0	0	species	Cyprinus carpio	7962	['Cyprinus carpio']	Cyprinus carpio	7962	caccgcggttagacgagaggccctagttgatattacaacggcgtaaagggtggttaaggataaacaaaaataaagtcaaatggccccttggccgtcatacgcttctaggagtccgaagccctaatacgagagtaacttcaataaacccacctgaccccacgaaagctgagaaa
M00607:191:000000000-BFK52:1:1104:27041:17783_CONS_SUB_SUB	0.988235294	{'RefDB_MiFish': 'CES077'}	12	8015	Salmonidae	8016	Oncorhynchus	1	0	0	12	0	0	0	0	0	0	0	0	0	0	0	0	0	0	0	0	0	0	0	0	species	Oncorhynchus mykiss	8022	['Oncorhynchus mykiss']	Oncorhynchus mykiss	8022	caccgcggttatacgagaggccctagttgataactaccggcgtaaagagtggttatggaaaaatatttaataaagccgaacaccccctcagccgtcatacgcacctgggagcacgaagacctactacgaaagcaactttaactatgcctgaccccacgacagctaagaaa
M00607:191:000000000-BFK52:1:1105:9076:2294_CONS_SUB_SUB	0.988023952	{'RefDB_MiFish': 'CES016'}	3	8162	Percichthyidae	135753	Gadopsis	1	0	0	3	0	0	0	0	0	0	0	0	0	0	0	0	0	0	0	0	0	0	0	0	species	Gadopsis marmoratus	135755	['Gadopsis marmoratus']	Gadopsis marmoratus	135755	caccgcggttatacgagagacccagattgataaaacacggcgtaaagcgtggttaagataaacccaaaataaagtcgaatatttccaaggctgttatacgcacccgaaaattagaggtccaaccacgaaagtgactttatatccctgagcccacgaaagccatgaaa
M00607:191:000000000-BFK52:1:1105:22199:5401_CONS_SUB_SUB	0.988235294	{'RefDB_MiFish': 'CES077'}	2	8015	Salmonidae	8016	Oncorhynchus	1	0	0	2	0	0	0	0	0	0	0	0	0	0	0	0	0	0	0	0	0	0	0	0	species	Oncorhynchus mykiss	8022	['Oncorhynchus mykiss']	Oncorhynchus mykiss	8022	caccgcggttatacgagaggccctagttgataactaccggcgtaaggagtggttatggaaaaatatttaataaagccgaacaccccctcagccgtcatacgcacctgggagcacgaagacctactgcgaaagcagctttaactatgcctgaccccacgacagctaagaga
M00607:191:000000000-BFK52:1:1105:27203:9863_CONS_SUB_SUB	0.98816568	{'RefDB_MiFish': 'CES080'}	24	7934	Anguillidae	7935	Anguilla	1	0	0	24	0	0	0	0	0	0	0	0	0	0	0	0	0	0	0	0	0	0	0	0	species	Anguilla australis	7940	['Anguilla australis']	Anguilla australis	7940	caccgcggttatacgagggactcaaattgatattacacagcgtaaagcgtgattaggaaacaaataaactaaagccaaacacttcccaagctgtcatacgctaccggacaaaacgaagccctataacgaaagtagctttaacacctttgaactcacgacagttgagaaa
M00607:191:000000000-BFK52:1:1105:13509:10524_CONS_SUB_SUB	0.964497041	{'RefDB_MiFish': 'CES043'}	2	30875	Terapontidae	443751	Bidyanus	1	0	0	2	0	0	0	0	0	0	0	0	0	0	0	0	0	0	0	0	0	0	0	0	species	Bidyanus bidyanus	443752	['Bidyanus bidyanus']	Bidyanus bidyanus	443752	caccgcggttatacgagaggctcaagctgatagacttcggcgtaaagcgtggttaaggagaactcacactaaagccgaatgccctcagagctgttatacgctcacgatggttagaagcccaattacgaaagtagctttaaacattctgaacccacgaaagctaggata
M00607:191:000000000-BFK52:1:1105:5722:13828_CONS_SUB_SUB	0.988235294	{'RefDB_MiFish': 'CES077'}	5	8015	Salmonidae	8016	Oncorhynchus	1	0	0	5	0	0	0	0	0	0	0	0	0	0	0	0	0	0	0	0	0	0	0	0	species	Oncorhynchus mykiss	8022	['Oncorhynchus mykiss']	Oncorhynchus mykiss	8022	caccgcggttatacgagaggccctagttgataactaccggcgtaaagagtggttatggaaaaatatctaataaagccgaacaccccctcagccgtcatacgcacctgggagcacgaaggcctactgcgaaagcagctttaactatgcctgaccccacgacagctaagaaa
M00607:191:000000000-BFK52:1:1105:3687:14081_CONS_SUB_SUB	0.988439306	{'RefDB_MiFish': 'CES005'}	2	7953	Cyprinidae	7961	Cyprinus	1	0	0	2	0	0	0	0	0	0	0	0	0	0	0	0	0	0	0	0	0	0	0	0	species	Cyprinus carpio	7962	['Cyprinus carpio']	Cyprinus carpio	7962	caccgcggttagacgagagaccctagttgatattacaacggcgtaaagggtggttaaggataaacaaaaataaagtcaaatggccccttggccgtcatacgcttctaggagtccgaagcccgaatacgaaagtaactttaataaacccacctgaccccacgaaagctgagaaa
M00607:191:000000000-BFK52:1:1105:23875:23417_CONS_SUB_SUB	0.988235294	{'RefDB_MiFish': 'CES087'}	16	130264	Galaxiidae	51242	Galaxias	1	0	0	16	0	0	0	0	0	0	0	0	0	0	0	0	0	0	0	0	0	0	0	0	species	Galaxias maculatus	61620	['Galaxias maculatus']	Galaxias maculatus	61620	caccgcggttatacgagagggccaagtagatagacatcggcgtaaagtgtggttagggatttgtcagctaaagccgaatacctccaaggctgttatacgcacccggaggtctaaagcccccttacgaaagtagctttattactagacctgaacccacgacagccccgaga
M00607:191:000000000-BFK52:1:1105:21905:23756_CONS_SUB_SUB	0.982352941	{'RefDB_MiFish': 'CES077'}	19	8015	Salmonidae	8016	Oncorhynchus	1	0	0	19	0	0	0	0	0	0	0	0	0	0	0	0	0	0	0	0	0	0	0	0	species	Oncorhynchus mykiss	8022	['Oncorhynchus mykiss']	Oncorhynchus mykiss	8022	caccgcggttatacgagaggccctagttgataactaccggcgtaaagagtggttatggaaaaatatttaatagagccgaacaccccctcagccgtcgtacgcacctgggagcacgaagacctactgcgaaagcagctttaactatgcctgaccccacgacggctaagaaa
M00607:191:000000000-BFK52:1:1106:6526:2866_CONS_SUB_SUB	0.988023952	{'RefDB_MiFish': 'CES016'}	26	8162	Percichthyidae	135753	Gadopsis	1	0	0	26	0	0	0	0	0	0	0	0	0	0	0	0	0	0	0	0	0	0	0	0	species	Gadopsis marmoratus	135755	['Gadopsis marmoratus']	Gadopsis marmoratus	135755	caccgcggttatacgagggacccaaattgataaaacacggcgtaaagcgtggttaagataaacccaaaataaagtcgaatatttccaaggctgttatacgcacccgaaaattagaggtccaaccacgaaagtgactttatatccctgagcccacgaaagccatgaaa
M00607:191:000000000-BFK52:1:1106:5183:4560_CONS_SUB_SUB	0.988235294	{'RefDB_MiFish': 'CES077'}	9	8015	Salmonidae	8016	Oncorhynchus	1	0	0	9	0	0	0	0	0	0	0	0	0	0	0	0	0	0	0	0	0	0	0	0	species	Oncorhynchus mykiss	8022	['Oncorhynchus mykiss']	Oncorhynchus mykiss	8022	caccgcggttatacgagaggccctagttgataactacccgcgtaaagagtggttatggaaaaatatttaataaagccgaacaccccctcagccgtcatacgcacctgggagcacgaagacctactacgaaagcagctttaactatgcctgaccccacgacagctaagaaa
M00607:191:000000000-BFK52:1:1106:26282:10947_CONS_SUB_SUB	0.988023952	{'RefDB_MiFish': 'CES016'}	3	8162	Percichthyidae	135753	Gadopsis	1	0	0	3	0	0	0	0	0	0	0	0	0	0	0	0	0	0	0	0	0	0	0	0	species	Gadopsis marmoratus	135755	['Gadopsis marmoratus']	Gadopsis marmoratus	135755	caccgcggttatacgagagacccaaattgataaaacacggcgtaaagcgtggttaagataaacccaaaataaagtcgaatatttccaaggctgttatacgcacccgaaaattagaagtccaaccacgaaaatgactttatatccctgagcccacaaaagccatgaaa
M00607:191:000000000-BFK52:1:1106:6692:12219_CONS_SUB_SUB	0.98816568	{'RefDB_MiFish': 'CES080'}	10	7934	Anguillidae	7935	Anguilla	1	0	0	10	0	0	0	0	0	0	0	0	0	0	0	0	0	0	0	0	0	0	0	0	species	Anguilla australis	7940	['Anguilla australis']	Anguilla australis	7940	caccgcggctatacgagggactcaaattgatattacacggcgtaaagcgtgattagaaaacaaataaactaaagccaaacacttcccaagctgtcatacgctaccggacaaaacgaagccctataacgaaagtagctgtaacacctttgaactcacgacagttgagaaa
M00607:191:000000000-BFK52:1:1106:21496:17867_CONS_SUB_SUB	0.988095238	{'RefDB_MiFish': 'CES043'}	5	30875	Terapontidae	443751	Bidyanus	1	0	0	5	0	0	0	0	0	0	0	0	0	0	0	0	0	0	0	0	0	0	0	0	species	Bidyanus bidyanus	443752	['Bidyanus bidyanus']	Bidyanus bidyanus	443752	caccgcggttataggagaggctcaagctgatagacttcggcgtaaagcgtggttaaggagaacttacactaaagccgaatgccctcagagctgttatacgctcacgatggttagaagcccaattacgaaagtagctttaaacaacctgaacccacgagagctatggca
M00607:191:000000000-BFK52:1:1106:25986:19096_CONS_SUB_SUB	0.964285714	{'RefDB_MiFish': 'CES006'}	2	86197	Eleotridae	78194	Mogurnda	1	0	0	2	0	0	0	0	0	0	0	0	0	0	0	0	0	0	0	0	0	0	0	0	species	Mogurnda adspersa	78195	['Mogurnda adspersa']	Mogurnda adspersa	78195	caccgcggatatacgagaggctcaagttgatagccaccggcgtaaagagtggttaagaaaccttttactaaagccgaacattttcaaagctgttatacgcacccgaaaacatgaagaacccttacgaaagtagctttaaacaacctgaacccacgaaagctatggca
M00607:191:000000000-BFK52:1:1106:19856:19742_CONS_SUB_SUB	0.98816568	{'RefDB_MiFish': 'CES080'}	10	7934	Anguillidae	7935	Anguilla	1	0	0	10	0	0	0	0	0	0	0	0	0	0	0	0	0	0	0	0	0	0	0	0	species	Anguilla australis	7940	['Anguilla australis']	Anguilla australis	7940	caccgcggttatacgagggactcaaattgatattacacggcgtaaagcgtgatcagaaaacaaataaactaaagccaaacacttcccaagctgttatacgctaccggacaaaacgaagccctataacgaaagtagctttaacacctttgaactcacgacagttgagaaa
M00607:191:000000000-BFK52:1:1106:6057:22354_CONS_SUB_SUB	0.988304094	{'RefDB_MiFish': 'CES035'}	2	130260	Retropinnidae	89572	Retropinna	1	0	0	2	0	0	0	0	0	0	0	0	0	0	0	0	0	0	0	0	0	0	0	0	species	Retropinna semoni	182228	['Retropinna semoni']	Retropinna semoni	182228	caccgcggttatacgagtggcccaagttgaaaattgccggcgtaacgagtggttaggagaagattaaactaaagttgaacaaccctcaggccgttgtacgcttccgggaaaatgaaactctaccacgaaagtgactttatttctacttctgaacccacgacaactaagata
M00607:191:000000000-BFK52:1:1106:12615:24578_CONS_SUB_SUB	0.988235294	{'RefDB_MiFish': 'CES077'}	6	8015	Salmonidae	8016	Oncorhynchus	1	0	0	6	0	0	0	0	0	0	0	0	0	0	0	0	0	0	0	0	0	0	0	0	species	Oncorhynchus mykiss	8022	['Oncorhynchus mykiss']	Oncorhynchus mykiss	8022	caccgcggttatacgagaggccctagttgataactaccggcgtaaagagtggttatggaaaagtatttaataaagccgaacaccccctcagccgtcatacgcacctgggagcacgaagacctactgcgaaagcagctttaactatgcctgaccccacgatagctaagaaa
M00607:191:000000000-BFK52:1:1107:21593:3823_CONS_SUB_SUB	0.98816568	{'RefDB_MiFish': 'CES080'}	2	7934	Anguillidae	7935	Anguilla	1	0	0	2	0	0	0	0	0	0	0	0	0	0	0	0	0	0	0	0	0	0	0	0	species	Anguilla australis	7940	['Anguilla australis']	Anguilla australis	7940	caccgcggttatacgagggactcaaattgatattacacggcgtaaagcgtgattagaaaacaaataaactaaagccaaacacttcccaagctgtcatgcgctacctgacaaaacgaagccctataacgaaagtagctttaacacctttgaactcacgacagttgagaaa
M00607:191:000000000-BFK52:1:1107:22188:6688_CONS_SUB_SUB	0.976190476	{'RefDB_MiFish': 'CES006'}	2	86197	Eleotridae	78194	Mogurnda	1	0	0	2	0	0	0	0	0	0	0	0	0	0	0	0	0	0	0	0	0	0	0	0	species	Mogurnda adspersa	78195	['Mogurnda adspersa']	Mogurnda adspersa	78195	caccgcggttatacgagaggctcaagttgatagccaccggcgtaaagagtggttaagaaaccttttactaaagccgaacattttcaaagctgttatacgcacccgaaaacatgaagaacccttacgaaagtagctttaaacatcctgaacccacgaaagctatggca
M00607:191:000000000-BFK52:1:1107:5786:8546_CONS_SUB_SUB	0.988095238	{'RefDB_MiFish': 'CES043'}	3	30875	Terapontidae	443751	Bidyanus	1	0	0	3	0	0	0	0	0	0	0	0	0	0	0	0	0	0	0	0	0	0	0	0	species	Bidyanus bidyanus	443752	['Bidyanus bidyanus']	Bidyanus bidyanus	443752	caccgcggttatacgagaggctcaagctgatagacttcggcgtagcgtggttaaggagaacttacactaaagccgaatgccctcagagctgttatacgctcacgatggttagaagcccaattacgaaagtagctttaaacaacctgaacccacgaaagctatggca
M00607:191:000000000-BFK52:1:1107:22081:13622_CONS_SUB_SUB	0.988235294	{'RefDB_MiFish': 'CES077'}	4	8015	Salmonidae	8016	Oncorhynchus	1	0	0	4	0	0	0	0	0	0	0	0	0	0	0	0	0	0	0	0	0	0	0	0	species	Oncorhynchus mykiss	8022	['Oncorhynchus mykiss']	Oncorhynchus mykiss	8022	caccgcggttatacgagaggccctagttgataactacaggcgtaaagagtggttatggaaaaatatttaataaagccgaacacccccccagccgtcatacgcacctgggagcacgaagacctactgcgaaagcagctttaactatgcctgaccccacgacagctaagaaa
M00607:191:000000000-BFK52:1:1107:26884:13989_CONS_SUB_SUB	0.98816568	{'RefDB_MiFish': 'CES080'}	7	7934	Anguillidae	7935	Anguilla	1	0	0	7	0	0	0	0	0	0	0	0	0	0	0	0	0	0	0	0	0	0	0	0	species	Anguilla australis	7940	['Anguilla australis']	Anguilla australis	7940	caccgcggttatacgagggactcaaattgatattacacggcgtaaagcgtgattagaaaacaaataaactaaagcctaacacttcacaagctgtcatacgctaccggacaaaacgaagccctataacgaaagtagctttaacacctttgaactcacgacagttgagaaa
M00607:191:000000000-BFK52:1:1107:20049:16170_CONS_SUB_SUB	0.988700565	{'RefDB_MiFish': 'CES170'}	6	30997	Plotosidae	301281	Porochilus	1	0	0	6	0	0	0	0	0	0	0	0	0	0	0	0	0	0	0	0	0	0	0	0	species	Porochilus rendahli	337708	['Porochilus rendahli']	Porochilus rendahli	337708	caccgcggttatacggaagaccctagttgatgcttacggcgtaaagggtggttaggggaataataaaataaaaccaaagatcttctaagctgtcatacgcaccacgaagatacgaagtccaaatacgaaagtagttttaaatgacctttgaaacctgactacacgaaagctaagaaa
M00607:191:000000000-BFK52:1:1107:8201:20088_CONS_SUB_SUB	0.976331361	{'RefDB_MiFish': 'CES043'}	2	30875	Terapontidae	443751	Bidyanus	1	0	0	2	0	0	0	0	0	0	0	0	0	0	0	0	0	0	0	0	0	0	0	0	species	Bidyanus bidyanus	443752	['Bidyanus bidyanus']	Bidyanus bidyanus	443752	caccgcggttatacgagaggctcaagctgatagacttcggcgtaaagcgtggttaaggagaacttacactaaagccgaatgccctcagagctgttatacgctcacgatggtagaagcccaattacgaaagtagctttaaacaacctgaacccacgaaagctaggata
M00607:191:000000000-BFK52:1:1108:7123:2983_CONS_SUB_SUB	0.976331361	{'RefDB_MiFish': 'CES043'}	2	30875	Terapontidae	443751	Bidyanus	1	0	0	2	0	0	0	0	0	0	0	0	0	0	0	0	0	0	0	0	0	0	0	0	species	Bidyanus bidyanus	443752	['Bidyanus bidyanus']	Bidyanus bidyanus	443752	caccgcggttatacgagaggctcaagctgatagacttcggcgtaaagcgtggttaaggagaacttacactaaagccgaatgccctcagagctgttatacgctcacgatggttagaagcccaattacgaaagtagctctaaacaacctgaacccacgaaagctaggata
M00607:191:000000000-BFK52:1:1108:18429:7603_CONS_SUB_SUB	0.988023952	{'RefDB_MiFish': 'CES016'}	4	8162	Percichthyidae	135753	Gadopsis	1	0	0	4	0	0	0	0	0	0	0	0	0	0	0	0	0	0	0	0	0	0	0	0	species	Gadopsis marmoratus	135755	['Gadopsis marmoratus']	Gadopsis marmoratus	135755	caccgcggttatacgagagacccaaattgataaaacacggcgtaaagcgtggttaagataaacccaaaataaagtcgaatattcccaaggctgttatacgcacccgaaaattagaagtccaaccacgaagtgactttatatccctgagcccacgaaagccatgaaa
M00607:191:000000000-BFK52:1:1108:11970:10103_CONS_SUB_SUB	0.964285714	{'RefDB_MiFish': 'CES006'}	3	86197	Eleotridae	78194	Mogurnda	1	0	0	3	0	0	0	0	0	0	0	0	0	0	0	0	0	0	0	0	0	0	0	0	species	Mogurnda adspersa	78195	['Mogurnda adspersa']	Mogurnda adspersa	78195	caccgcggttatacgagagggccaagtagatagacatcggcgtaaagtgtggttaagaaaccttttactaaagccgaacattttcaaagctgttatacgcacccgaaaacatgaagaacccttacgaaagtagctttaaacattctgaacccacgaaagctaggata
M00607:191:000000000-BFK52:1:1108:15115:10899_CONS_SUB_SUB	0.98816568	{'RefDB_MiFish': 'CES080'}	20	7934	Anguillidae	7935	Anguilla	1	0	0	20	0	0	0	0	0	0	0	0	0	0	0	0	0	0	0	0	0	0	0	0	species	Anguilla australis	7940	['Anguilla australis']	Anguilla australis	7940	caccgcggttatacgagggactcgaattgatactacacggcgtaaagcgtgattagaaaacaaataaactaaagccaaacacttcccaagctgtcatacgctaccggacaaaacgaagccctataacgaaagtagctttaacacctttgaactcacgacagttgagaaa
M00607:191:000000000-BFK52:1:1108:13037:13861_CONS_SUB_SUB	0.982142857	{'RefDB_MiFish': 'CES006'}	4	86197	Eleotridae	78194	Mogurnda	1	0	0	4	0	0	0	0	0	0	0	0	0	0	0	0	0	0	0	0	0	0	0	0	species	Mogurnda adspersa	78195	['Mogurnda adspersa']	Mogurnda adspersa	78195	caccgcggttatacgagaggctcaagttgatagccaccggcgtaaagagtggttaagaaaccttttactaaagccgaacattttcaaagctgttatacgcacccgaaaacatgaagaacccttacgaaagtagctttaaacattctgaacccacgaaagctgagaaa
M00607:191:000000000-BFK52:1:1108:2969:14465_CONS_SUB_SUB	0.988571429	{'RefDB_MiFish': 'CES001'}	6	30997	Plotosidae	301283	Neosilurus	1	0	0	6	0	0	0	0	0	0	0	0	0	0	0	0	0	0	0	0	0	0	0	0	species	Neosilurus hyrtlii	301284	['Neosilurus hyrtlii']	Neosilurus hyrtlii	301284	caccgcggttatacgaaagaccctagttgatgtccacggcgtaaagggtagttaaggaactaataaaataaaaccaaaggtcttctaagctgtcatacgcaccgcgaagatacgaagccctaatacgaaagtagttttagacaattttaaacctgaccccacgaaagctaagaaa
M00607:191:000000000-BFK52:1:1108:22356:21736_CONS_SUB_SUB	NA	NA	2	NA	NA	NA	NA	0	0	0	2	0	0	0	0	0	0	0	0	0	0	0	0	0	0	0	0	0	0	0	0	no rank	root	NA	NA	NA	1	caccgcggttatacgagaggctcaagctgatagacttcggcgtaaagcgtggttaaggagaacttacactaaagccgaatgccctcagagctgttatacgctcacgatggttagaagcccaaatacgaaagtagttttagacaattttaaacctgaccccacgaaagctaagaaa
M00607:191:000000000-BFK52:1:1109:28865:16228_CONS_SUB_SUB	0.982142857	{'RefDB_MiFish': 'CES043'}	6	30875	Terapontidae	443751	Bidyanus	1	0	0	6	0	0	0	0	0	0	0	0	0	0	0	0	0	0	0	0	0	0	0	0	species	Bidyanus bidyanus	443752	['Bidyanus bidyanus']	Bidyanus bidyanus	443752	caccgcggctatacgagaggctcaagctgacagacttcggcgtaaagcgtggttaaggagaacttacactaaagccgaatgccctcagagctgttatacgctcacgatggttagaggcccaattacgaaagtagctttaaacaacctgaacccacgaaagctatggca
M00607:191:000000000-BFK52:1:1109:23872:19689_CONS_SUB_SUB	0.988571429	{'RefDB_MiFish': 'CES001'}	11	30997	Plotosidae	301283	Neosilurus	1	0	0	11	0	0	0	0	0	0	0	0	0	0	0	0	0	0	0	0	0	0	0	0	species	Neosilurus hyrtlii	301284	['Neosilurus hyrtlii']	Neosilurus hyrtlii	301284	caccgcggttatacgaaagaccctagttgatgtccacggcatagagggtggttaaggaactaataaaataaaaccaaaggtcttctaagctgtcatacgcaccgcgaagatacgaagcccaaatacgaaagtagttttagacaattttaaacctgaccccacgaaagctaagaaa
M00607:191:000000000-BFK52:1:1109:21092:21777_CONS_SUB_SUB	0.976190476	{'RefDB_MiFish': 'CES006'}	2	86197	Eleotridae	78194	Mogurnda	1	0	0	2	0	0	0	0	0	0	0	0	0	0	0	0	0	0	0	0	0	0	0	0	species	Mogurnda adspersa	78195	['Mogurnda adspersa']	Mogurnda adspersa	78195	caccgcggttatacgagaggctcaagttgatagccaccggcgtaaagagtggttaagaaaccttttactaaagccgaacattttcaaagctgttatacgcacccgaaatcatgaagaacccttacgaaagtagctttaaacattctgaacccacgaaagctatggca
M00607:191:000000000-BFK52:1:1109:13616:21972_CONS_SUB_SUB	0.988439306	{'RefDB_MiFish': 'CES005'}	2	7953	Cyprinidae	7961	Cyprinus	1	0	0	2	0	0	0	0	0	0	0	0	0	0	0	0	0	0	0	0	0	0	0	0	species	Cyprinus carpio	7962	['Cyprinus carpio']	Cyprinus carpio	7962	caccgcggttagacgagaggccctagttgatattacaacggcgtaaagggtggttaaggataaacaaaaataaagtcaaatggccccttggccgtcataagcttctaggagtccgaagccctaatacgaaagtaactttaataaacccacctgaccccacgagagctgagaaa
M00607:191:000000000-BFK52:1:1109:22951:22434_CONS_SUB_SUB	0.98816568	{'RefDB_MiFish': 'CES080'}	2	7934	Anguillidae	7935	Anguilla	1	0	0	2	0	0	0	0	0	0	0	0	0	0	0	0	0	0	0	0	0	0	0	0	species	Anguilla australis	7940	['Anguilla australis']	Anguilla australis	7940	caccgcggttatacgagggactcaaattgacattacacggcgtaaagcgtgattagaaaacaaataaactaaagccaaacacttcccaagctgtcatacgctaccggacaaaacgaagccccataacgaaagtagctttaacacctttgaactcacgacagttgagaaa
M00607:191:000000000-BFK52:1:1110:12820:9495_CONS_SUB_SUB	0.97005988	{'RefDB_MiFish': 'CES006'}	2	86197	Eleotridae	78194	Mogurnda	1	0	0	2	0	0	0	0	0	0	0	0	0	0	0	0	0	0	0	0	0	0	0	0	species	Mogurnda adspersa	78195	['Mogurnda adspersa']	Mogurnda adspersa	78195	cacagcggttatacgagaggccctagttgataactaccggcgtaaagagtggttaagaaaccttttactaaagccgaacattttcaaagctgttatacgcacccgaaaacatgaagaacccttacgaaagtagctttaaacattctgaacccacgaaagctaggata
M00607:191:000000000-BFK52:1:1110:14975:9998_CONS_SUB_SUB	0.98816568	{'RefDB_MiFish': 'CES080'}	15	7934	Anguillidae	7935	Anguilla	1	0	0	15	0	0	0	0	0	0	0	0	0	0	0	0	0	0	0	0	0	0	0	0	species	Anguilla australis	7940	['Anguilla australis']	Anguilla australis	7940	caccgcggttatacgagggactcaaattgatattacacggcgtaaagcgcgattagaaaacaaataaactaaagccaaacacttcccaagctgtcatacgctaccggacaaaacgaagccctataacgaaggtagctttaacacctttgaactcacgacagttgagaaa
M00607:191:000000000-BFK52:1:1110:3827:11695_CONS_SUB_SUB	0.988023952	{'RefDB_MiFish': 'CES006'}	2	86197	Eleotridae	78194	Mogurnda	1	0	0	2	0	0	0	0	0	0	0	0	0	0	0	0	0	0	0	0	0	0	0	0	species	Mogurnda adspersa	78195	['Mogurnda adspersa']	Mogurnda adspersa	78195	caccgcggttatacgagaggctcaagttgatagccaccggcgtaaagagtggttaagaaaccttttactaaagccgaacattttcaaagctgttatacgcacccgagaacatgaagaacccttacgaaagtagctttaaacattctgaacccacgagagctaggata
M00607:191:000000000-BFK52:1:1110:22420:22139_CONS_SUB_SUB	0.988439306	{'RefDB_MiFish': 'CES005'}	2	7953	Cyprinidae	7961	Cyprinus	1	0	0	2	0	0	0	0	0	0	0	0	0	0	0	0	0	0	0	0	0	0	0	0	species	Cyprinus carpio	7962	['Cyprinus carpio']	Cyprinus carpio	7962	cactggggttagacgagaggccctagttgatattacaacggcgtaaagggtggttaaggataaacaaaaataaagtcaaatggccccttggccgtcatacgcttctaggagtccgaagccctaatacgaaagtaactttaataaacccacctgaccccacgaaagctgagaaa
M00607:191:000000000-BFK52:1:1111:13866:6750_CONS_SUB_SUB	0.976190476	{'RefDB_MiFish': 'CES006'}	2	86197	Eleotridae	78194	Mogurnda	1	0	0	2	0	0	0	0	0	0	0	0	0	0	0	0	0	0	0	0	0	0	0	0	species	Mogurnda adspersa	78195	['Mogurnda adspersa']	Mogurnda adspersa	78195	caccgcggttttacgagaggctcaagttgatagccaccggcgtaaagagtggttaagaaaccttttactaaagccgaacattttcaaagctgttatacgcacccgaaaacatgaagaacccttacgaaagtagctttaaacattctgaacccacgaaagctatggca
M00607:191:000000000-BFK52:1:1111:25041:6834_CONS_SUB_SUB	0.988023952	{'RefDB_MiFish': 'CES016'}	2	8162	Percichthyidae	135753	Gadopsis	1	0	0	2	0	0	0	0	0	0	0	0	0	0	0	0	0	0	0	0	0	0	0	0	species	Gadopsis marmoratus	135755	['Gadopsis marmoratus']	Gadopsis marmoratus	135755	caccgcggttatacgagagacccaaattgataagacacggcgtaaagcgtggttaagataaacccaaaataaagtcgaatatttccaaggctgttatacgcacccgaaaattagaagtccaaccacgaaagtgactttatatccctgagcccacgaaagccacgaaa
M00607:191:000000000-BFK52:1:1111:16502:7375_CONS_SUB_SUB	0.983146067	{'RefDB_MiFish': 'CES170'}	2	30997	Plotosidae	301281	Porochilus	1	0	0	2	0	0	0	0	0	0	0	0	0	0	0	0	0	0	0	0	0	0	0	0	species	Porochilus rendahli	337708	['Porochilus rendahli']	Porochilus rendahli	337708	caccgcggttatacgaaagaccctagttgatgtccacggcgtaaagggtggttaggggaataataaaataaaaccaaagatcttctaagctgtcatacgcaccacgaagatacgaagtccaaatacgaaagtagttttaaatgacctttgaaacctgactccacgaaagctaagaaa
M00607:191:000000000-BFK52:1:1111:24668:21601_CONS_SUB_SUB	0.988304094	{'RefDB_MiFish': 'CES035'}	2	130260	Retropinnidae	89572	Retropinna	1	0	0	2	0	0	0	0	0	0	0	0	0	0	0	0	0	0	0	0	0	0	0	0	species	Retropinna semoni	182228	['Retropinna semoni']	Retropinna semoni	182228	caccgcggttatacgagtggcccaagttgaaaattgccggcgtaaagagtggctaggagtaaattaaactaaagttgaacaaccctcaggccgttgtacgcttccgggaaaatgaaactctaccacgaaagtgactttatttctacttctgaacccacgacaactaagata
M00607:191:000000000-BFK52:1:1111:7249:21780_CONS_SUB_SUB	0.955307263	{'RefDB_MiFish': 'CES170'}	2	30997	Plotosidae	301281	Porochilus	1	0	0	2	0	0	0	0	0	0	0	0	0	0	0	0	0	0	0	0	0	0	0	0	species	Porochilus rendahli	337708	['Porochilus rendahli']	Porochilus rendahli	337708	caccgcggttatacgaaagaccctagttgatgtccacggcgtaaagggtggttaaggaactaataaaataaaaccaaaggtcttctaagctgtcatacgcaccacgaagatacgaagtccaaatacgaaagtagttttaaatgacctttgaaacctgacaccacgaaagctaagaaa
M00607:191:000000000-BFK52:1:1111:21011:22571_CONS_SUB_SUB	0.988023952	{'RefDB_MiFish': 'CES006'}	2	86197	Eleotridae	78194	Mogurnda	1	0	0	2	0	0	0	0	0	0	0	0	0	0	0	0	0	0	0	0	0	0	0	0	species	Mogurnda adspersa	78195	['Mogurnda adspersa']	Mogurnda adspersa	78195	caccgcggttatacgagaggctcaagttgatagccaccggcgtaaagagtggttaagaaaccttttactaaagccgaacattttcaaagctgttatacgcacccgaaaacatgaagaacccttacgaaagtagctttaaacattctgaacccacgaaagctaagaaa
M00607:191:000000000-BFK52:1:1112:12487:10036_CONS_SUB_SUB	0.988023952	{'RefDB_MiFish': 'CES006'}	3	86197	Eleotridae	78194	Mogurnda	1	0	0	3	0	0	0	0	0	0	0	0	0	0	0	0	0	0	0	0	0	0	0	0	species	Mogurnda adspersa	78195	['Mogurnda adspersa']	Mogurnda adspersa	78195	caccgcggttatacgagaggctcaggttgatagccaccggcgtaaagagtggttaagaaaccttttactaaagccgaacattttcaaagctgttatacgcacccgaaaacatgaaggacccttacgaaagtagctttaaacattctgaacccacgaaagctaggata
M00607:191:000000000-BFK52:1:1112:4868:11095_CONS_SUB_SUB	0.97005988	{'RefDB_MiFish': 'CES006'}	2	86197	Eleotridae	78194	Mogurnda	1	0	0	2	0	0	0	0	0	0	0	0	0	0	0	0	0	0	0	0	0	0	0	0	species	Mogurnda adspersa	78195	['Mogurnda adspersa']	Mogurnda adspersa	78195	caccgcggttatacgagaggccctagttgataactaccggcgtaaagagtggttaagaaaccttttactaaagccgaacactttcaaagctgttatacgcacccgaaaacatgaagaacccttacgaaagtagctttaaacattctgaacccacgaaagctaggata
M00607:191:000000000-BFK52:1:1112:8003:15832_CONS_SUB_SUB	0.988571429	{'RefDB_MiFish': 'CES001'}	3	30997	Plotosidae	301283	Neosilurus	1	0	0	3	0	0	0	0	0	0	0	0	0	0	0	0	0	0	0	0	0	0	0	0	species	Neosilurus hyrtlii	301284	['Neosilurus hyrtlii']	Neosilurus hyrtlii	301284	caccgcggttatacgaaagaccctagtagatgtccacggcgtaaagggtggttaaggaactaataaaataaaaccaaaggtcttctaagctgtcatacgcaccgcgaagatacgaagcccaaatacgaaagtagttttagacaattttaagcctgaccccacgaaagctaagaaa
M00607:191:000000000-BFK52:1:1112:27242:19662_CONS_SUB_SUB	NA	NA	2	NA	NA	NA	NA	0	0	0	2	0	0	0	0	0	0	0	0	0	0	0	0	0	0	0	0	0	0	0	0	no rank	root	NA	NA	NA	1	caccgcggttatacgagaggctcaagctgatagacttcggcgtaaagcgtggttaaggataaacaaaaataaagtcaaatggccccttggccgtcatacgcttctaggagtccgaagccctaatacgaaagtaactttaataaacccacctgaccccacgaaagctgagaaa
M00607:191:000000000-BFK52:1:1113:25722:16453_CONS_SUB_SUB	0.964497041	{'RefDB_MiFish': 'CES043'}	2	30875	Terapontidae	443751	Bidyanus	1	0	0	2	0	0	0	0	0	0	0	0	0	0	0	0	0	0	0	0	0	0	0	0	species	Bidyanus bidyanus	443752	['Bidyanus bidyanus']	Bidyanus bidyanus	443752	caccgcggttatacgagaggctcaagctgatagacttcggcgtaaagcgtggttaaggagaacttacactaaagccgaatgccctcagagctgttatacgctcacgatggttagaagcccaattacgaaagtagctttaaacattctgaacccacgaaagctaggatg
M00607:191:000000000-BFK52:1:1114:17247:13675_CONS_SUB_SUB	0.988571429	{'RefDB_MiFish': 'CES001'}	7	30997	Plotosidae	301283	Neosilurus	1	0	0	7	0	0	0	0	0	0	0	0	0	0	0	0	0	0	0	0	0	0	0	0	species	Neosilurus hyrtlii	301284	['Neosilurus hyrtlii']	Neosilurus hyrtlii	301284	caccgcggttatacgaaagaccctagttgatgtccacggcgtaaagggtggttaaggaactaataaaataaaaccaaaggtcttctaggctgtcatacgcaccgcgaagatacgaagcccaaattcgaaagtagttttagacaattttaaacctgaccccacgaaagctaagaaa
M00607:191:000000000-BFK52:1:1114:11954:18010_CONS_SUB_SUB	NA	NA	2	NA	NA	NA	NA	0	0	0	2	0	0	0	0	0	0	0	0	0	0	0	0	0	0	0	0	0	0	0	0	no rank	root	NA	NA	NA	1	caccgcggttatacgagaggctcaagctgatagacttcggcgtaaagcgtggttaaggagaacttacactaaagccgaacaccccctcagccgtcatacgcacctgggagcacgaagacctactgcgaaagcagctttaactatgcctgaccccacgacagctaagaaa
M00607:191:000000000-BFK52:1:1114:17258:19099_CONS_SUB_SUB	0.988439306	{'RefDB_MiFish': 'CES005'}	2	7953	Cyprinidae	7961	Cyprinus	1	0	0	2	0	0	0	0	0	0	0	0	0	0	0	0	0	0	0	0	0	0	0	0	species	Cyprinus carpio	7962	['Cyprinus carpio']	Cyprinus carpio	7962	caccggggttagacgagaggccctagttgatattacaacggcctaaagggtggttaaggataaacaaaaataaagtcaaatggccccttggccgtcatacgcttctaggagtccgaagccctaatacgaaagtaactttaataaacccacctgaccccacgaaagctgagaaa
M00607:191:000000000-BFK52:1:1114:11700:22304_CONS_SUB_SUB	0.988023952	{'RefDB_MiFish': 'CES016'}	2	8162	Percichthyidae	135753	Gadopsis	1	0	0	2	0	0	0	0	0	0	0	0	0	0	0	0	0	0	0	0	0	0	0	0	species	Gadopsis marmoratus	135755	['Gadopsis marmoratus']	Gadopsis marmoratus	135755	caccgctgttatacgagagacccaaattgataaaacacggcgtaaagcgtggttaagataaacccaaaataaagtcgaatatttccaaggctgttatacgcacccgaaaattagaagtccaaccacgaaagtgactttatatccctgagcccacgaagccatgaaa
M00607:191:000000000-BFK52:1:1115:11551:9051_CONS_SUB_SUB	0.958579882	{'RefDB_MiFish': 'CES006'}	2	86197	Eleotridae	78194	Mogurnda	1	0	0	2	0	0	0	0	0	0	0	0	0	0	0	0	0	0	0	0	0	0	0	0	species	Mogurnda adspersa	78195	['Mogurnda adspersa']	Mogurnda adspersa	78195	caccgcggttatacgagggactcaaattgatattacacggcgtaaagagtggttaagaaaccttttactaaagccgaacattttcaaagctgttatacgcacccgaaaacatgaagaacccttacgaaagtagctttaaacattctgaacccacgaaagctaggata
M00607:191:000000000-BFK52:1:1116:6707:4931_CONS_SUB_SUB	0.98265896	{'RefDB_MiFish': 'CES005'}	2	7953	Cyprinidae	7961	Cyprinus	1	0	0	2	0	0	0	0	0	0	0	0	0	0	0	0	0	0	0	0	0	0	0	0	species	Cyprinus carpio	7962	['Cyprinus carpio']	Cyprinus carpio	7962	caccgcggttagacgagaggccctagttgatattacaacggcgtaaagggtgttaaggataaacaaaaataaagtcaaatggccccttggccgtcatacgcttctaggagtccgaagccctaatacgagagtaacttcaataaacccacctgaccccacgaaagctgagaaa
M00607:191:000000000-BFK52:1:1116:9542:7960_CONS_SUB_SUB	0.988023952	{'RefDB_MiFish': 'CES006'}	2	86197	Eleotridae	78194	Mogurnda	1	0	0	2	0	0	0	0	0	0	0	0	0	0	0	0	0	0	0	0	0	0	0	0	species	Mogurnda adspersa	78195	['Mogurnda adspersa']	Mogurnda adspersa	78195	caccgcggttatacgagaggctcaagttgatagccaccggcgtaaagagtggttaagaaacctcttactaaagccgaacattttcaaagcttttatacgcacccgaaaacatgaagaacccttacgaaagtagctttaaacattctgaacccacgaaagctaggata
M00607:191:000000000-BFK52:1:1116:24726:12339_CONS_SUB_SUB	0.988095238	{'RefDB_MiFish': 'CES043'}	2	30875	Terapontidae	443751	Bidyanus	1	0	0	2	0	0	0	0	0	0	0	0	0	0	0	0	0	0	0	0	0	0	0	0	species	Bidyanus bidyanus	443752	['Bidyanus bidyanus']	Bidyanus bidyanus	443752	caccgcggttatacgagaggctcaagctgatagacttcgacgtaaagcgtggttaaggagaacttacactaaagccgaatgccctcagagctgttatacgctcacgatggttagaagcccaattacgaaagtagctttaaacaacctgaacccacgaaagctacggca
M00607:191:000000000-BFK52:1:1117:21358:20838_CONS_SUB_SUB	0.988304094	{'RefDB_MiFish': 'CES035'}	2	130260	Retropinnidae	89572	Retropinna	1	0	0	2	0	0	0	0	0	0	0	0	0	0	0	0	0	0	0	0	0	0	0	0	species	Retropinna semoni	182228	['Retropinna semoni']	Retropinna semoni	182228	caccgcggttatacgagtggcccaagttgaaaattgccgtcgtaaagagtggttaggagaaaattaaactaaagttgagcaaccctcaggccgttgtacgcttccgggaaaatgaaactctaccacgaaagtgactttatttctacttctgaacccacgacaactaagata
M00607:191:000000000-BFK52:1:1117:14016:20854_CONS_SUB_SUB	0.98816568	{'RefDB_MiFish': 'CES080'}	2	7934	Anguillidae	7935	Anguilla	1	0	0	2	0	0	0	0	0	0	0	0	0	0	0	0	0	0	0	0	0	0	0	0	species	Anguilla australis	7940	['Anguilla australis']	Anguilla australis	7940	caccgcggttatacgagggactcaaattgatattacacggcgtaaagcgtgattagaagacaaataaactaaagccaaacacttcccaagctgtcatacgctaccggacaaaacgaagccctataacgaaagtagctttaacacctttgaactcacaacagttgagaaa
M00607:191:000000000-BFK52:1:1118:8013:12951_CONS_SUB_SUB	NA	NA	2	NA	NA	NA	NA	0	0	0	2	0	0	0	0	0	0	0	0	0	0	0	0	0	0	0	0	0	0	0	0	no rank	root	NA	NA	NA	1	caccgcggttatacgagggactcaaattgatattacacggcgtaaagcgtgattagaaaacaaataaactaaagccaaacacttcccaagctgtcatacgcaccgcgaagatacgaagcccaaatacgaaagtagttttagacaattttaaacctgaccccacgaaagctaagaaa
M00607:191:000000000-BFK52:1:1118:24015:19028_CONS_SUB_SUB	0.988235294	{'RefDB_MiFish': 'CES077'}	2	8015	Salmonidae	8016	Oncorhynchus	1	0	0	2	0	0	0	0	0	0	0	0	0	0	0	0	0	0	0	0	0	0	0	0	species	Oncorhynchus mykiss	8022	['Oncorhynchus mykiss']	Oncorhynchus mykiss	8022	cactgcggttatacgagaggccctagttgataactaccggcgtaaagagtggttatggaaaaatatttaataaagccgaacaccccctcagccgtcatacgcacctgggagcacgaagacctactgcgaaagcagcttcaactatgcctgaccccacgacagctaagaaa
M00607:191:000000000-BFK52:1:1119:6535:4151_CONS_SUB_SUB	0.964285714	{'RefDB_MiFish': 'CES006'}	2	86197	Eleotridae	78194	Mogurnda	1	0	0	2	0	0	0	0	0	0	0	0	0	0	0	0	0	0	0	0	0	0	0	0	species	Mogurnda adspersa	78195	['Mogurnda adspersa']	Mogurnda adspersa	78195	caccgcggttatacgagaggctcaagttgatagccaccggcgtaaagagtggttaagaaaccttttactaaagccgaacattttcagagctgttatacgcacccgaaaacatgaagaacccttacgaaagtagctttaaacaacctgaacccacgaaagctatggca
M00607:191:000000000-BFK52:1:1119:12744:12969_CONS_SUB_SUB	0.988439306	{'RefDB_MiFish': 'CES005'}	2	7953	Cyprinidae	7961	Cyprinus	1	0	0	2	0	0	0	0	0	0	0	0	0	0	0	0	0	0	0	0	0	0	0	0	species	Cyprinus carpio	7962	['Cyprinus carpio']	Cyprinus carpio	7962	caccgcggttagacgagaggccccagttgatattacaacggcgtaaagggtggttaaggataaacaaaaataaagtcaaatggccccttggccgtcatacgctcctaggagtccgaagccctaatacgaaagtaactttaataaacccacctgaccccacgaaagctgagaaa
M00607:191:000000000-BFK52:1:1119:19672:13394_CONS_SUB_SUB	0.982352941	{'RefDB_MiFish': 'CES077'}	3	8015	Salmonidae	8016	Oncorhynchus	1	0	0	3	0	0	0	0	0	0	0	0	0	0	0	0	0	0	0	0	0	0	0	0	species	Oncorhynchus mykiss	8022	['Oncorhynchus mykiss']	Oncorhynchus mykiss	8022	caccgcggttatacgagaggccctagttgataactaccggcgtaaagagtggttatggaaaaatatttaataaagccgaacaccccctcagccgtcatacgcacctgggagcacgaagacctactgcgaaagcagctctaactatgcctgacccacgacagttaagaaa
M00607:191:000000000-BFK52:1:2101:12337:3260_CONS_SUB_SUB	0.988023952	{'RefDB_MiFish': 'CES016'}	2	8162	Percichthyidae	135753	Gadopsis	1	0	0	2	0	0	0	0	0	0	0	0	0	0	0	0	0	0	0	0	0	0	0	0	species	Gadopsis marmoratus	135755	['Gadopsis marmoratus']	Gadopsis marmoratus	135755	caccgcggttatacgagagacccaacttgataaaacacgacgtaaagcgtggttaagataaacccaaaataaagtcgaatatttccaaggctgttatacgcacccgaaaattagaagtccaaccacgaaagtgactttatatccctgagcccacgaaagccatgaaa
M00607:191:000000000-BFK52:1:2101:23061:6445_CONS_SUB_SUB	0.982352941	{'RefDB_MiFish': 'CES087'}	2	130264	Galaxiidae	51242	Galaxias	1	0	0	2	0	0	0	0	0	0	0	0	0	0	0	0	0	0	0	0	0	0	0	0	species	Galaxias maculatus	61620	['Galaxias maculatus']	Galaxias maculatus	61620	caccgcggttatacgagagggccaagtagatagacatcggcgtaaagtgtggttagggatttgtcagctaaagccgaatacctccaaggctgttatacgcacccggaggtctgaagcccccttacgaaagtagctttattactagacctgaacccacgacagctaagaaa
M00607:191:000000000-BFK52:1:2103:5384:8608_CONS_SUB_SUB	0.988700565	{'RefDB_MiFish': 'CES170'}	2	30997	Plotosidae	301281	Porochilus	1	0	0	2	0	0	0	0	0	0	0	0	0	0	0	0	0	0	0	0	0	0	0	0	species	Porochilus rendahli	337708	['Porochilus rendahli']	Porochilus rendahli	337708	caccgcggttatacgaaagaccctagttgatgcttacggcgtaaagggtggttaggggaataataaaataaaaccaaagatcttctaagctgtcatacgcaccacgaagatacgaagtccaaatacgaaagtagttttaaatgacctttgaaacctgactccacgaaagccatgaaa
M00607:191:000000000-BFK52:1:2103:22449:21794_CONS_SUB_SUB	0.988439306	{'RefDB_MiFish': 'CES005'}	2	7953	Cyprinidae	7961	Cyprinus	1	0	0	2	0	0	0	0	0	0	0	0	0	0	0	0	0	0	0	0	0	0	0	0	species	Cyprinus carpio	7962	['Cyprinus carpio']	Cyprinus carpio	7962	caccgcggttagacgagaggccctagttgatattacaacggcgtaaagggtggttaaggataaacaaaaataaagtctaatggccccttggccgtcatacgcttctaggagtccgaagccctaatacgaaagtaactctaataaacccacctgaccccacgaaagctgagaaa
M00607:191:000000000-BFK52:1:2104:3405:17217_CONS_SUB_SUB	0.98816568	{'RefDB_MiFish': 'CES080'}	2	7934	Anguillidae	7935	Anguilla	1	0	0	2	0	0	0	0	0	0	0	0	0	0	0	0	0	0	0	0	0	0	0	0	species	Anguilla australis	7940	['Anguilla australis']	Anguilla australis	7940	caccgcggttatacgagggactcaaattgatattacacggcgtagagcgtgattagaaaacaaataaactaaagccaaacacttcccaagctgtcatacgctacaggacaaaacgaagccctataacgaaagtagctttaacacctttgaactcacgacagttgagaaa
M00607:191:000000000-BFK52:1:2105:18597:4768_CONS_SUB_SUB	0.976470588	{'RefDB_MiFish': 'CES077'}	2	8015	Salmonidae	8016	Oncorhynchus	1	0	0	2	0	0	0	0	0	0	0	0	0	0	0	0	0	0	0	0	0	0	0	0	species	Oncorhynchus mykiss	8022	['Oncorhynchus mykiss']	Oncorhynchus mykiss	8022	caccgcggttatacgagaggcccttgttgataactaccggcgtaaagagtggttatggaaaaatatttaataaagccgaacaccccctcagccgtcatacgcacctgggagcacgaagacctactgcgaaagcagctctaactatgcctgacccacgacagttaagaaa
M00607:191:000000000-BFK52:1:2105:5332:9727_CONS_SUB_SUB	0.988095238	{'RefDB_MiFish': 'CES043'}	2	30875	Terapontidae	443751	Bidyanus	1	0	0	2	0	0	0	0	0	0	0	0	0	0	0	0	0	0	0	0	0	0	0	0	species	Bidyanus bidyanus	443752	['Bidyanus bidyanus']	Bidyanus bidyanus	443752	caccgcggttatacgagaggctcaagctgatagacttcggcgtaaagcgtggttaaggagaacttacactaaagccgaatgccctcagagctgttatacgctcacgatggttagaagcccaattacgaaagtagctttaaacaacctgaacctactaaagctatggca
M00607:191:000000000-BFK52:1:2106:17870:3621_CONS_SUB_SUB	0.988439306	{'RefDB_MiFish': 'CES005'}	2	7953	Cyprinidae	7961	Cyprinus	1	0	0	2	0	0	0	0	0	0	0	0	0	0	0	0	0	0	0	0	0	0	0	0	species	Cyprinus carpio	7962	['Cyprinus carpio']	Cyprinus carpio	7962	caccgcggttatacgagaggccctagttgatattacaacggcgtaaagggtggttaaggataaacaaaaataaagtcaaatggccccctggccgtcatacgcttctaggagtccgaagccctaatacgaaagtaactttaataaacccacctgaccccacgaaagctgagaaa
M00607:191:000000000-BFK52:1:2107:20292:23461_CONS_SUB_SUB	0.988439306	{'RefDB_MiFish': 'CES005'}	2	7953	Cyprinidae	7961	Cyprinus	1	0	0	2	0	0	0	0	0	0	0	0	0	0	0	0	0	0	0	0	0	0	0	0	species	Cyprinus carpio	7962	['Cyprinus carpio']	Cyprinus carpio	7962	accgcggttagacgagaggccctagttgatattacaacggcgtaaagggtggttaaggataaacaaaaataaagtcaaatggccccttggccgtcatacgcttctaggagtccgaagccctatacgaaagtaactttaataaacccacctgaccccacgaaagctgagaaa
M00607:191:000000000-BFK52:1:2113:26373:19207_CONS_SUB_SUB	0.988235294	{'RefDB_MiFish': 'CES077'}	3	8015	Salmonidae	8016	Oncorhynchus	1	0	0	3	0	0	0	0	0	0	0	0	0	0	0	0	0	0	0	0	0	0	0	0	species	Oncorhynchus mykiss	8022	['Oncorhynchus mykiss']	Oncorhynchus mykiss	8022	caccgcggttatacgagaggccctagttgataactacccgcgtaaagagtggttatggaaaaatatttaataaagccgaacaccccctcagccgtcatacgcacctgggagcacgaagacctactgcgaaagcagcttaactatgcctgaccccacgacagctaagaaa
M00607:191:000000000-BFK52:1:2114:9800:8565_CONS_SUB_SUB	0.988235294	{'RefDB_MiFish': 'CES077'}	2	8015	Salmonidae	8016	Oncorhynchus	1	0	0	2	0	0	0	0	0	0	0	0	0	0	0	0	0	0	0	0	0	0	0	0	species	Oncorhynchus mykiss	8022	['Oncorhynchus mykiss']	Oncorhynchus mykiss	8022	accgcggttatacgagaggccctagttgataactaccggcgtaaagagtggttatggaaaaatatttaataaagccgaacaccccctcggccgtcatacgcacctgggagcacgaagacctactgcgaaagcagctttaactatgcctgaccccacgacagctaagaaa
M00607:191:000000000-BFK52:1:2114:28589:12364_CONS_SUB_SUB	0.98816568	{'RefDB_MiFish': 'CES080'}	2	7934	Anguillidae	7935	Anguilla	1	0	0	2	0	0	0	0	0	0	0	0	0	0	0	0	0	0	0	0	0	0	0	0	species	Anguilla australis	7940	['Anguilla australis']	Anguilla australis	7940	caccgcggttatacgagggactcaaactgatattacacggcgtaaagcgtgattagaaaacaaataaactaaagccaaacacttcccaagctgtcatacgctaccggacaaaacgaagccctataacgaaggtagctttaacacctttgaactcacgacagttgagaaa
M00607:191:000000000-BFK52:1:1101:8597:1833_CONS_SUB_SUB	1	{'RefDB_MiFish': 'HM063545	1993	8830	Anatidae	NA	Chenonetta	1	0	0	0	1199	0	639	0	155	0	0	0	0	0	0	0	0	0	0	0	0	0	0	0	species	Chenonetta jubata	45644	['Chenonetta jubata']	Chenonetta jubata	45644	caccgcggtcatacaagagacccaaatcaactgtcccacaccaaacggcgtaaagagtggtaaaatgcctatcctacttaactaagatcaaagtgcagctaagctgtcgcaagcacaagatgcacctaaacacaccatcaagatgatcttaggaactagcgattaatttaagcccacgaaagccagggcc
M00607:191:000000000-BFK52:1:1101:13428:1997_CONS_SUB_SUB	NA	NA	3683	NA	NA	NA	NA	0	0	0	0	979	814	659	0	0	362	448	421	0	0	0	0	0	0	0	0	0	0	0	0	no rank	root	NA	NA	NA	1	caccgcggttatacgagagacccaagctgataaaatacggcgtaaagcgtggttaagaataactaaaaataaaatcaaatatctacaaagctgttatacgcacccgaagactagaagttcaactacgaaagtgattttataccactgaacccacgaaagccctgaca
M00607:191:000000000-BFK52:1:1101:13154:2206_CONS_SUB_SUB	1	{'RefDB_MiFish': 'AY126697	789	9895	Bovidae	NA	Bos	1	0	0	0	186	0	603	0	0	0	0	0	0	0	0	0	0	0	0	0	0	0	0	0	genus	Bos	NA	[]	NA	9903	caccgcggtcatacgattaacccaagctaacaggagtacggcgtaaaatgtgttaaagcaccacaccaaatagggttaaattctaaccaagctgtaaaaagccatgattaaaataaaaataaatgacgaaagtgaccctacagtagccgacgcactatagctaagacc
M00607:191:000000000-BFK52:1:1101:22538:3061_CONS_SUB_SUB	1	{'RefDB_MiFish': 'CES004'}	30619	8165	Percidae	8166	Perca	1	0	0	0	1728	5649	4468	6109	3332	5599	1323	1588	0	0	0	0	0	0	0	337	0	486	0	0	species	Perca fluviatilis	8168	['Perca fluviatilis']	Perca fluviatilis	8168	caccgcggttatacgagaggcccaagttgatagacatcggcgtaaagcgtggttaagattaaagacaatactaaagccgaacaccttcagagctgttatacgcatccgaaggtaagaagttcaaccacgaaagtggctttatagcccctgaacccacgaaagctacgata
M00607:191:000000000-BFK52:1:1101:17618:3318_CONS_SUB_SUB	1	{'RefDB_MiFish': 'AY164517	1522	8830	Anatidae	NA	NA	1	0	0	0	373	689	325	0	0	0	0	0	135	0	0	0	0	0	0	0	0	0	0	0	family	Anatidae	NA	[]	NA	8830	caccgcggtcatacaagagacccaaatcaactgtcctacaagcggcgtaaagagtggtaagatgcctatcctacctaactaagatcaaaatgcaactaagctgtcgcaagcacaagatgcacctaaacacaccatcaagatgatcttagaaactagcgattaatttgaacccacgaaagccagggcc
M00607:191:000000000-BFK52:1:1101:20601:4373_CONS_SUB_SUB	1	{'RefDB_MiFish': 'AB074962	1584	9895	Bovidae	NA	NA	1	0	0	0	330	638	407	0	0	209	0	0	0	0	0	0	0	0	0	0	0	0	0	0	subfamily	Bovinae	NA	[]	NA	27592	caccgcggtcatacgattaacccaagctaacaggagtacggcgtaaaacgtgttaaagcaccataccaaatagggttaaattctaactaagctgtaaaaagccatgattaaaataaaaataaatgacgaaagtgaccctacaatagccgacgcactatagctaagacc
M00607:191:000000000-BFK52:1:1101:11874:4512_CONS_SUB_SUB	1	{'RefDB_MiFish': 'AF492350	738	9895	Bovidae	NA	Bos	1	0	0	0	275	0	307	0	0	156	0	0	0	0	0	0	0	0	0	0	0	0	0	0	genus	Bos	NA	[]	NA	9903	caccgcggtcatacgattaacccaagctaacaggagtacggcgtaaaacgtgttaaagcaccacaccaaatagggttaaattctaaccaagctgtaaaaagccatgattaaaataaaaataaatgacgaaagtgaccctacagtagccgacgcactatagctaagacc
M00607:191:000000000-BFK52:1:1101:9900:5594_CONS_SUB_SUB	1	{'RefDB_MiFish': 'AF010406	307	9895	Bovidae	NA	Ovis	1	0	0	0	307	0	0	0	0	0	0	0	0	0	0	0	0	0	0	0	0	0	0	0	genus	Ovis	NA	[]	NA	9935	caccgcggtcatacgattgacccaagctaacaggagtacggcgtaaagcgtgttaaagcatcatactaaatagagttaaattttaattaaactgtaaaaagccataattataacaaaaataaatgacgaaagtaaccctacaatagctgatacaccatagctaagacc
M00607:191:000000000-BFK52:1:1101:6574:6393_CONS_SUB_SUB	0.994475138	{'RefDB_MiFish': 'AB492871	1509	36270	Sylviidae	NA	Acrocephalus	1	0	0	0	228	718	563	0	0	0	0	0	0	0	0	0	0	0	0	0	0	0	0	0	species	Acrocephalus arundinaceus	39621	['Acrocephalus arundinaceus']	Acrocephalus arundinaceus	39621	caccgcggtcatacaggagacccaaatcaactttataacggcgtaaagagtggtcacatgctatccaagtagctaagattaaaaagcaactgagccgtcgcaagcccaagatgcgtataaggcctccattcaaagaagatcttagaccaacgatcgattgaaatccacgaaagccagggcc
M00607:191:000000000-BFK52:1:1101:14635:7030_CONS_SUB_SUB	0.988950276	{'RefDB_MiFish': 'KX398931	721	43148	Hirundinidae	NA	Hirundo	1	0	0	0	138	0	0	0	583	0	0	0	0	0	0	0	0	0	0	0	0	0	0	0	subspecies	Hirundo rustica erythrogaster	43150	['Hirundo rustica']	Hirundo rustica	334822	caccgcggtcatacaggagacccaaactaactttataacggcgtaaagagtggtcacatgctatcctagtagctaagattaaaaagcaactgagctgtcataagcccaagatgcctataaggcctctatttaaagaagatcttagacaaacgattaattgaactccacgaaagccagggcc
M00607:191:000000000-BFK52:1:1101:8819:3570_CONS_SUB_SUB	1	{'RefDB_MiFish': 'CES014'}	1594	86197	Eleotridae	150316	Philypnodon	1	0	0	0	0	894	306	0	394	0	0	0	0	0	0	0	0	0	0	0	0	0	0	0	species	Philypnodon grandiceps	150317	['Philypnodon grandiceps']	Philypnodon grandiceps	150317	cgccgcggttatacgagaggctcaagttgatagtcatcggcataaagggtggttaggagtactaaaactagagccgaacatcctcacagctgttatacgcactcgaagatatgaagaacaactacgaaagtggctttaatacctctgacaccacgaaagctaggaca
M00607:191:000000000-BFK52:1:1101:21347:2082_CONS_SUB_SUB	1	{'RefDB_MiFish': 'CES030'}	1997	86197	Eleotridae	86238	Hypseleotris	1	0	0	0	0	0	615	0	871	511	0	0	0	0	0	0	0	0	0	0	0	0	0	0	species	Hypseleotris sp. 'Midgley's carp gudgeon'	548581	["Hypseleotris sp. 'Midgley's carp gudgeon'"]	Hypseleotris sp. 'Midgley's carp gudgeon'	548581	cgccgcggttatacgagagactcaagttgacagtctacggcgtaaagagtggttaagaaaactctaactaaagccgaacatcttcaaggctgtcatacgcacccgaagaaatgaagaactcctacgaaagtggctttaaatcttctgaccccacgaaagctaggaca
M00607:191:000000000-BFK52:1:1101:12292:7129_CONS_SUB_SUB	NA	NA	325	NA	NA	NA	NA	0	0	0	0	0	0	0	0	325	0	0	0	0	0	0	0	0	0	0	0	0	0	0	0	no rank	root	NA	NA	NA	1	caccgcggtcacacgattaacccaagtcaatagaagccggcgtaaagagtgttttagatcaccccctccccaataaagctaaaactcacctgagttgtaaaaaactccagttgacacaaaatagactacgaaagtggctttaacatatctgaacacacaatagctaagacc
M00607:191:000000000-BFK52:1:1101:14106:2048_CONS_SUB_SUB	0.976744186	{'RefDB_MiFish': 'CES074'}	7062	7982	Cobitidae	7983	Misgurnus	1	0	0	0	0	0	0	0	0	0	0	0	1308	0	0	1189	1778	0	574	274	349	1005	585	0	species	Misgurnus anguillicaudatus	75329	['Misgurnus anguillicaudatus']	Misgurnus anguillicaudatus	75329	caccgcggttatacgagaggccccagttgatggacacggcgtaaagggtggttaaggtccaacatgaataaagccaaaagacctcttggctgtcatacgcccctgagtttccgaagcccacatacgaaggtagctttaataacattcacctgaccccacgaaagctgagaaa
M00607:191:000000000-BFK52:1:1101:9256:2397_CONS_SUB_SUB	1	{'RefDB_MiFish': 'AC#28'}	11547	8162	Percichthyidae	135758	Maccullochella	1	0	0	0	0	0	0	0	0	0	0	0	2522	1299	1581	492	1063	1053	302	1053	381	886	915	0	subspecies	Maccullochella peelii peelii	135761	['Maccullochella peelii']	Maccullochella peelii	135762	caccgcggttatacgagaggcccaagttgatagactcaccggcgtaaagggtggttaagagtaaactaaaactaaagctgaacatcttcaaagcagttatacgctcccgaagataagaaactcaactacgaaagtggctttataaccctgaacccacgaaagctatggca
M00607:191:000000000-BFK52:1:1101:9254:3944_CONS_SUB_SUB	1	{'RefDB_MiFish': 'UC0524'}	483	8162	Percichthyidae	135758	Maccullochella	1	0	0	0	0	0	0	0	0	0	0	0	483	0	0	0	0	0	0	0	0	0	0	0	species	Maccullochella macquariensis	135760	['Maccullochella macquariensis']	Maccullochella macquariensis	135760	caccgcggttatacgagagacccaagttgatagactcatcggcgtaaagggtggttaagagtaaactaaaactaaagctgaacatcttcaaagcagtcatacgcccccgaagataagaaactcaactacgaaagtggctttacaaacctgaatccacgaaagctatggca
M00607:191:000000000-BFK52:1:1101:22974:4157_CONS_SUB_SUB	1	{'RefDB_MiFish': 'GPMB1'}	3183	8162	Percichthyidae	45782	Macquaria	1	0	0	0	0	0	0	0	0	0	0	0	405	0	168	0	582	885	576	0	567	0	0	0	species	Macquaria ambigua	135764	['Macquaria ambigua']	Macquaria ambigua	135764	caccgcggttatacgagagacccaagttgatagaccccggcgtaaagagtggttaaggaaaagctaacactaaagccgaacgtcttcaatactgttatacgcatccgaagataagaagcccaactacgaaagtggctttacaccccaccccgaacccacgaaagctatgaca
M00607:191:000000000-BFK52:1:1101:14972:4371_CONS_SUB_SUB	1	{'RefDB_MiFish': 'CES003'}	21960	86197	Eleotridae	86238	Hypseleotris	1	0	0	0	0	0	0	0	0	0	0	0	343	0	189	815	0	579	484	127	527	0	0	18896	species	Hypseleotris klunzingeri	166778	['Hypseleotris klunzingeri']	Hypseleotris klunzingeri	166778	cgccgcggttacacgagaggctcaagttgatagtctacggcgtaaagagtggttaagagagcccgaactaaagccgaacgtcttcaaggctgtcatacgcacccgaaggcatgaagaacgcctacgaaagtggctttaaatcttctgaccccacgaaagctaggata
M00607:191:000000000-BFK52:1:1101:17767:2329_CONS_SUB_SUB	0.994117647	{'RefDB_MiFish': 'AC#28'}	663	8162	Percichthyidae	135758	Maccullochella	1	0	0	0	0	0	0	0	0	0	0	0	0	663	0	0	0	0	0	0	0	0	0	0	subspecies	Maccullochella peelii peelii	135761	['Maccullochella peelii']	Maccullochella peelii	135762	caccgcggttatacgagaagcccaagttgatagactcaccggcgtaaagggtggttaagagtaaactaaaactaaagctgaacatcttcaaagcagttatacgctcccgaagataagaaactcaactacgaaagtggctttataaccctgaacccacgaaagctatggca
M00607:191:000000000-BFK52:1:1101:13487:2993_CONS_SUB_SUB	0.988304094	{'RefDB_MiFish': 'CES019'}	4237	130264	Galaxiidae	51242	Galaxias	9	0	0	0	0	0	0	0	0	0	0	0	0	0	167	971	556	329	182	564	182	780	506	0	genus	Galaxias	NA	['Galaxias oliros', 'Galaxias olidus', 'Galaxias ornatus']	NA	51242	caccgcggttatacgagaggcccaagtggatagacatcggcgtaaagtgtggttagggcttaaaagactaaagccgaacacccccaaggctgttatacgcgcccggagggacgaagccccttcacgaaagtagctttacccacttcgcctgaacccacgacagctatgaaa
M00607:191:000000000-BFK52:1:1101:5928:4989_CONS_SUB_SUB	0.994152047	{'RefDB_MiFish': 'CES019'}	2436	130264	Galaxiidae	51242	Galaxias	9	0	0	0	0	0	0	0	0	0	0	0	0	0	0	664	469	0	454	0	0	565	284	0	genus	Galaxias	NA	['Galaxias oliros', 'Galaxias olidus', 'Galaxias ornatus']	NA	51242	caccgcggttatacgagaggcccaagtggatagacatcggcgtaaagtgtggttagggtttaaaagactaaagccgaacacccccaaggctgttatacgcgcccggagggacgaagccccttcacgaaagtagctttacccacttcgcctgaacccacgacagctatgaaa
M00607:191:000000000-BFK52:1:1101:20935:16465_CONS_SUB_SUB	1	{'RefDB_MiFish': 'CES025'}	135	7953	Cyprinidae	7956	Carassius	1	0	0	0	0	0	0	0	0	0	0	0	0	0	0	0	135	0	0	0	0	0	0	0	species	Carassius auratus	7957	['Carassius auratus']	Carassius auratus	7957	caccgcggttagacgagaggccctagttgatattacaacggcgtaaagggtggttaaggataaataaaaataaagtcaaatggccccttggccgtcatacgcttctaggcgtccgaagccctaatacgaaagtaactttaatgaacccacctgaccccacgaaagctgaggaa
M00607:191:000000000-BFK52:1:1101:11703:11198_CONS_SUB_SUB	0.982352941	{'RefDB_MiFish': 'CES070'}	149	8015	Salmonidae	8028	Salmo	1	0	0	0	0	0	0	0	0	0	0	0	0	0	0	0	0	0	0	0	149	0	0	0	species	Salmo salar	8030	['Salmo salar']	Salmo salar	8030	caccgcggttatacgagaggccctagttgataactaccggcgtaaagagtggttacggaaaaatatttaataaagccgaacaccccctcagccgtcatacgcacctggggacacgaagacctactacgaaagcagctttaattgtacctgaacccacgacagctacgaca
M00607:191:000000000-BFK52:1:1101:20776:3289_CONS_SUB_SUB	0.988023952	{'RefDB_MiFish': 'CES003'}	120	86197	Eleotridae	86238	Hypseleotris	1	0	0	0	0	0	0	0	0	0	0	0	0	0	0	0	0	0	0	0	0	0	0	120	species	Hypseleotris klunzingeri	166778	['Hypseleotris klunzingeri']	Hypseleotris klunzingeri	166778	caccgcggttagacgagaggctcaagttgatagtctacggcgtaaagagtggttaagagagcccgaactaaagccgaacgtcttcaaggctgtcatacgcacccgaaggcatgaagaacgcctacgaaagtggctttaaatcttctgaccccacgaaagctaggata
