# Supplementary material for: Toward an ecoregion scale evaluation of eDNA metabarcoding primers: A case study for the freshwater fish biodiversity of the Murray–Darling Basin (Australia)
Source: Ecol Evol. 2018 Aug 5;8(17):8697–712. doi: 10.1002/ece3.4387 (PMC6157654; doi:10.1002/ece3.4387)
Supplement: Supplementary file 3 [file ECE3-8-8697-s003.zip › Data/MiFish_Filtering.csv]

sample	ExObigrep	ExObiclean
AC01	5908	12608
AC02	3692	10041
AC03	3425	9388
BC01-FS01	8670	284
BC01-FS02	9787	296
BC01-FS03	9551	283
BC01-FS04	7601	205
BC01-FS05	9305	466
BC01-FS06	10190	664
BC01-FS07	8644	155
BC01-FS08	9845	169
MR05-T1-LB	6509	394
MR05-T1-MR	6797	312
MR05-T1-RB	6331	403
MR05-T2-LB	7138	273
MR05-T2-MR	7193	249
MR05-T2-RB	6404	431
MR05-T3-LB	4978	279
MR05-T3-MR	5260	363
MR05-T3-RB	5300	275
MR05-T4-LB	9962	340
MR05-T4-MR	9812	274
MR05-T4-RB	8456	1185
