# Supplementary material for: Toward an ecoregion scale evaluation of eDNA metabarcoding primers: A case study for the freshwater fish biodiversity of the Murray–Darling Basin (Australia)
Source: Ecol Evol. 2018 Aug 5;8(17):8697–712. doi: 10.1002/ece3.4387 (PMC6157654; doi:10.1002/ece3.4387)
Supplement: Supplementary file 3 [file ECE3-8-8697-s003.zip › Data/PrimerMinerScores.csv]

scientific_name	primer	PM_score
Afurcagobius.tamarensis	AcMDB07	0
Ambassis.agassizii	AcMDB07	0
Anguilla.australis	AcMDB07	18.45
Anguilla.reinhardtii	AcMDB07	18.45
Atherinosoma.microstoma	AcMDB07	0
Bidyanus.bidyanus	AcMDB07	0
Carassius.auratus	AcMDB07	18.45
Carassius.carassius	AcMDB07	18.45
Craterocephalus.amniculus	AcMDB07	0
Craterocephalus.fluviatilis	AcMDB07	0
Craterocephalus.stercusmuscarum.fulvus	AcMDB07	0
Cyprinus.carpio	AcMDB07	18.45
Gadopsis.bispinosus	AcMDB07	0
Gadopsis.marmoratus	AcMDB07	4.65
Galaxias.arcanus	AcMDB07	0
Galaxias.brevipinnis	AcMDB07	0
Galaxias.fuscus	AcMDB07	0
Galaxias.maculatus	AcMDB07	0
Galaxias.olidus	AcMDB07	0
Galaxias.oliros	AcMDB07	0
Galaxias.ornatus	AcMDB07	0
Galaxias.rostratus	AcMDB07	0
Galaxias.tantangara	AcMDB07	0
Galaxias.truttaceus	AcMDB07	0
Galaxias	AcMDB07	0
Gambusia.holbrooki	AcMDB07	0
Hypseleotris.klunzingeri	AcMDB07	0
Hypseleotris.sp..'Lake's.carp.gudgeon'	AcMDB07	0
Hypseleotris.sp..'Midgley's.carp.gudgeon'	AcMDB07	0
Hypseleotris.sp..'Murray-Darling.carp.gudgeon'	AcMDB07	0
Leiopotherapon.unicolor	AcMDB07	0
Maccullochella.macquariensis	AcMDB07	0
Maccullochella.peelii.peelii	AcMDB07	0
Macquaria.ambigua	AcMDB07	0
Macquaria.australasica	AcMDB07	0
Macquaria.colonorum	AcMDB07	0
Macquaria.novemaculeata	AcMDB07	0
Melanotaenia.fluviatilis	AcMDB07	10.2
Melanotaenia.splendida.tatei	AcMDB07	10.2
Misgurnus.anguillicaudatus	AcMDB07	0
Mogurnda.adspersa	AcMDB07	42.25
Nannoperca.australis	AcMDB07	0
Nannoperca.obscura	AcMDB07	0
Nematalosa.erebi	AcMDB07	0
Neosilurus.hyrtlii	AcMDB07	6.2
Oncorhynchus.mykiss	AcMDB07	42.25
Oxyeleotris.lineolata	AcMDB07	0
Perca.fluviatilis	AcMDB07	0
Philypnodon.grandiceps	AcMDB07	0
Philypnodon.macrostomus	AcMDB07	0
Porochilus.rendahli	AcMDB07	6.2
Pseudaphritis.urvillii	AcMDB07	0
Pseudogobius.olorum	AcMDB07	0
Retropinna.semoni	AcMDB07	0
Rutilus.rutilus	AcMDB07	0
Salmo.salar	AcMDB07	42.25
Salmo.trutta	AcMDB07	42.25
Salvelinus.fontinalis	AcMDB07	42.25
Tandanus.tandanus	AcMDB07	6.2
Tasmanogobius.lasti	AcMDB07	0
Tinca.tinca	AcMDB07	0
Afurcagobius.tamarensis	MiFish-U	53.2
Ambassis.agassizii	MiFish-U	53.2
Anguilla.australis	MiFish-U	6.2
Anguilla.reinhardtii	MiFish-U	6.2
Atherinosoma.microstoma	MiFish-U	6.2
Bidyanus.bidyanus	MiFish-U	6.2
Carassius.auratus	MiFish-U	6.2
Carassius.carassius	MiFish-U	6.2
Craterocephalus.amniculus	MiFish-U	6.2
Craterocephalus.fluviatilis	MiFish-U	6.2
Craterocephalus.stercusmuscarum.fulvus	MiFish-U	6.2
Cyprinus.carpio	MiFish-U	6.2
Gadopsis.bispinosus	MiFish-U	6.2
Gadopsis.marmoratus	MiFish-U	6.2
Galaxias.arcanus	MiFish-U	6.2
Galaxias.brevipinnis	MiFish-U	6.2
Galaxias.fuscus	MiFish-U	6.2
Galaxias.maculatus	MiFish-U	57.2
Galaxias.olidus	MiFish-U	6.2
Galaxias.oliros	MiFish-U	6.2
Galaxias.ornatus	MiFish-U	6.2
Galaxias.rostratus	MiFish-U	57.2
Galaxias.tantangara	MiFish-U	6.2
Galaxias.truttaceus	MiFish-U	6.2
Galaxias	MiFish-U	16.4
Gambusia.holbrooki	MiFish-U	47
Hypseleotris.klunzingeri	MiFish-U	16.4
Hypseleotris.sp..'Lake's.carp.gudgeon'	MiFish-U	16.4
Hypseleotris.sp..'Midgley's.carp.gudgeon'	MiFish-U	16.4
Hypseleotris.sp..'Murray-Darling.carp.gudgeon'	MiFish-U	16.4
Leiopotherapon.unicolor	MiFish-U	6.2
Maccullochella.macquariensis	MiFish-U	6.2
Maccullochella.peelii.peelii	MiFish-U	6.2
Macquaria.ambigua	MiFish-U	0
Macquaria.australasica	MiFish-U	6.2
Macquaria.colonorum	MiFish-U	6.2
Macquaria.novemaculeata	MiFish-U	6.2
Melanotaenia.fluviatilis	MiFish-U	6.2
Melanotaenia.splendida.tatei	MiFish-U	6.2
Misgurnus.anguillicaudatus	MiFish-U	6.2
Mogurnda.adspersa	MiFish-U	6.2
Nannoperca.australis	MiFish-U	6.2
Nannoperca.obscura	MiFish-U	6.2
Nematalosa.erebi	MiFish-U	0
Neosilurus.hyrtlii	MiFish-U	27.85
Oncorhynchus.mykiss	MiFish-U	6.2
Oxyeleotris.lineolata	MiFish-U	6.2
Perca.fluviatilis	MiFish-U	6.2
Philypnodon.grandiceps	MiFish-U	24.25
Philypnodon.macrostomus	MiFish-U	24.25
Porochilus.rendahli	MiFish-U	27.85
Pseudaphritis.urvillii	MiFish-U	6.2
Pseudogobius.olorum	MiFish-U	6.2
Retropinna.semoni	MiFish-U	127
Rutilus.rutilus	MiFish-U	6.2
Salmo.salar	MiFish-U	6.2
Salmo.trutta	MiFish-U	6.2
Salvelinus.fontinalis	MiFish-U	6.2
Tandanus.tandanus	MiFish-U	27.85
Tasmanogobius.lasti	MiFish-U	6.2
Tinca.tinca	MiFish-U	6.2
Afurcagobius.tamarensis	Teleo	0
Ambassis.agassizii	Teleo	0
Anguilla.australis	Teleo	84.9
Anguilla.reinhardtii	Teleo	84.9
Atherinosoma.microstoma	Teleo	0
Bidyanus.bidyanus	Teleo	71.2
Carassius.auratus	Teleo	84.9
Carassius.carassius	Teleo	84.9
Craterocephalus.amniculus	Teleo	0
Craterocephalus.fluviatilis	Teleo	0
Craterocephalus.stercusmuscarum.fulvus	Teleo	0
Cyprinus.carpio	Teleo	84.9
Gadopsis.bispinosus	Teleo	0
Gadopsis.marmoratus	Teleo	13.6
Galaxias.arcanus	Teleo	0
Galaxias.brevipinnis	Teleo	0
Galaxias.fuscus	Teleo	0
Galaxias.maculatus	Teleo	0
Galaxias.olidus	Teleo	0
Galaxias.oliros	Teleo	0
Galaxias.ornatus	Teleo	0
Galaxias.rostratus	Teleo	0
Galaxias.tantangara	Teleo	0
Galaxias.truttaceus	Teleo	0
Galaxias	Teleo	0
Gambusia.holbrooki	Teleo	0
Hypseleotris.klunzingeri	Teleo	0
Hypseleotris.sp..'Lake's.carp.gudgeon'	Teleo	0
Hypseleotris.sp..'Midgley's.carp.gudgeon'	Teleo	0
Hypseleotris.sp..'Murray-Darling.carp.gudgeon'	Teleo	0
Leiopotherapon.unicolor	Teleo	71.2
Maccullochella.macquariensis	Teleo	0
Maccullochella.peelii.peelii	Teleo	0
Macquaria.ambigua	Teleo	71.2
Macquaria.australasica	Teleo	0
Macquaria.colonorum	Teleo	0
Macquaria.novemaculeata	Teleo	0
Melanotaenia.fluviatilis	Teleo	0
Melanotaenia.splendida.tatei	Teleo	0
Misgurnus.anguillicaudatus	Teleo	0
Mogurnda.adspersa	Teleo	0
Nannoperca.australis	Teleo	0
Nannoperca.obscura	Teleo	0
Nematalosa.erebi	Teleo	0
Neosilurus.hyrtlii	Teleo	106.55
Oncorhynchus.mykiss	Teleo	0
Oxyeleotris.lineolata	Teleo	0
Perca.fluviatilis	Teleo	0
Philypnodon.grandiceps	Teleo	0
Philypnodon.macrostomus	Teleo	0
Porochilus.rendahli	Teleo	106.55
Pseudaphritis.urvillii	Teleo	10.2
Pseudogobius.olorum	Teleo	0
Retropinna.semoni	Teleo	0
Rutilus.rutilus	Teleo	0
Salmo.salar	Teleo	0
Salmo.trutta	Teleo	0
Salvelinus.fontinalis	Teleo	0
Tandanus.tandanus	Teleo	106.55
Tasmanogobius.lasti	Teleo	0
Tinca.tinca	Teleo	0
