# Supplementary material for: Toward an ecoregion scale evaluation of eDNA metabarcoding primers: A case study for the freshwater fish biodiversity of the Murray–Darling Basin (Australia)
Source: Ecol Evol. 2018 Aug 5;8(17):8697–712. doi: 10.1002/ece3.4387 (PMC6157654; doi:10.1002/ece3.4387)
Supplement: Supplementary file 3 [file ECE3-8-8697-s003.zip › Data/Teleo_Filtering.csv]

sample	ExObigrep	ExObiclean
AC01	1194	8603
AC02	3674	6398
AC03	1475	7218
BC01-FS01	3382	0
BC01-FS02	3643	142
BC01-FS03	4484	0
BC01-FS04	3697	0
BC01-FS05	4821	1164
BC01-FS06	6314	201
BC01-FS07	4852	0
BC01-FS08	3886	0
MR05-T1-LB	5444	0
MR05-T1-MR	9440	250
MR05-T1-RB	3496	361
MR05-T2-LB	6897	121
MR05-T2-MR	8800	183
MR05-T2-RB	4273	0
MR05-T3-LB	7520	0
MR05-T3-MR	15376	0
MR05-T3-RB	4042	0
MR05-T4-LB	5502	0
MR05-T4-MR	8584	322
MR05-T4-RB	4071	381
