# Supplementary material for: Toward an ecoregion scale evaluation of eDNA metabarcoding primers: A case study for the freshwater fish biodiversity of the Murray–Darling Basin (Australia)
Source: Ecol Evol. 2018 Aug 5;8(17):8697–712. doi: 10.1002/ece3.4387 (PMC6157654; doi:10.1002/ece3.4387)
Supplement: Supplementary file 3 [file ECE3-8-8697-s003.zip › Data/Teleo.csv]

id	best_identity:RefDB_Teleo	best_match	count	family	family_name	genus	genus_name	match_count:RefDB_Teleo	sample:AC01	sample:AC02	sample:AC03	sample:BC01-FS01	sample:BC01-FS02	sample:BC01-FS02-EC	sample:BC01-FS03	sample:BC01-FS04	sample:BC01-FS05	sample:BC01-FS06	sample:BC01-FS07	sample:BC01-FS08	sample:BC01-NFC	sample:MR05-NFC	sample:MR05-T1-LB	sample:MR05-T1-MR	sample:MR05-T1-RB	sample:MR05-T2-LB	sample:MR05-T2-MR	sample:MR05-T2-RB	sample:MR05-T3-LB	sample:MR05-T3-MR	sample:MR05-T3-RB	sample:MR05-T4-LB	sample:MR05-T4-MR	sample:MR05-T4-RB	rank	scientific_name	species	species_list:RefDB_Teleo	species_name	taxid	sequence
M00607:191:000000000-BFK52:1:1101:21987:1861_CONS_SUB_SUB	1	{'RefDB_Teleo': 'CES077'}	30958	8015	Salmonidae	8016	Oncorhynchus	1	9828	11349	9781	0	0	0	0	0	0	0	0	0	0	0	0	0	0	0	0	0	0	0	0	0	0	0	species	Oncorhynchus mykiss	8022	['Oncorhynchus mykiss']	Oncorhynchus mykiss	8022	ccccaagttcaacctgtccttctaactaagaagttaaccgaacaaaggggaggcaagtcgtaa
M00607:191:000000000-BFK52:1:1101:11716:1885_CONS_SUB_SUB	1	{'RefDB_Teleo': 'CES016'}	20807	8162	Percichthyidae	135753	Gadopsis	1	7142	5847	7818	0	0	0	0	0	0	0	0	0	0	0	0	0	0	0	0	0	0	0	0	0	0	0	species	Gadopsis marmoratus	135755	['Gadopsis marmoratus']	Gadopsis marmoratus	135755	ctccaaatctaacattaatatacctaaaactacaaaacctaataaaggagaggcaagtcgtaa
M00607:191:000000000-BFK52:1:1101:15546:1999_CONS_SUB_SUB	1	{'RefDB_Teleo': 'CES006'}	18172	86197	Eleotridae	78194	Mogurnda	1	6990	5898	5284	0	0	0	0	0	0	0	0	0	0	0	0	0	0	0	0	0	0	0	0	0	0	0	species	Mogurnda adspersa	78195	['Mogurnda adspersa']	Mogurnda adspersa	78195	ccccaagccacacttcacccataaataaaacccaacaattgcaaaggggaggcaagtcgtaa
M00607:191:000000000-BFK52:1:1101:10644:2058_CONS_SUB_SUB	1	{'RefDB_Teleo': 'CES087'}	3733	130264	Galaxiidae	51242	Galaxias	1	2024	782	927	0	0	0	0	0	0	0	0	0	0	0	0	0	0	0	0	0	0	0	0	0	0	0	species	Galaxias maculatus	61620	['Galaxias maculatus']	Galaxias maculatus	61620	ccccaagtctatttttttggttcataaaagcactactggacaaaggggaggcaagtcgtaa
M00607:191:000000000-BFK52:1:1101:19262:2500_CONS_SUB_SUB	0.968253968	{'RefDB_Teleo': 'CES077'}	34	8015	Salmonidae	8016	Oncorhynchus	1	34	0	0	0	0	0	0	0	0	0	0	0	0	0	0	0	0	0	0	0	0	0	0	0	0	0	species	Oncorhynchus mykiss	8022	['Oncorhynchus mykiss']	Oncorhynchus mykiss	8022	ccccaagtccagcctgtccttctaactaagaagttaaccgaacaaaggggaggcaagtcgtaa
M00607:191:000000000-BFK52:1:1101:10028:2779_CONS_SUB_SUB	1	{'RefDB_Teleo': 'CES035'}	88394	130260	Retropinnidae	89572	Retropinna	1	2095	1334	1463	1170	2582	0	2208	1514	906	1306	1999	5805	0	0	1617	4857	11071	4928	10768	8618	6068	5640	7776	2598	971	1100	species	Retropinna semoni	182228	['Retropinna semoni']	Retropinna semoni	182228	ccccaaattcaccatttccagtatttaacgagaagactcgagtaaaggggaggcaagtcgtaa
M00607:191:000000000-BFK52:1:1101:21410:3048_CONS_SUB_SUB	1	{'RefDB_Teleo': 'CES043'}	7831	30875	Terapontidae	443751	Bidyanus	1	2376	2785	2670	0	0	0	0	0	0	0	0	0	0	0	0	0	0	0	0	0	0	0	0	0	0	0	species	Bidyanus bidyanus	443752	['Bidyanus bidyanus']	Bidyanus bidyanus	443752	ccccgagcttaaacactcacttttaactaaaaccctgaaattgctaaggggaggcaagtcgtaa
M00607:191:000000000-BFK52:1:1101:23400:4434_CONS_SUB_SUB	1	{'RefDB_Teleo': 'CES005'}	179091	7953	Cyprinidae	7961	Cyprinus	1	312	279	211	2824	1412	0	1716	2742	751	2912	1385	2583	0	0	9409	18626	7124	20248	22099	13133	15268	15914	6751	6649	23504	3239	species	Cyprinus carpio	7962	['Cyprinus carpio']	Cyprinus carpio	7962	cccctgtcaaaacgcaccaaaaatacataatacaacagcactgacaaggggaggcaagtcgtaa
M00607:191:000000000-BFK52:1:1101:19179:5565_CONS_SUB_SUB	1	{'RefDB_Teleo': 'CES080'}	457	7934	Anguillidae	7935	Anguilla	1	172	140	145	0	0	0	0	0	0	0	0	0	0	0	0	0	0	0	0	0	0	0	0	0	0	0	species	Anguilla australis	7940	['Anguilla australis']	Anguilla australis	7940	cctcgaaaaataataaagacaattaataaaacaataaaaacaagaagaggaggcaagtcgtaa
M00607:191:000000000-BFK52:1:1101:22553:5593_CONS_SUB_SUB	NA	NA	23	NA	NA	NA	NA	0	6	7	10	0	0	0	0	0	0	0	0	0	0	0	0	0	0	0	0	0	0	0	0	0	0	0	no rank	root	NA	NA	NA	1	ccccgagcttaaacactcacttttaactaaaacccaacaattgcaaaggggaggcaagtcgtaa
M00607:191:000000000-BFK52:1:1101:10060:7016_CONS_SUB_SUB	0.968253968	{'RefDB_Teleo': 'CES016'}	10	8162	Percichthyidae	135753	Gadopsis	1	3	0	7	0	0	0	0	0	0	0	0	0	0	0	0	0	0	0	0	0	0	0	0	0	0	0	species	Gadopsis marmoratus	135755	['Gadopsis marmoratus']	Gadopsis marmoratus	135755	ccccaagtctaacattaatatacctaaaactacaaaacctaataaaggagaggcaagtcgtaa
M00607:191:000000000-BFK52:1:1101:8834:7668_CONS_SUB_SUB	0.96875	{'RefDB_Teleo': 'CES043'}	47	30875	Terapontidae	443751	Bidyanus	1	47	0	0	0	0	0	0	0	0	0	0	0	0	0	0	0	0	0	0	0	0	0	0	0	0	0	species	Bidyanus bidyanus	443752	['Bidyanus bidyanus']	Bidyanus bidyanus	443752	ccccgagcttaagcactcacttttaactaaaaccctgaagttgctaaggggaggcaagtcgtaa
M00607:191:000000000-BFK52:1:1101:14949:7968_CONS_SUB_SUB	0.968253968	{'RefDB_Teleo': 'CES077'}	91	8015	Salmonidae	8016	Oncorhynchus	1	91	0	0	0	0	0	0	0	0	0	0	0	0	0	0	0	0	0	0	0	0	0	0	0	0	0	species	Oncorhynchus mykiss	8022	['Oncorhynchus mykiss']	Oncorhynchus mykiss	8022	ccccaagttcaacctgtccttctaactaagaagttaaccgagcaaagggggggcaagtcgtaa
M00607:191:000000000-BFK52:1:1101:18738:8337_CONS_SUB_SUB	0.968253968	{'RefDB_Teleo': 'CES077'}	59	8015	Salmonidae	8016	Oncorhynchus	1	59	0	0	0	0	0	0	0	0	0	0	0	0	0	0	0	0	0	0	0	0	0	0	0	0	0	species	Oncorhynchus mykiss	8022	['Oncorhynchus mykiss']	Oncorhynchus mykiss	8022	ccccaagttcaaccggtccttctatctaagaagttaaccgaacaaaggggaggcaagtcgtaa
M00607:191:000000000-BFK52:1:1101:16690:8750_CONS_SUB_SUB	0.968253968	{'RefDB_Teleo': 'CES016'}	61	8162	Percichthyidae	135753	Gadopsis	1	61	0	0	0	0	0	0	0	0	0	0	0	0	0	0	0	0	0	0	0	0	0	0	0	0	0	species	Gadopsis marmoratus	135755	['Gadopsis marmoratus']	Gadopsis marmoratus	135755	ctccaaatctaacattaatatacctaaaactacaaaacctaataaagggggggcaagtcgtaa
M00607:191:000000000-BFK52:1:1101:6905:11330_CONS_SUB_SUB	1	{'RefDB_Teleo': 'CES012'}	58286	8162	Percichthyidae	135769	Nannoperca	4	15	14	6	8273	11400	0	7229	8934	2894	7444	7293	4784	0	0	0	0	0	0	0	0	0	0	0	0	0	0	genus	Nannoperca	NA	['Nannoperca australis', 'Nannoperca obscura']	NA	135769	ccccaaacttaaaattttatttacctaaaaccagaacaatcagaaggggaggcaagtcgtaa
M00607:191:000000000-BFK52:1:1101:20582:16944_CONS_SUB_SUB	0.968253968	{'RefDB_Teleo': 'CES077'}	15	8015	Salmonidae	8016	Oncorhynchus	1	15	0	0	0	0	0	0	0	0	0	0	0	0	0	0	0	0	0	0	0	0	0	0	0	0	0	species	Oncorhynchus mykiss	8022	['Oncorhynchus mykiss']	Oncorhynchus mykiss	8022	ccccaagttcaacctgtccttctactaggaagttaaccgaacaaaggggaggcaagtcgtaa
M00607:191:000000000-BFK52:1:1101:11264:18896_CONS_SUB_SUB	0.968253968	{'RefDB_Teleo': 'CES016'}	172	8162	Percichthyidae	135753	Gadopsis	1	51	54	67	0	0	0	0	0	0	0	0	0	0	0	0	0	0	0	0	0	0	0	0	0	0	0	species	Gadopsis marmoratus	135755	['Gadopsis marmoratus']	Gadopsis marmoratus	135755	ccaaatctaacattaatatacctaaaactacaaaacctaataaaggagaggcaagtcgtaa
M00607:191:000000000-BFK52:1:1101:5998:19874_CONS_SUB_SUB	0.967741935	{'RefDB_Teleo': 'CES006'}	50	86197	Eleotridae	78194	Mogurnda	1	50	0	0	0	0	0	0	0	0	0	0	0	0	0	0	0	0	0	0	0	0	0	0	0	0	0	species	Mogurnda adspersa	78195	['Mogurnda adspersa']	Mogurnda adspersa	78195	ccccaagccacacttcacccattaataaaacccaacaatcgcaaaggggaggcaagtcgtaa
M00607:191:000000000-BFK52:1:1101:18567:22660_CONS_SUB_SUB	0.952380952	{'RefDB_Teleo': 'CES077'}	83	8015	Salmonidae	8016	Oncorhynchus	1	83	0	0	0	0	0	0	0	0	0	0	0	0	0	0	0	0	0	0	0	0	0	0	0	0	0	species	Oncorhynchus mykiss	8022	['Oncorhynchus mykiss']	Oncorhynchus mykiss	8022	ccccaagtccagcctgtccttctaactaagaagttaaccgaacaaaggggaggcgagtcgtaa
M00607:191:000000000-BFK52:1:1102:14564:2249_CONS_SUB_SUB	1	{'RefDB_Teleo': 'CES021'}	147474	130264	Galaxiidae	51242	Galaxias	9	49	39	22	10644	14737	0	19416	13343	7546	12352	17174	17021	0	0	2994	6499	906	7826	0	1657	402	1293	4391	823	8051	289	genus	Galaxias	NA	['Galaxias oliros', 'Galaxias arcanus', 'Galaxias ornatus']	NA	51242	ccccaagtccatttctttagttcataaaagcatcatcggacaaaggggaggcaagtcgtaa
M00607:191:000000000-BFK52:1:1102:21967:3215_CONS_SUB_SUB	0.983870968	{'RefDB_Teleo': 'CES170'}	2	30997	Plotosidae	301281	Porochilus	1	2	0	0	0	0	0	0	0	0	0	0	0	0	0	0	0	0	0	0	0	0	0	0	0	0	0	species	Porochilus rendahli	337708	['Porochilus rendahli']	Porochilus rendahli	337708	cccccacaaaataataacattcataataataattaataagacaaggggaggtaagtcgtaa
M00607:191:000000000-BFK52:1:1102:12141:20451_CONS_SUB_SUB	1	{'RefDB_Teleo': 'CES170'}	48	30997	Plotosidae	301281	Porochilus	1	15	4	29	0	0	0	0	0	0	0	0	0	0	0	0	0	0	0	0	0	0	0	0	0	0	0	species	Porochilus rendahli	337708	['Porochilus rendahli']	Porochilus rendahli	337708	cccccacaaaaataataacattcataataataattaataagacaaggggaggtaagtcgtaa
M00607:191:000000000-BFK52:1:1102:22744:23616_CONS_SUB_SUB	1	{'RefDB_Teleo': 'CES001'}	228	30997	Plotosidae	301283	Neosilurus	1	76	45	107	0	0	0	0	0	0	0	0	0	0	0	0	0	0	0	0	0	0	0	0	0	0	0	species	Neosilurus hyrtlii	301284	['Neosilurus hyrtlii']	Neosilurus hyrtlii	301284	cccccacacacaataacacaatttcataatagcacaacacaaaacaaggggaggcaagtcgtaa
M00607:191:000000000-BFK52:1:1103:7359:3531_CONS_SUB_SUB	0.967213115	{'RefDB_Teleo': 'CES087'}	4	130264	Galaxiidae	51242	Galaxias	1	4	0	0	0	0	0	0	0	0	0	0	0	0	0	0	0	0	0	0	0	0	0	0	0	0	0	species	Galaxias maculatus	61620	['Galaxias maculatus']	Galaxias maculatus	61620	ccccaagtctattttttggttcataaaagcactactggataaaggggaggcaagtcgtaa
M00607:191:000000000-BFK52:1:1103:27438:11395_CONS_SUB_SUB	0.968253968	{'RefDB_Teleo': 'CES016'}	46	8162	Percichthyidae	135753	Gadopsis	1	46	0	0	0	0	0	0	0	0	0	0	0	0	0	0	0	0	0	0	0	0	0	0	0	0	0	species	Gadopsis marmoratus	135755	['Gadopsis marmoratus']	Gadopsis marmoratus	135755	ctccaaatccaacattaatatacctaaagctacaaaacctaataaaggagaggcaagtcgtaa
M00607:191:000000000-BFK52:1:1104:4677:11678_CONS_SUB_SUB	1	{'RefDB_Teleo': 'CES004'}	29664	8165	Percidae	8166	Perca	1	3	20	3	4350	3501	0	2563	6474	1035	6895	1665	2170	0	0	424	0	256	0	0	0	0	0	0	305	0	0	species	Perca fluviatilis	8168	['Perca fluviatilis']	Perca fluviatilis	8168	ccccaagcctaccaactaaaataattaaaaccctataatcgcgaaggggaggcaagtcgtaa
M00607:191:000000000-BFK52:1:1105:24189:24292_CONS_SUB_SUB	0.984126984	{'RefDB_Teleo': 'CES080'}	12	7934	Anguillidae	7935	Anguilla	1	12	0	0	0	0	0	0	0	0	0	0	0	0	0	0	0	0	0	0	0	0	0	0	0	0	0	species	Anguilla australis	7940	['Anguilla australis']	Anguilla australis	7940	cctcgaaaaataataaagacaattaataaaacaataaaaacaagaagaggaggcaagccgtaa
M00607:191:000000000-BFK52:1:1106:15939:4260_CONS_SUB_SUB	NA	NA	4	NA	NA	NA	NA	0	2	2	0	0	0	0	0	0	0	0	0	0	0	0	0	0	0	0	0	0	0	0	0	0	0	0	no rank	root	NA	NA	NA	1	ccccaagccacacttcacccataaataaaaccctgaaattgctaaggggaggcaagtcgtaa
M00607:191:000000000-BFK52:1:1106:26400:7021_CONS_SUB_SUB	0.968253968	{'RefDB_Teleo': 'CES077'}	18	8015	Salmonidae	8016	Oncorhynchus	1	7	5	6	0	0	0	0	0	0	0	0	0	0	0	0	0	0	0	0	0	0	0	0	0	0	0	species	Oncorhynchus mykiss	8022	['Oncorhynchus mykiss']	Oncorhynchus mykiss	8022	ccaagttcaacctgtccttctaactaagaagttaaccgaacaaaggggaggcaagtcgtaa
M00607:191:000000000-BFK52:1:1107:15098:15246_CONS_SUB_SUB	0.967213115	{'RefDB_Teleo': 'CES087'}	7	130264	Galaxiidae	51242	Galaxias	1	7	0	0	0	0	0	0	0	0	0	0	0	0	0	0	0	0	0	0	0	0	0	0	0	0	0	species	Galaxias maculatus	61620	['Galaxias maculatus']	Galaxias maculatus	61620	ccccaagtctattttttggttcataaaagcactactggacaaagggggggcaagtcgtaa
M00607:191:000000000-BFK52:1:1107:23315:18624_CONS_SUB_SUB	0.968253968	{'RefDB_Teleo': 'CES077'}	2	8015	Salmonidae	8016	Oncorhynchus	1	2	0	0	0	0	0	0	0	0	0	0	0	0	0	0	0	0	0	0	0	0	0	0	0	0	0	species	Oncorhynchus mykiss	8022	['Oncorhynchus mykiss']	Oncorhynchus mykiss	8022	ccccaagttcaaccagtccttctaactaagaagttaacagaacaaaggggaggcaagtcgtaa
M00607:191:000000000-BFK52:1:1108:19001:15795_CONS_SUB_SUB	0.951612903	{'RefDB_Teleo': 'CES009'}	14441	8162	Percichthyidae	135753	Gadopsis	1	7	7	2	4360	611	0	1266	2728	596	1793	974	2097	0	0	0	0	0	0	0	0	0	0	0	0	0	0	species	Gadopsis bispinosus	135754	['Gadopsis bispinosus']	Gadopsis bispinosus	135754	ctccaaacctaatatcaatttaactaaaactacaaaacccataaaggagaggcaagtcgtaa
M00607:191:000000000-BFK52:1:1109:5007:21372_CONS_SUB_SUB	0.967741935	{'RefDB_Teleo': 'CES006'}	3	86197	Eleotridae	78194	Mogurnda	1	3	0	0	0	0	0	0	0	0	0	0	0	0	0	0	0	0	0	0	0	0	0	0	0	0	0	species	Mogurnda adspersa	78195	['Mogurnda adspersa']	Mogurnda adspersa	78195	ccccaagccacccttcacccatacataaaacccaacaattgcaaaggggaggcaagtcgtaa
M00607:191:000000000-BFK52:1:1110:14235:3590_CONS_SUB_SUB	0.968253968	{'RefDB_Teleo': 'CES016'}	5	8162	Percichthyidae	135753	Gadopsis	1	2	0	3	0	0	0	0	0	0	0	0	0	0	0	0	0	0	0	0	0	0	0	0	0	0	0	species	Gadopsis marmoratus	135755	['Gadopsis marmoratus']	Gadopsis marmoratus	135755	ctcccaatctaccattaatatacctaaaactacaaaacctaataaaggagaggcaagtcgtaa
M00607:191:000000000-BFK52:1:1110:25125:9850_CONS_SUB_SUB	0.968253968	{'RefDB_Teleo': 'CES077'}	34	8015	Salmonidae	8016	Oncorhynchus	1	12	16	6	0	0	0	0	0	0	0	0	0	0	0	0	0	0	0	0	0	0	0	0	0	0	0	species	Oncorhynchus mykiss	8022	['Oncorhynchus mykiss']	Oncorhynchus mykiss	8022	cccccagttcaccctgtccttctaactaagaagttaaccgaacaaaggggaggcaagtcgtaa
M00607:191:000000000-BFK52:1:1112:8496:14954_CONS_SUB_SUB	0.967741935	{'RefDB_Teleo': 'CES006'}	7	86197	Eleotridae	78194	Mogurnda	1	3	4	0	0	0	0	0	0	0	0	0	0	0	0	0	0	0	0	0	0	0	0	0	0	0	0	species	Mogurnda adspersa	78195	['Mogurnda adspersa']	Mogurnda adspersa	78195	ccaagccacacttcacccataaataaaacccaacaattgcaaaggggaggcaagtcgtaa
M00607:191:000000000-BFK52:1:1114:2175:16335_CONS_SUB_SUB	0.967741935	{'RefDB_Teleo': 'CES006'}	3	86197	Eleotridae	78194	Mogurnda	1	3	0	0	0	0	0	0	0	0	0	0	0	0	0	0	0	0	0	0	0	0	0	0	0	0	0	species	Mogurnda adspersa	78195	['Mogurnda adspersa']	Mogurnda adspersa	78195	ccccaagccacccttcacccataaataaaccccaacaattgcaaaggggaggcaagtcgtaa
M00607:191:000000000-BFK52:1:1114:8292:17885_CONS_SUB_SUB	0.952380952	{'RefDB_Teleo': 'CES077'}	4	8015	Salmonidae	8016	Oncorhynchus	1	4	0	0	0	0	0	0	0	0	0	0	0	0	0	0	0	0	0	0	0	0	0	0	0	0	0	species	Oncorhynchus mykiss	8022	['Oncorhynchus mykiss']	Oncorhynchus mykiss	8022	ccccaagttcaacctgtccttctaactaagaagttaacctaataaaggagaggcaagtcgtaa
M00607:191:000000000-BFK52:1:1114:14338:18878_CONS_SUB_SUB	0.967213115	{'RefDB_Teleo': 'CES087'}	2	130264	Galaxiidae	51242	Galaxias	1	2	0	0	0	0	0	0	0	0	0	0	0	0	0	0	0	0	0	0	0	0	0	0	0	0	0	species	Galaxias maculatus	61620	['Galaxias maculatus']	Galaxias maculatus	61620	ccaagtctatttttttggttcataaaagcactactggacaaaggggaggcaagtcgtaa
M00607:191:000000000-BFK52:1:2102:15916:8233_CONS_SUB_SUB	0.968253968	{'RefDB_Teleo': 'CES035'}	8	130260	Retropinnidae	89572	Retropinna	1	5	0	3	0	0	0	0	0	0	0	0	0	0	0	0	0	0	0	0	0	0	0	0	0	0	0	species	Retropinna semoni	182228	['Retropinna semoni']	Retropinna semoni	182228	ccaaattcaccatttccagtatttaacgagaagactcgagtaaaggggaggcaagtcgtaa
M00607:191:000000000-BFK52:1:2104:21582:22815_CONS_SUB_SUB	0.953125	{'RefDB_Teleo': 'CES043'}	2	30875	Terapontidae	443751	Bidyanus	1	2	0	0	0	0	0	0	0	0	0	0	0	0	0	0	0	0	0	0	0	0	0	0	0	0	0	species	Bidyanus bidyanus	443752	['Bidyanus bidyanus']	Bidyanus bidyanus	443752	ccccgagcttacacactcacttttaactacaaccctgaaattgctacggggaggcaagtcgtaa
M00607:191:000000000-BFK52:1:1101:17043:2363_CONS_SUB_SUB	0.967741935	{'RefDB_Teleo': 'CES006'}	23	86197	Eleotridae	78194	Mogurnda	1	0	23	0	0	0	0	0	0	0	0	0	0	0	0	0	0	0	0	0	0	0	0	0	0	0	0	species	Mogurnda adspersa	78195	['Mogurnda adspersa']	Mogurnda adspersa	78195	ccccaagccatacttcacccataaataaaacccaacaattgcaaagggggggcaagtcgtaa
M00607:191:000000000-BFK52:1:1101:13947:4318_CONS_SUB_SUB	0.984375	{'RefDB_Teleo': 'CES005'}	28	7953	Cyprinidae	7961	Cyprinus	1	0	28	0	0	0	0	0	0	0	0	0	0	0	0	0	0	0	0	0	0	0	0	0	0	0	0	species	Cyprinus carpio	7962	['Cyprinus carpio']	Cyprinus carpio	7962	cccctgtcaaaacgcaccaaaagtacataatacaacagcactgacaaggggaggcaagtcgtaa
M00607:191:000000000-BFK52:1:1101:25125:4672_CONS_SUB_SUB	0.968253968	{'RefDB_Teleo': 'CES016'}	94	8162	Percichthyidae	135753	Gadopsis	1	0	94	0	0	0	0	0	0	0	0	0	0	0	0	0	0	0	0	0	0	0	0	0	0	0	0	species	Gadopsis marmoratus	135755	['Gadopsis marmoratus']	Gadopsis marmoratus	135755	ctccaagtctaacattaatatacctaaaactacaagacctaataaaggagaggcaagtcgtaa
M00607:191:000000000-BFK52:1:1101:22005:4755_CONS_SUB_SUB	0.983606557	{'RefDB_Teleo': 'CES087'}	116	130264	Galaxiidae	51242	Galaxias	1	0	116	0	0	0	0	0	0	0	0	0	0	0	0	0	0	0	0	0	0	0	0	0	0	0	0	species	Galaxias maculatus	61620	['Galaxias maculatus']	Galaxias maculatus	61620	cccctagtctatttttttggttcataaaagcactactggacaaaggggaggcaagtcgtaa
M00607:191:000000000-BFK52:1:1101:6613:4929_CONS_SUB_SUB	0.983606557	{'RefDB_Teleo': 'CES087'}	65	130264	Galaxiidae	51242	Galaxias	1	0	65	0	0	0	0	0	0	0	0	0	0	0	0	0	0	0	0	0	0	0	0	0	0	0	0	species	Galaxias maculatus	61620	['Galaxias maculatus']	Galaxias maculatus	61620	ccccaagtctattttttggttcataaaagcactactggacaaaggggaggcaagtcgtaa
M00607:191:000000000-BFK52:1:1101:14327:5248_CONS_SUB_SUB	0.967741935	{'RefDB_Teleo': 'CES006'}	22	86197	Eleotridae	78194	Mogurnda	1	0	22	0	0	0	0	0	0	0	0	0	0	0	0	0	0	0	0	0	0	0	0	0	0	0	0	species	Mogurnda adspersa	78195	['Mogurnda adspersa']	Mogurnda adspersa	78195	ccccaagccacacttcacccataagtaaaacccaacaattgcagaggggaggcaagtcgtaa
M00607:191:000000000-BFK52:1:1101:4122:7371_CONS_SUB_SUB	0.968253968	{'RefDB_Teleo': 'CES016'}	55	8162	Percichthyidae	135753	Gadopsis	1	0	55	0	0	0	0	0	0	0	0	0	0	0	0	0	0	0	0	0	0	0	0	0	0	0	0	species	Gadopsis marmoratus	135755	['Gadopsis marmoratus']	Gadopsis marmoratus	135755	ctccaaatctaacattagtatacctaaaactacaaaacctaataaaggagaggcaagtcgtag
M00607:191:000000000-BFK52:1:1101:9681:8580_CONS_SUB_SUB	0.983606557	{'RefDB_Teleo': 'CES087'}	49	130264	Galaxiidae	51242	Galaxias	1	0	49	0	0	0	0	0	0	0	0	0	0	0	0	0	0	0	0	0	0	0	0	0	0	0	0	species	Galaxias maculatus	61620	['Galaxias maculatus']	Galaxias maculatus	61620	ccccaagtctatttttttggttcataaaagcactactggacgaaggggaggcaagtcgtaa
M00607:191:000000000-BFK52:1:1101:28214:10606_CONS_SUB_SUB	0.984126984	{'RefDB_Teleo': 'CES080'}	23	7934	Anguillidae	7935	Anguilla	1	0	23	0	0	0	0	0	0	0	0	0	0	0	0	0	0	0	0	0	0	0	0	0	0	0	0	species	Anguilla australis	7940	['Anguilla australis']	Anguilla australis	7940	cctcgaaaaataataaagacaattaataaaacaataaaaacaagaggaggaggcaagtcgtaa
M00607:191:000000000-BFK52:1:1101:27332:11578_CONS_SUB_SUB	0.968253968	{'RefDB_Teleo': 'CES077'}	32	8015	Salmonidae	8016	Oncorhynchus	1	0	32	0	0	0	0	0	0	0	0	0	0	0	0	0	0	0	0	0	0	0	0	0	0	0	0	species	Oncorhynchus mykiss	8022	['Oncorhynchus mykiss']	Oncorhynchus mykiss	8022	ccccaggttcaacctgtccttctaactaagaagttaaccggacaaaggggaggcaagtcgtaa
M00607:191:000000000-BFK52:1:1101:25763:13369_CONS_SUB_SUB	0.984126984	{'RefDB_Teleo': 'CES035'}	139	130260	Retropinnidae	89572	Retropinna	1	0	139	0	0	0	0	0	0	0	0	0	0	0	0	0	0	0	0	0	0	0	0	0	0	0	0	species	Retropinna semoni	182228	['Retropinna semoni']	Retropinna semoni	182228	ctccaaattcaccatttccagtatttaacgagaagactcgagtaaaggggaggcaagtcgtaa
M00607:191:000000000-BFK52:1:1101:1941:14895_CONS_SUB_SUB	1	{'RefDB_Teleo': 'KF683087	57400	9604	Hominidae	NA	Homo	1	0	14	92	134	244	10492	126	0	29354	265	0	218	10084	2990	471	0	0	1924	0	0	255	389	207	141	0	0	species	Homo heidelbergensis	1425170	['Homo heidelbergensis']	Homo heidelbergensis	1425170	cctcaagtatacttcaaaggacatttaactaaaacccctacgcatttatatagaggagacaagtcgtaa
M00607:191:000000000-BFK52:1:1102:19578:5350_CONS_SUB_SUB	0.968253968	{'RefDB_Teleo': 'CES077'}	82	8015	Salmonidae	8016	Oncorhynchus	1	0	82	0	0	0	0	0	0	0	0	0	0	0	0	0	0	0	0	0	0	0	0	0	0	0	0	species	Oncorhynchus mykiss	8022	['Oncorhynchus mykiss']	Oncorhynchus mykiss	8022	ccccaagttcaacctgtccttctaactaagaagttgaccgaacaaaggtgaggcaagtcgtaa
M00607:191:000000000-BFK52:1:1102:16637:10018_CONS_SUB_SUB	0.983606557	{'RefDB_Teleo': 'CES087'}	154	130264	Galaxiidae	51242	Galaxias	1	0	50	104	0	0	0	0	0	0	0	0	0	0	0	0	0	0	0	0	0	0	0	0	0	0	0	species	Galaxias maculatus	61620	['Galaxias maculatus']	Galaxias maculatus	61620	cccaagtctatttttttggttcataaaagcactactggacaaaggggaggcaagtcgtaa
M00607:191:000000000-BFK52:1:1103:7174:13633_CONS_SUB_SUB	0.968253968	{'RefDB_Teleo': 'CES035'}	12	130260	Retropinnidae	89572	Retropinna	1	0	12	0	0	0	0	0	0	0	0	0	0	0	0	0	0	0	0	0	0	0	0	0	0	0	0	species	Retropinna semoni	182228	['Retropinna semoni']	Retropinna semoni	182228	ccccaaattcaccatttccagtatttaacgagaagactcgagtaacgggaggcaagtcgtaa
M00607:191:000000000-BFK52:1:1103:23232:19507_CONS_SUB_SUB	0.984375	{'RefDB_Teleo': 'CES005'}	46	7953	Cyprinidae	7961	Cyprinus	1	0	46	0	0	0	0	0	0	0	0	0	0	0	0	0	0	0	0	0	0	0	0	0	0	0	0	species	Cyprinus carpio	7962	['Cyprinus carpio']	Cyprinus carpio	7962	cccctgtcaaaacgcaccaaaaatacgtaatacaacagcactgacaaggggaggcaagtcgtaa
M00607:191:000000000-BFK52:1:1104:10695:5644_CONS_SUB_SUB	0.968253968	{'RefDB_Teleo': 'CES016'}	2	8162	Percichthyidae	135753	Gadopsis	1	0	2	0	0	0	0	0	0	0	0	0	0	0	0	0	0	0	0	0	0	0	0	0	0	0	0	species	Gadopsis marmoratus	135755	['Gadopsis marmoratus']	Gadopsis marmoratus	135755	ctcccagtctaacattaatatacctaaaactacaaaacctaataaaggagaggcaagtcgtaa
M00607:191:000000000-BFK52:1:1104:27411:6925_CONS_SUB_SUB	0.968253968	{'RefDB_Teleo': 'CES016'}	5	8162	Percichthyidae	135753	Gadopsis	1	0	5	0	0	0	0	0	0	0	0	0	0	0	0	0	0	0	0	0	0	0	0	0	0	0	0	species	Gadopsis marmoratus	135755	['Gadopsis marmoratus']	Gadopsis marmoratus	135755	ctccaaatctaacattaatatacctaaaactacaaaacataataaaggagaggcaagtcgcaa
M00607:191:000000000-BFK52:1:1105:24002:7779_CONS_SUB_SUB	0.967741935	{'RefDB_Teleo': 'CES006'}	2	86197	Eleotridae	78194	Mogurnda	1	0	2	0	0	0	0	0	0	0	0	0	0	0	0	0	0	0	0	0	0	0	0	0	0	0	0	species	Mogurnda adspersa	78195	['Mogurnda adspersa']	Mogurnda adspersa	78195	ccccaagccacacgtcacccataaataaaccccaacaattgcaaaggggaggcaagtcgtaa
M00607:191:000000000-BFK52:1:1105:2426:10383_CONS_SUB_SUB	0.967741935	{'RefDB_Teleo': 'CES006'}	5	86197	Eleotridae	78194	Mogurnda	1	0	2	3	0	0	0	0	0	0	0	0	0	0	0	0	0	0	0	0	0	0	0	0	0	0	0	species	Mogurnda adspersa	78195	['Mogurnda adspersa']	Mogurnda adspersa	78195	ccccaagccacacttcacccatacataaaccccaacaattgcaaaggggaggcaagtcgtaa
M00607:191:000000000-BFK52:1:1106:16930:6244_CONS_SUB_SUB	0.967741935	{'RefDB_Teleo': 'CES006'}	3	86197	Eleotridae	78194	Mogurnda	1	0	3	0	0	0	0	0	0	0	0	0	0	0	0	0	0	0	0	0	0	0	0	0	0	0	0	species	Mogurnda adspersa	78195	['Mogurnda adspersa']	Mogurnda adspersa	78195	ccccaagccacacttcgcccataaatacaacccaacaattgcaaaggggaggcaagtcgtaa
M00607:191:000000000-BFK52:1:1106:3029:15177_CONS_SUB_SUB	0.968253968	{'RefDB_Teleo': 'CES077'}	3	8015	Salmonidae	8016	Oncorhynchus	1	0	3	0	0	0	0	0	0	0	0	0	0	0	0	0	0	0	0	0	0	0	0	0	0	0	0	species	Oncorhynchus mykiss	8022	['Oncorhynchus mykiss']	Oncorhynchus mykiss	8022	ccccaagttcaacctgtccttctaactagaagttaacagaacaaaggggaggcaagtcgtaa
M00607:191:000000000-BFK52:1:1106:27282:20595_CONS_SUB_SUB	0.983870968	{'RefDB_Teleo': 'CES170'}	3	30997	Plotosidae	301281	Porochilus	1	0	3	0	0	0	0	0	0	0	0	0	0	0	0	0	0	0	0	0	0	0	0	0	0	0	0	species	Porochilus rendahli	337708	['Porochilus rendahli']	Porochilus rendahli	337708	cccccacaaaaataataacatccataataataattaataagacaaggggaggtaagtcgtaa
M00607:191:000000000-BFK52:1:1107:17764:22764_CONS_SUB_SUB	NA	NA	2	NA	NA	NA	NA	0	0	2	0	0	0	0	0	0	0	0	0	0	0	0	0	0	0	0	0	0	0	0	0	0	0	0	no rank	root	NA	NA	NA	1	ccccgagcttaaacactcacttttaactaaaacccaacaattgcaaaggggaggcaggtcgtaa
M00607:191:000000000-BFK52:1:1107:9029:23682_CONS_SUB_SUB	0.968253968	{'RefDB_Teleo': 'CES077'}	4	8015	Salmonidae	8016	Oncorhynchus	1	0	4	0	0	0	0	0	0	0	0	0	0	0	0	0	0	0	0	0	0	0	0	0	0	0	0	species	Oncorhynchus mykiss	8022	['Oncorhynchus mykiss']	Oncorhynchus mykiss	8022	ccccaagttcaacctgtccttctaactaagaagttaaccgaataaaggagaggcaagtcgtaa
M00607:191:000000000-BFK52:1:1108:23181:4421_CONS_SUB_SUB	0.967741935	{'RefDB_Teleo': 'CES006'}	2	86197	Eleotridae	78194	Mogurnda	1	0	2	0	0	0	0	0	0	0	0	0	0	0	0	0	0	0	0	0	0	0	0	0	0	0	0	species	Mogurnda adspersa	78195	['Mogurnda adspersa']	Mogurnda adspersa	78195	ccccaagccacacttcacccgtaaataaaccccaacaattgcaaaggggaggcaagtcgtaa
M00607:191:000000000-BFK52:1:1109:18950:3538_CONS_SUB_SUB	0.967741935	{'RefDB_Teleo': 'CES006'}	5	86197	Eleotridae	78194	Mogurnda	1	0	5	0	0	0	0	0	0	0	0	0	0	0	0	0	0	0	0	0	0	0	0	0	0	0	0	species	Mogurnda adspersa	78195	['Mogurnda adspersa']	Mogurnda adspersa	78195	cccccagccacccttcacccataaataaaacccaacaattgcaaaggggaggcaagtcgtaa
M00607:191:000000000-BFK52:1:1109:24257:20340_CONS_SUB_SUB	0.983870968	{'RefDB_Teleo': 'CES170'}	5	30997	Plotosidae	301281	Porochilus	1	0	5	0	0	0	0	0	0	0	0	0	0	0	0	0	0	0	0	0	0	0	0	0	0	0	0	species	Porochilus rendahli	337708	['Porochilus rendahli']	Porochilus rendahli	337708	cccccacaaaaataataacatttataataataattaataagacaaggggaggtaagtcgtaa
M00607:191:000000000-BFK52:1:1110:7974:6646_CONS_SUB_SUB	0.968253968	{'RefDB_Teleo': 'CES035'}	2	130260	Retropinnidae	89572	Retropinna	1	0	2	0	0	0	0	0	0	0	0	0	0	0	0	0	0	0	0	0	0	0	0	0	0	0	0	species	Retropinna semoni	182228	['Retropinna semoni']	Retropinna semoni	182228	ccccaaattcaccatttccagtatttaacgagaagactcgaacaaaggggaggcaagtcgtaa
M00607:191:000000000-BFK52:1:1110:2965:7907_CONS_SUB_SUB	0.952380952	{'RefDB_Teleo': 'CES016'}	3	8162	Percichthyidae	135753	Gadopsis	1	0	3	0	0	0	0	0	0	0	0	0	0	0	0	0	0	0	0	0	0	0	0	0	0	0	0	species	Gadopsis marmoratus	135755	['Gadopsis marmoratus']	Gadopsis marmoratus	135755	ccaaatctaacattaatatacctaaaactacgaaacctaataaaggagaggcaagtcgtaa
M00607:191:000000000-BFK52:1:1110:16604:10534_CONS_SUB_SUB	0.967741935	{'RefDB_Teleo': 'CES006'}	2	86197	Eleotridae	78194	Mogurnda	1	0	2	0	0	0	0	0	0	0	0	0	0	0	0	0	0	0	0	0	0	0	0	0	0	0	0	species	Mogurnda adspersa	78195	['Mogurnda adspersa']	Mogurnda adspersa	78195	cccccagccacacttcacccataaataaaccccaacaattgcaaaggggaggcaagtcgtaa
M00607:191:000000000-BFK52:1:1111:20538:4217_CONS_SUB_SUB	0.968253968	{'RefDB_Teleo': 'CES016'}	4	8162	Percichthyidae	135753	Gadopsis	1	0	2	2	0	0	0	0	0	0	0	0	0	0	0	0	0	0	0	0	0	0	0	0	0	0	0	species	Gadopsis marmoratus	135755	['Gadopsis marmoratus']	Gadopsis marmoratus	135755	ctcccaatctaacattaatatacctaaaactacaaaacctaataaaggagaggccagtcgtaa
M00607:191:000000000-BFK52:1:1112:25939:21788_CONS_SUB_SUB	0.96875	{'RefDB_Teleo': 'CES043'}	2	30875	Terapontidae	443751	Bidyanus	1	0	2	0	0	0	0	0	0	0	0	0	0	0	0	0	0	0	0	0	0	0	0	0	0	0	0	species	Bidyanus bidyanus	443752	['Bidyanus bidyanus']	Bidyanus bidyanus	443752	cccgagcttaaacactcacttttaactaaaaccctgaaattgctaaggggaggcaagccgtaa
M00607:191:000000000-BFK52:1:1116:14783:5153_CONS_SUB_SUB	0.952380952	{'RefDB_Teleo': 'CES035'}	2	130260	Retropinnidae	89572	Retropinna	1	0	2	0	0	0	0	0	0	0	0	0	0	0	0	0	0	0	0	0	0	0	0	0	0	0	0	species	Retropinna semoni	182228	['Retropinna semoni']	Retropinna semoni	182228	ccctaaattcaccatttccagtatttaacgagaagactcgagtaacgggaggcaagtcgtaa
M00607:191:000000000-BFK52:1:1116:9919:6769_CONS_SUB_SUB	0.967741935	{'RefDB_Teleo': 'CES006'}	2	86197	Eleotridae	78194	Mogurnda	1	0	2	0	0	0	0	0	0	0	0	0	0	0	0	0	0	0	0	0	0	0	0	0	0	0	0	species	Mogurnda adspersa	78195	['Mogurnda adspersa']	Mogurnda adspersa	78195	cccccagccacacttcacccatacataaaacccaacaattgcaaaggggaggcaagtcgtaa
M00607:191:000000000-BFK52:1:1117:7632:16543_CONS_SUB_SUB	0.967741935	{'RefDB_Teleo': 'CES006'}	2	86197	Eleotridae	78194	Mogurnda	1	0	2	0	0	0	0	0	0	0	0	0	0	0	0	0	0	0	0	0	0	0	0	0	0	0	0	species	Mogurnda adspersa	78195	['Mogurnda adspersa']	Mogurnda adspersa	78195	ccccaagccacacttcagccataaataaaacccaacaattgcaaatgggaggcaagtcgtaa
M00607:191:000000000-BFK52:1:1117:28614:16795_CONS_SUB_SUB	0.968253968	{'RefDB_Teleo': 'CES035'}	2	130260	Retropinnidae	89572	Retropinna	1	0	2	0	0	0	0	0	0	0	0	0	0	0	0	0	0	0	0	0	0	0	0	0	0	0	0	species	Retropinna semoni	182228	['Retropinna semoni']	Retropinna semoni	182228	cccccaattcaccctttccagtatttaacgagaagactcgagtaaaggggaggcaagtcgtaa
M00607:191:000000000-BFK52:1:2102:28613:16477_CONS_SUB_SUB	0.96875	{'RefDB_Teleo': 'CES043'}	2	30875	Terapontidae	443751	Bidyanus	1	0	2	0	0	0	0	0	0	0	0	0	0	0	0	0	0	0	0	0	0	0	0	0	0	0	0	species	Bidyanus bidyanus	443752	['Bidyanus bidyanus']	Bidyanus bidyanus	443752	ccccgagcttacacactcacttttaactacaaccctgaaattgctaaggggaggcaagtcgtaa
M00607:191:000000000-BFK52:1:2104:20269:16994_CONS_SUB_SUB	0.968253968	{'RefDB_Teleo': 'CES016'}	6	8162	Percichthyidae	135753	Gadopsis	1	0	2	4	0	0	0	0	0	0	0	0	0	0	0	0	0	0	0	0	0	0	0	0	0	0	0	species	Gadopsis marmoratus	135755	['Gadopsis marmoratus']	Gadopsis marmoratus	135755	ctccaaatctaacattaatatacctaactacaaaacctaataaaggagaggcaagtcgtaa
M00607:191:000000000-BFK52:1:1101:23293:2257_CONS_SUB_SUB	0.984126984	{'RefDB_Teleo': 'CES080'}	29	7934	Anguillidae	7935	Anguilla	1	0	0	29	0	0	0	0	0	0	0	0	0	0	0	0	0	0	0	0	0	0	0	0	0	0	0	species	Anguilla australis	7940	['Anguilla australis']	Anguilla australis	7940	cctcgaaagataataaagacaattaataaaacaataaaaacaagaagaggaggcaagtcgtaa
M00607:191:000000000-BFK52:1:1101:21281:2898_CONS_SUB_SUB	0.983870968	{'RefDB_Teleo': 'CES170'}	5	30997	Plotosidae	301281	Porochilus	1	0	0	5	0	0	0	0	0	0	0	0	0	0	0	0	0	0	0	0	0	0	0	0	0	0	0	species	Porochilus rendahli	337708	['Porochilus rendahli']	Porochilus rendahli	337708	cccccacaaaaataataacattcataataataattagtaagacaaggggaggtaagtcgtaa
M00607:191:000000000-BFK52:1:1101:14617:3156_CONS_SUB_SUB	0.984126984	{'RefDB_Teleo': 'CES035'}	85	130260	Retropinnidae	89572	Retropinna	1	0	0	85	0	0	0	0	0	0	0	0	0	0	0	0	0	0	0	0	0	0	0	0	0	0	0	species	Retropinna semoni	182228	['Retropinna semoni']	Retropinna semoni	182228	cccccaattcaccatttccagtatttaacgagaagactcgagtaaaggggaggcaagtcgtaa
M00607:191:000000000-BFK52:1:1101:20411:3968_CONS_SUB_SUB	0.984126984	{'RefDB_Teleo': 'CES080'}	12	7934	Anguillidae	7935	Anguilla	1	0	0	12	0	0	0	0	0	0	0	0	0	0	0	0	0	0	0	0	0	0	0	0	0	0	0	species	Anguilla australis	7940	['Anguilla australis']	Anguilla australis	7940	cctcgaaaaataataaagacaattaatagaacaataaaaacaagaagaggaggcaagtcgtaa
M00607:191:000000000-BFK52:1:1101:18863:6859_CONS_SUB_SUB	0.984126984	{'RefDB_Teleo': 'CES035'}	121	130260	Retropinnidae	89572	Retropinna	1	0	0	121	0	0	0	0	0	0	0	0	0	0	0	0	0	0	0	0	0	0	0	0	0	0	0	species	Retropinna semoni	182228	['Retropinna semoni']	Retropinna semoni	182228	ccccaaattcaccatttccagtatttagcgagaagactcgagtaaaggggaggcaagtcgtaa
M00607:191:000000000-BFK52:1:1101:14033:7732_CONS_SUB_SUB	0.968253968	{'RefDB_Teleo': 'CES077'}	47	8015	Salmonidae	8016	Oncorhynchus	1	0	0	47	0	0	0	0	0	0	0	0	0	0	0	0	0	0	0	0	0	0	0	0	0	0	0	species	Oncorhynchus mykiss	8022	['Oncorhynchus mykiss']	Oncorhynchus mykiss	8022	ccccaagttcaacctgtccttctaactaagaagttaaccgaacgaaggggaggcgagtcgtaa
M00607:191:000000000-BFK52:1:1101:3903:11187_CONS_SUB_SUB	0.967741935	{'RefDB_Teleo': 'CES006'}	66	86197	Eleotridae	78194	Mogurnda	1	0	0	66	0	0	0	0	0	0	0	0	0	0	0	0	0	0	0	0	0	0	0	0	0	0	0	species	Mogurnda adspersa	78195	['Mogurnda adspersa']	Mogurnda adspersa	78195	ccccaagccacacttcacccataaataaaactcaacaatgcaaaggggaggcaagtcgtaa
M00607:191:000000000-BFK52:1:1101:11758:11284_CONS_SUB_SUB	0.967741935	{'RefDB_Teleo': 'CES006'}	139	86197	Eleotridae	78194	Mogurnda	1	0	0	139	0	0	0	0	0	0	0	0	0	0	0	0	0	0	0	0	0	0	0	0	0	0	0	species	Mogurnda adspersa	78195	['Mogurnda adspersa']	Mogurnda adspersa	78195	ccccaagccacacttcacccataaataaaacccaacaattgcaaaggggaggcgtcgtaa
M00607:191:000000000-BFK52:1:1101:5846:12155_CONS_SUB_SUB	0.983606557	{'RefDB_Teleo': 'CES087'}	68	130264	Galaxiidae	51242	Galaxias	1	0	0	68	0	0	0	0	0	0	0	0	0	0	0	0	0	0	0	0	0	0	0	0	0	0	0	species	Galaxias maculatus	61620	['Galaxias maculatus']	Galaxias maculatus	61620	ccccaagtctatttttttggttcataagagcactactggacaaaggggaggcaagtcgtaa
M00607:191:000000000-BFK52:1:1101:21948:14416_CONS_SUB_SUB	0.968253968	{'RefDB_Teleo': 'CES077'}	73	8015	Salmonidae	8016	Oncorhynchus	1	0	0	73	0	0	0	0	0	0	0	0	0	0	0	0	0	0	0	0	0	0	0	0	0	0	0	species	Oncorhynchus mykiss	8022	['Oncorhynchus mykiss']	Oncorhynchus mykiss	8022	caccaagtccaacctgtccttctaactaagaagttaaccgaacaaaggggaggcaagtcgtaa
M00607:191:000000000-BFK52:1:1101:5668:14734_CONS_SUB_SUB	0.984375	{'RefDB_Teleo': 'CES001'}	14	30997	Plotosidae	301283	Neosilurus	1	0	0	14	0	0	0	0	0	0	0	0	0	0	0	0	0	0	0	0	0	0	0	0	0	0	0	species	Neosilurus hyrtlii	301284	['Neosilurus hyrtlii']	Neosilurus hyrtlii	301284	cccccacacacaataacacaattttataatagcacaacacaaaacaaggggaggcaagtcgtaa
M00607:191:000000000-BFK52:1:1101:19889:21124_CONS_SUB_SUB	0.983606557	{'RefDB_Teleo': 'CES087'}	51	130264	Galaxiidae	51242	Galaxias	1	0	0	51	0	0	0	0	0	0	0	0	0	0	0	0	0	0	0	0	0	0	0	0	0	0	0	species	Galaxias maculatus	61620	['Galaxias maculatus']	Galaxias maculatus	61620	ccccaagtctatttttttggttcataaaagcactactggacaaaggggaggcaagtcgtga
M00607:191:000000000-BFK52:1:1101:11521:21447_CONS_SUB_SUB	0.984375	{'RefDB_Teleo': 'CES005'}	33	7953	Cyprinidae	7961	Cyprinus	1	0	0	33	0	0	0	0	0	0	0	0	0	0	0	0	0	0	0	0	0	0	0	0	0	0	0	species	Cyprinus carpio	7962	['Cyprinus carpio']	Cyprinus carpio	7962	cccctgtcaaacgcaccaaaaatacataatacaacagcactgacaaggggaggcaagtcgtaa
M00607:191:000000000-BFK52:1:1102:9478:3777_CONS_SUB_SUB	0.983870968	{'RefDB_Teleo': 'CES170'}	2	30997	Plotosidae	301281	Porochilus	1	0	0	2	0	0	0	0	0	0	0	0	0	0	0	0	0	0	0	0	0	0	0	0	0	0	0	species	Porochilus rendahli	337708	['Porochilus rendahli']	Porochilus rendahli	337708	cccccacaaaaataataacattcataataataatcaataagacaaggggaggtaagtcgtaa
M00607:191:000000000-BFK52:1:1102:23675:9432_CONS_SUB_SUB	0.967741935	{'RefDB_Teleo': 'CES006'}	23	86197	Eleotridae	78194	Mogurnda	1	0	0	23	0	0	0	0	0	0	0	0	0	0	0	0	0	0	0	0	0	0	0	0	0	0	0	species	Mogurnda adspersa	78195	['Mogurnda adspersa']	Mogurnda adspersa	78195	ccccaggccacacttcacctataaataaaacccaacaattgcaaaggggaggcaagtcgtaa
M00607:191:000000000-BFK52:1:1102:13068:20741_CONS_SUB_SUB	0.951612903	{'RefDB_Teleo': 'CES006'}	4	86197	Eleotridae	78194	Mogurnda	1	0	0	4	0	0	0	0	0	0	0	0	0	0	0	0	0	0	0	0	0	0	0	0	0	0	0	species	Mogurnda adspersa	78195	['Mogurnda adspersa']	Mogurnda adspersa	78195	ccccaggccacacttcacctataaataaaacccaacaattgcaaaggggaggcaagtagtaa
M00607:191:000000000-BFK52:1:1103:10487:9851_CONS_SUB_SUB	0.968253968	{'RefDB_Teleo': 'CES016'}	12	8162	Percichthyidae	135753	Gadopsis	1	0	0	12	0	0	0	0	0	0	0	0	0	0	0	0	0	0	0	0	0	0	0	0	0	0	0	species	Gadopsis marmoratus	135755	['Gadopsis marmoratus']	Gadopsis marmoratus	135755	ttccaaatctaacataaatatacctaaaactacaaaacctaataaaggagaggcaagtcgtaa
M00607:191:000000000-BFK52:1:1104:19697:4803_CONS_SUB_SUB	0.967741935	{'RefDB_Teleo': 'CES006'}	5	86197	Eleotridae	78194	Mogurnda	1	0	0	5	0	0	0	0	0	0	0	0	0	0	0	0	0	0	0	0	0	0	0	0	0	0	0	species	Mogurnda adspersa	78195	['Mogurnda adspersa']	Mogurnda adspersa	78195	ccccaagccacacttcacccataaataaaacccaacgattgcaaaggggaggcaagccgtaa
M00607:191:000000000-BFK52:1:1104:5397:9352_CONS_SUB_SUB	0.950819672	{'RefDB_Teleo': 'CES087'}	37	130264	Galaxiidae	51242	Galaxias	1	0	0	37	0	0	0	0	0	0	0	0	0	0	0	0	0	0	0	0	0	0	0	0	0	0	0	species	Galaxias maculatus	61620	['Galaxias maculatus']	Galaxias maculatus	61620	ccccaagtctatttttttggttcataaaagcactactggacaaaggaggcgagtcgtaa
M00607:191:000000000-BFK52:1:1104:5124:16365_CONS_SUB_SUB	0.96875	{'RefDB_Teleo': 'CES043'}	3	30875	Terapontidae	443751	Bidyanus	1	0	0	3	0	0	0	0	0	0	0	0	0	0	0	0	0	0	0	0	0	0	0	0	0	0	0	species	Bidyanus bidyanus	443752	['Bidyanus bidyanus']	Bidyanus bidyanus	443752	ccgagcttaaacactcacttttaactaaaaccctgaaattgctaaggggaggcaagtcgtaa
M00607:191:000000000-BFK52:1:1104:15618:18213_CONS_SUB_SUB	0.984375	{'RefDB_Teleo': 'CES001'}	6	30997	Plotosidae	301283	Neosilurus	1	0	0	6	0	0	0	0	0	0	0	0	0	0	0	0	0	0	0	0	0	0	0	0	0	0	0	species	Neosilurus hyrtlii	301284	['Neosilurus hyrtlii']	Neosilurus hyrtlii	301284	cccccacacacaataacacaatttcataatagcacaacacaaaacaaggggaggcaagtcgtag
M00607:191:000000000-BFK52:1:1104:25126:21434_CONS_SUB_SUB	0.968253968	{'RefDB_Teleo': 'CES016'}	2	8162	Percichthyidae	135753	Gadopsis	1	0	0	2	0	0	0	0	0	0	0	0	0	0	0	0	0	0	0	0	0	0	0	0	0	0	0	species	Gadopsis marmoratus	135755	['Gadopsis marmoratus']	Gadopsis marmoratus	135755	ctcccaatctaacattaatatacctaaaactacaaaacctaataaaggggaggcaagtcgtaa
M00607:191:000000000-BFK52:1:1105:14299:16279_CONS_SUB_SUB	0.984375	{'RefDB_Teleo': 'CES001'}	8	30997	Plotosidae	301283	Neosilurus	1	0	0	8	0	0	0	0	0	0	0	0	0	0	0	0	0	0	0	0	0	0	0	0	0	0	0	species	Neosilurus hyrtlii	301284	['Neosilurus hyrtlii']	Neosilurus hyrtlii	301284	cccccacacacaataacacaatttcataatagcacaacacaaagcaaggggaggcaagtcgtaa
M00607:191:000000000-BFK52:1:1106:17902:24218_CONS_SUB_SUB	NA	NA	2	NA	NA	NA	NA	0	0	0	2	0	0	0	0	0	0	0	0	0	0	0	0	0	0	0	0	0	0	0	0	0	0	0	no rank	root	NA	NA	NA	1	ccccgagcttaaacactcacttttaactaaaacccaacaattgcaaaggggaggcgagtcgtaa
M00607:191:000000000-BFK52:1:1107:10594:14936_CONS_SUB_SUB	0.968253968	{'RefDB_Teleo': 'CES077'}	2	8015	Salmonidae	8016	Oncorhynchus	1	0	0	2	0	0	0	0	0	0	0	0	0	0	0	0	0	0	0	0	0	0	0	0	0	0	0	species	Oncorhynchus mykiss	8022	['Oncorhynchus mykiss']	Oncorhynchus mykiss	8022	ccccaagttcaacctgtccttaactaagaagttaaccgaacaaaggggaggcaagtcgtaa
M00607:191:000000000-BFK52:1:1107:8015:18484_CONS_SUB_SUB	0.968253968	{'RefDB_Teleo': 'CES077'}	7	8015	Salmonidae	8016	Oncorhynchus	1	0	0	7	0	0	0	0	0	0	0	0	0	0	0	0	0	0	0	0	0	0	0	0	0	0	0	species	Oncorhynchus mykiss	8022	['Oncorhynchus mykiss']	Oncorhynchus mykiss	8022	ccccaagttcaacctgtccttctaactaaaaagttaaccgaacaaaggggaggcaagtcataa
M00607:191:000000000-BFK52:1:1107:14554:22403_CONS_SUB_SUB	0.968253968	{'RefDB_Teleo': 'CES016'}	3	8162	Percichthyidae	135753	Gadopsis	1	0	0	3	0	0	0	0	0	0	0	0	0	0	0	0	0	0	0	0	0	0	0	0	0	0	0	species	Gadopsis marmoratus	135755	['Gadopsis marmoratus']	Gadopsis marmoratus	135755	ctcccaatctaacagtaatatacctaaaactacaaaacctaataaaggagaggcaagtcgtaa
M00607:191:000000000-BFK52:1:1108:19487:13215_CONS_SUB_SUB	0.967741935	{'RefDB_Teleo': 'CES006'}	2	86197	Eleotridae	78194	Mogurnda	1	0	0	2	0	0	0	0	0	0	0	0	0	0	0	0	0	0	0	0	0	0	0	0	0	0	0	species	Mogurnda adspersa	78195	['Mogurnda adspersa']	Mogurnda adspersa	78195	ccccaagccgcacttcacccataaacaaaacccaacaattgcaaaggggaggcaagtcgtaa
M00607:191:000000000-BFK52:1:1109:21407:6276_CONS_SUB_SUB	NA	NA	3589	NA	NA	NA	NA	0	0	0	2	0	0	3141	0	0	446	0	0	0	0	0	0	0	0	0	0	0	0	0	0	0	0	0	no rank	root	NA	NA	NA	1	cctcaaatatccctctagaaatcactattactaataattttctatgcatgtataaaggagataagtcataa
M00607:191:000000000-BFK52:1:1110:20984:10747_CONS_SUB_SUB	0.968253968	{'RefDB_Teleo': 'CES077'}	2	8015	Salmonidae	8016	Oncorhynchus	1	0	0	2	0	0	0	0	0	0	0	0	0	0	0	0	0	0	0	0	0	0	0	0	0	0	0	species	Oncorhynchus mykiss	8022	['Oncorhynchus mykiss']	Oncorhynchus mykiss	8022	ccccaagttcaacctgtccttctaactaagaagttaaccgaacaaaggggaggcgtcgtaa
M00607:191:000000000-BFK52:1:1111:26145:16778_CONS_SUB_SUB	0.968253968	{'RefDB_Teleo': 'CES016'}	2	8162	Percichthyidae	135753	Gadopsis	1	0	0	2	0	0	0	0	0	0	0	0	0	0	0	0	0	0	0	0	0	0	0	0	0	0	0	species	Gadopsis marmoratus	135755	['Gadopsis marmoratus']	Gadopsis marmoratus	135755	ctcccaatctaacattaatatacctaaaacgacaaaacctaataaaggagaggcaagtcgtaa
M00607:191:000000000-BFK52:1:1112:5246:5782_CONS_SUB_SUB	0.952380952	{'RefDB_Teleo': 'CES016'}	4	8162	Percichthyidae	135753	Gadopsis	1	0	0	4	0	0	0	0	0	0	0	0	0	0	0	0	0	0	0	0	0	0	0	0	0	0	0	species	Gadopsis marmoratus	135755	['Gadopsis marmoratus']	Gadopsis marmoratus	135755	ccagatctaacattaatatacctaaaactacaaaacctaataaaggagaggcaagtcgtaa
M00607:191:000000000-BFK52:1:1113:9621:21659_CONS_SUB_SUB	0.96875	{'RefDB_Teleo': 'CES043'}	3	30875	Terapontidae	443751	Bidyanus	1	0	0	3	0	0	0	0	0	0	0	0	0	0	0	0	0	0	0	0	0	0	0	0	0	0	0	species	Bidyanus bidyanus	443752	['Bidyanus bidyanus']	Bidyanus bidyanus	443752	ccccgagcttaaacactcacttttagccaaaaccctgaaattgctaaggggaggcaagtcgtaa
M00607:191:000000000-BFK52:1:1116:12921:10618_CONS_SUB_SUB	0.968253968	{'RefDB_Teleo': 'CES016'}	4	8162	Percichthyidae	135753	Gadopsis	1	0	0	4	0	0	0	0	0	0	0	0	0	0	0	0	0	0	0	0	0	0	0	0	0	0	0	species	Gadopsis marmoratus	135755	['Gadopsis marmoratus']	Gadopsis marmoratus	135755	ctccaaatataacattaatatacctaaatctacaaaacctaataaaggagaggcaagtcgtaa
M00607:191:000000000-BFK52:1:1117:3322:12530_CONS_SUB_SUB	0.96875	{'RefDB_Teleo': 'CES001'}	2	30997	Plotosidae	301283	Neosilurus	1	0	0	2	0	0	0	0	0	0	0	0	0	0	0	0	0	0	0	0	0	0	0	0	0	0	0	species	Neosilurus hyrtlii	301284	['Neosilurus hyrtlii']	Neosilurus hyrtlii	301284	cccccacacacaataacgcaatttcataatagcacaactcaaaacaaggggaggcaagtcgtaa
M00607:191:000000000-BFK52:1:1117:14713:14494_CONS_SUB_SUB	0.951612903	{'RefDB_Teleo': 'CES006'}	2	86197	Eleotridae	78194	Mogurnda	1	0	0	2	0	0	0	0	0	0	0	0	0	0	0	0	0	0	0	0	0	0	0	0	0	0	0	species	Mogurnda adspersa	78195	['Mogurnda adspersa']	Mogurnda adspersa	78195	cccccggccacacttcacctataaataaaacccaacaattgcaaaggggaggcaagtcgtaa
M00607:191:000000000-BFK52:1:1117:14406:23009_CONS_SUB_SUB	0.967213115	{'RefDB_Teleo': 'CES087'}	2	130264	Galaxiidae	51242	Galaxias	1	0	0	2	0	0	0	0	0	0	0	0	0	0	0	0	0	0	0	0	0	0	0	0	0	0	0	species	Galaxias maculatus	61620	['Galaxias maculatus']	Galaxias maculatus	61620	ccccaagtctatttttttggttcataaaagcactactggacaaaggaggcaagtcgtaa
M00607:191:000000000-BFK52:1:2101:15001:9612_CONS_SUB_SUB	0.96875	{'RefDB_Teleo': 'CES043'}	2	30875	Terapontidae	443751	Bidyanus	1	0	0	2	0	0	0	0	0	0	0	0	0	0	0	0	0	0	0	0	0	0	0	0	0	0	0	species	Bidyanus bidyanus	443752	['Bidyanus bidyanus']	Bidyanus bidyanus	443752	ccccgagcttaaacactcactcttaactacaaccctgaaattgctaaggggaggcaagtcgtaa
M00607:191:000000000-BFK52:1:2102:12342:5534_CONS_SUB_SUB	0.968253968	{'RefDB_Teleo': 'CES077'}	2	8015	Salmonidae	8016	Oncorhynchus	1	0	0	2	0	0	0	0	0	0	0	0	0	0	0	0	0	0	0	0	0	0	0	0	0	0	0	species	Oncorhynchus mykiss	8022	['Oncorhynchus mykiss']	Oncorhynchus mykiss	8022	ccccaagttcatcctgtccttctaactaagaagttaaccgaacaaaggggaggccagtcgtaa
M00607:191:000000000-BFK52:1:2118:26202:5001_CONS_SUB_SUB	0.968253968	{'RefDB_Teleo': 'CES077'}	2	8015	Salmonidae	8016	Oncorhynchus	1	0	0	2	0	0	0	0	0	0	0	0	0	0	0	0	0	0	0	0	0	0	0	0	0	0	0	species	Oncorhynchus mykiss	8022	['Oncorhynchus mykiss']	Oncorhynchus mykiss	8022	ccccaaattcaacctgtccttctaactaagaggttaaccgaacaaaggggaggcaagtcgtaa
M00607:191:000000000-BFK52:1:1101:15996:2271_CONS_SUB_SUB	1	{'RefDB_Teleo': 'CES014'}	1336	86197	Eleotridae	150316	Philypnodon	1	0	0	0	595	391	0	0	0	0	350	0	0	0	0	0	0	0	0	0	0	0	0	0	0	0	0	species	Philypnodon grandiceps	150317	['Philypnodon grandiceps']	Philypnodon grandiceps	150317	ccccaagcttaaacactaacctttaaataaaacataacaactgtaaaggggaggcaagtcgtaa
M00607:191:000000000-BFK52:1:1101:15131:2533_CONS_SUB_SUB	1	{'RefDB_Teleo': 'CES030'}	251	86197	Eleotridae	86238	Hypseleotris	1	0	0	0	251	0	0	0	0	0	0	0	0	0	0	0	0	0	0	0	0	0	0	0	0	0	0	species	Hypseleotris sp. 'Midgley's carp gudgeon'	548581	["Hypseleotris sp. 'Midgley's carp gudgeon'"]	Hypseleotris sp. 'Midgley's carp gudgeon'	548581	ccccaagcctagcactaactgtttaataaaatgtaataaatgcaaaggggaggcaagtcgtaa
M00607:191:000000000-BFK52:1:1101:20711:2213_CONS_SUB_SUB	NA	NA	462	NA	NA	NA	NA	0	0	0	0	0	462	0	0	0	0	0	0	0	0	0	0	0	0	0	0	0	0	0	0	0	0	0	no rank	root	NA	NA	NA	1	cccctgtcaaaacgcaacaaagatacttaacactaaagcactgacaaggggaggcaagtcgtaa
M00607:191:000000000-BFK52:1:1101:22384:2061_CONS_SUB_SUB	0.971014493	{'RefDB_Teleo': 'D38114	451	9604	Hominidae	NA	NA	4	0	0	0	0	0	0	0	0	451	0	0	0	0	0	0	0	0	0	0	0	0	0	0	0	0	0	subfamily	Homininae	NA	['Gorilla gorilla', 'Homo heidelbergensis']	NA	207598	cctcaagtatacttcaaaggacatttaactaaaacccctgcgcatttatatagaggagataagtcgtaa
M00607:191:000000000-BFK52:1:1101:16611:4845_CONS_SUB_SUB	1	{'RefDB_Teleo': 'CES019'}	470	130264	Galaxiidae	51242	Galaxias	1	0	0	0	0	0	0	0	0	470	0	0	0	0	0	0	0	0	0	0	0	0	0	0	0	0	0	species	Galaxias olidus	89558	['Galaxias olidus']	Galaxias olidus	89558	ccccaagtccatttttttagttcataaaagcatcatcggacaaaggggaggcaagtcgtaa
M00607:191:000000000-BFK52:1:1101:15183:7090_CONS_SUB_SUB	0.985507246	{'RefDB_Teleo': 'AF420034	270	9604	Hominidae	NA	Gorilla	2	0	0	0	0	0	0	0	0	270	0	0	0	0	0	0	0	0	0	0	0	0	0	0	0	0	0	species	Gorilla gorilla	9593	['Gorilla gorilla']	Gorilla gorilla	9593	cctcaagtatacttcaaaggacacttaactaaaacccctacgcatttatatagaggagataagtcgtaa
M00607:191:000000000-BFK52:1:1101:19733:2367_CONS_SUB_SUB	1	{'RefDB_Teleo': 'CES003'}	69964	86197	Eleotridae	86238	Hypseleotris	1	0	0	0	0	0	0	0	0	0	124	0	0	0	0	1810	1958	2582	5605	0	3136	774	3587	2456	2013	2574	43345	species	Hypseleotris klunzingeri	166778	['Hypseleotris klunzingeri']	Hypseleotris klunzingeri	166778	ccccgagcttaacactagctattaaataagacacaataaatgcaaaggggaggcaagtcgtaa
M00607:191:000000000-BFK52:1:1101:2827:17433_CONS_SUB_SUB	NA	NA	166	NA	NA	NA	NA	0	0	0	0	0	0	0	0	0	0	0	0	166	0	0	0	0	0	0	0	0	0	0	0	0	0	0	no rank	root	NA	NA	NA	1	tgaacactgaccaatactcgggcatatcttggcagcatgcactgcattgaatgagatg
M00607:191:000000000-BFK52:1:1101:20292:1924_CONS_SUB_SUB	0.983870968	{'RefDB_Teleo': 'CES074'}	15084	7982	Cobitidae	7983	Misgurnus	1	0	0	0	0	0	0	0	0	0	0	0	0	0	0	2834	689	534	219	621	1686	1973	281	2889	2345	536	477	species	Misgurnus anguillicaudatus	75329	['Misgurnus anguillicaudatus']	Misgurnus anguillicaudatus	75329	ccccgccaatagcaacaaatgttaataacacataagcacaaataaggggaggcaagtcgtaa
M00607:191:000000000-BFK52:1:1101:10780:2009_CONS_SUB_SUB	1	{'RefDB_Teleo': 'AC#28'}	50966	8162	Percichthyidae	135758	Maccullochella	1	0	0	0	0	0	0	0	0	0	0	0	0	0	0	4654	1941	4902	3507	10266	2668	3065	7056	1695	1640	9269	303	subspecies	Maccullochella peelii peelii	135761	['Maccullochella peelii']	Maccullochella peelii	135762	ccccgcatcttatgttttaagtaactaaaaccctaccacctcaaaggggaggcaagtcgtaa
M00607:191:000000000-BFK52:1:1101:9059:2661_CONS_SUB_SUB	0.984126984	{'RefDB_Teleo': 'CES077'}	3265	8015	Salmonidae	8016	Oncorhynchus	1	0	0	0	0	0	0	0	0	0	0	0	0	0	0	1044	0	0	0	0	0	2221	0	0	0	0	0	species	Oncorhynchus mykiss	8022	['Oncorhynchus mykiss']	Oncorhynchus mykiss	8022	ccccaagttcaacctatccttctaactaagaagttaaccgaacaaaggggaggcaagtcgtaa
M00607:191:000000000-BFK52:1:1101:12761:4737_CONS_SUB_SUB	1	{'RefDB_Teleo': 'TR4382'}	17363	130264	Galaxiidae	51242	Galaxias	1	0	0	0	0	0	0	0	0	0	0	0	0	0	0	848	0	1218	1765	4534	875	707	4600	2240	0	0	576	species	Galaxias tantangara	1527642	['Galaxias tantangara']	Galaxias tantangara	1527642	ccccaagtccatttctttagttcataaaaacatcatcggacaaaggggaggcaagtcgtaa
M00607:191:000000000-BFK52:1:1101:22237:8265_CONS_SUB_SUB	1	{'RefDB_Teleo': 'GPMB1'}	3720	8162	Percichthyidae	45782	Macquaria	1	0	0	0	0	0	0	0	0	0	0	0	0	0	0	397	0	488	0	893	133	177	0	439	1193	0	0	species	Macquaria ambigua	135764	['Macquaria ambigua']	Macquaria ambigua	135764	ccccaaacttaaaaattttagtaactaaaaacagagcactccgaaggggaggcaagtcgtaa
M00607:191:000000000-BFK52:1:1101:21479:2131_CONS_SUB_SUB	1	{'RefDB_Teleo': 'UC0524'}	2310	8162	Percichthyidae	135758	Maccullochella	1	0	0	0	0	0	0	0	0	0	0	0	0	0	0	0	2141	0	169	0	0	0	0	0	0	0	0	species	Maccullochella macquariensis	135760	['Maccullochella macquariensis']	Maccullochella macquariensis	135760	ccccatatattatgtttttagtaactaaaaccccattacctaaaaggggaggcaagtcgtaa
M00607:191:000000000-BFK52:1:1101:8373:3036_CONS_SUB_SUB	NA	NA	341	NA	NA	NA	NA	0	0	0	0	0	0	0	0	0	0	0	0	0	0	0	0	122	0	0	219	0	0	0	0	0	0	0	no rank	root	NA	NA	NA	1	gaagcgctcggtgattttgaaacagatcccagagttgtcgaacaagaacaagcagaccttctttgtcacggttcgg
M00607:191:000000000-BFK52:1:1101:11539:5467_CONS_SUB_SUB	NA	NA	662	NA	NA	NA	NA	0	0	0	0	0	0	0	0	0	0	0	0	0	0	0	0	133	0	386	143	0	0	0	0	0	0	0	no rank	root	NA	NA	NA	1	gagacttgcaagagatgattgatgctattcatctgatgctgcttgttgagattgtcgttctgttagaggtcagacgacccaacgttaacgatcaccaattgcgtcg
M00607:191:000000000-BFK52:1:1101:15477:5770_CONS_SUB_SUB	NA	NA	121	NA	NA	NA	NA	0	0	0	0	0	0	0	0	0	0	0	0	0	0	0	0	121	0	0	0	0	0	0	0	0	0	0	no rank	root	NA	NA	NA	1	ccgagagttaggtttggctttaagtttagtggttcctgttagtgttattttgtgtaacgctaacatccatacttgcgaaagtagaattggcaattggggagaagtcgtaa
M00607:191:000000000-BFK52:1:1101:7632:6891_CONS_SUB_SUB	0.983606557	{'RefDB_Teleo': 'CES021'}	307	130264	Galaxiidae	51242	Galaxias	9	0	0	0	0	0	0	0	0	0	0	0	0	0	0	0	0	307	0	0	0	0	0	0	0	0	0	genus	Galaxias	NA	['Galaxias oliros', 'Galaxias arcanus', 'Galaxias ornatus']	NA	51242	ccccaaatccatttctttagttcataaaagcatcatcggacaaaggggaggcaagtcgtaa
M00607:191:000000000-BFK52:1:1101:24993:2786_CONS_SUB_SUB	NA	NA	202	NA	NA	NA	NA	0	0	0	0	0	0	0	0	0	0	0	0	0	0	0	0	0	0	0	202	0	0	0	0	0	0	0	no rank	root	NA	NA	NA	1	ccgagaattgggtttggcttgaagtttgttaacaaaattaactaattgtttagttaatttttcgtggcatacgaaagtaggattggtaattggggagaagtcgtaa
M00607:191:000000000-BFK52:1:1101:18255:2946_CONS_SUB_SUB	NA	NA	253	NA	NA	NA	NA	0	0	0	0	0	0	0	0	0	0	0	0	0	0	0	0	0	0	0	253	0	0	0	0	0	0	0	no rank	root	NA	NA	NA	1	ttaagagaggggatcttctgaagaacccagaagtaaacaagtaatgaattcctctgattcacgaagaaatgaatgtttatgaaaggatcgaagtaggtcaacttgatcgaagtgaagtcgtaa
M00607:191:000000000-BFK52:1:1101:8991:3457_CONS_SUB_SUB	NA	NA	261	NA	NA	NA	NA	0	0	0	0	0	0	0	0	0	0	0	0	0	0	0	0	0	0	0	261	0	0	0	0	0	0	0	no rank	root	NA	NA	NA	1	ccgagaattaggtttggcttgaagtttgttaacaaagttgattaataatttagttaattttatgtggtagacgaaagtaggattggtaattggggagaagtcgtaa
M00607:191:000000000-BFK52:1:1101:14239:3828_CONS_SUB_SUB	NA	NA	290	NA	NA	NA	NA	0	0	0	0	0	0	0	0	0	0	0	0	0	0	0	0	0	0	0	290	0	0	0	0	0	0	0	no rank	root	NA	NA	NA	1	ccgagaattaggtttggctttaagtgtggcaactctgaataaaaattttttattttttatttagctatgctagcgaaagtaggattggtaattggggagaagtcgtaa
M00607:191:000000000-BFK52:1:1101:26187:4567_CONS_SUB_SUB	1	{'RefDB_Teleo': 'CES026'}	1615	8079	Poeciliidae	33527	Gambusia	1	0	0	0	0	0	0	0	0	0	0	0	0	0	0	0	0	0	0	656	0	959	0	0	0	0	0	species	Gambusia holbrooki	37273	['Gambusia holbrooki']	Gambusia holbrooki	37273	ccccaagttcttatacattaataactaatacccccccagaacaaaggggaggcaagtcgtaa
M00607:191:000000000-BFK52:1:1101:16755:3338_CONS_SUB_SUB	1	{'RefDB_Teleo': 'CES069'}	4748	8015	Salmonidae	8028	Salmo	1	0	0	0	0	0	0	0	0	0	0	0	0	0	0	0	0	0	0	0	1385	0	0	678	0	2685	0	species	Salmo trutta	8032	['Salmo trutta']	Salmo trutta	8032	ccccgagttcaattaatccttctaactaagaagttaaccgaacaaaggggaggcaagtcgtaa
M00607:191:000000000-BFK52:1:1101:2987:17829_CONS_SUB_SUB	1	{'RefDB_Teleo': 'KJ713173	1022	8461	Chelidae	NA	Chelodina	1	0	0	0	0	0	0	0	0	0	0	0	0	0	0	0	0	0	0	0	0	158	864	0	0	0	0	species	Chelodina longicollis	44491	['Chelodina longicollis']	Chelodina longicollis	44491	cctcaaaaaacaattacacttaaataaactaaatattcaatacataaagatgaggcaagtcgtaa
M00607:191:000000000-BFK52:1:1101:16958:2232_CONS_SUB_SUB	NA	NA	143	NA	NA	NA	NA	0	0	0	0	0	0	0	0	0	0	0	0	0	0	0	0	0	0	0	0	0	0	143	0	0	0	0	no rank	root	NA	NA	NA	1	ccgagaattgggtttggcttgaagtttgttaacgaatctaattaagtttttagttatttgtaggtgataaacgaaagtagaattggtaattggggagaagtcgtaa
M00607:191:000000000-BFK52:1:1101:20146:3517_CONS_SUB_SUB	1	{'RefDB_Teleo': 'CES208'}	3593	8162	Percichthyidae	45782	Macquaria	1	0	0	0	0	0	0	0	0	0	0	0	0	0	0	0	0	0	0	0	0	0	1901	842	850	0	0	species	Macquaria australasica	135765	['Macquaria australasica']	Macquaria australasica	135765	cccctggtttagcaaaactcaagtaactaaaatcaaatcgccccaaaggggaggcaagtcgtaa
M00607:191:000000000-BFK52:1:1101:9054:1917_CONS_SUB_SUB	NA	NA	192	NA	NA	NA	NA	0	0	0	0	0	0	0	0	0	0	0	0	0	0	0	0	0	0	0	0	0	0	0	0	0	192	0	no rank	root	NA	NA	NA	1	cgaaaaacgcgataccccagccgtcgccatggtggtcggtgcagccaccgcgctgtgaaaacccggtaaaactcagcgtcaagctggctggcaaatggctgttcattccgagaagttggca
M00607:191:000000000-BFK52:1:1101:14063:2880_CONS_SUB_SUB	NA	NA	182	NA	NA	NA	NA	0	0	0	0	0	0	0	0	0	0	0	0	0	0	0	0	0	0	0	0	0	0	0	0	0	182	0	no rank	root	NA	NA	NA	1	atcccaacatcaatgtaggtaattgcactggcgtagttgcttcgggcaagtcgtgcatgttacaatgcaacgacgtcggtactacatctgcttttgggaattt
M00607:191:000000000-BFK52:1:1101:4334:6321_CONS_SUB_SUB	NA	NA	166	NA	NA	NA	NA	0	0	0	0	0	0	0	0	0	0	0	0	0	0	0	0	0	0	0	0	0	0	0	0	0	166	0	no rank	root	NA	NA	NA	1	ccgagagttaggtttggctttaagcttagtggttcctgttatagttacgtttttgtaactataacattaatacttgcgaaagtagaattggcaattggggagaagtcgtaa
M00607:191:000000000-BFK52:1:1101:26311:6930_CONS_SUB_SUB	1	{'RefDB_Teleo': 'HM063545	150	8830	Anatidae	NA	Chenonetta	1	0	0	0	0	0	0	0	0	0	0	0	0	0	0	0	0	0	0	0	0	0	0	0	0	150	0	species	Chenonetta jubata	45644	['Chenonetta jubata']	Chenonetta jubata	45644	cctcataagccacacccccacataactaataccaccgaaatgctaaagatgaggtaagtcgtaa
