# Supplementary material for: Toward an ecoregion scale evaluation of eDNA metabarcoding primers: A case study for the freshwater fish biodiversity of the Murray–Darling Basin (Australia)
Source: Ecol Evol. 2018 Aug 5;8(17):8697–712. doi: 10.1002/ece3.4387 (PMC6157654; doi:10.1002/ece3.4387)
Supplement: Supplementary file 3 [file ECE3-8-8697-s003.zip › Rscript S3.R]

#####################################################################################################################
# R sript associated with the publication by Bylemans and co-authors entitled "Towards an ecoregion scale           #
# evaluation of eDNA metabarcoding primers: a case-study for the freshwater fish biodiversity of the Murray-Darling #
# Basin (Australia)."                                                                                               #
#####################################################################################################################

### This Rscript was used to analyze eDNA metabarcoding data obtained from three different primer pairs (i.e. Teleo,
### MiFish-U and AcMDB07 primers). Metabarcoding data was generated for an artificial species community (i.e. equal
### concentrations of 12S amplicons for ten different fish species) and two field sites (i.e. one within the
### Murrumbidgee River (ACT, Australia) and one within Blakney Creek (NSW, Australia)) for which samples were 
### collected in spring 2016. A total of 12 and 8 2L water samples were collected from the Murrumbidgee field and the
### Blakney Creek field site, respectively.


#####################################################################################################################
### Install packages and load libraries:                                                                          ###
#####################################################################################################################

#install.packages("tidyverse")
#install.packages("vegan")
#install.packages("lme4")
#install.packages("broom")
#install.packages("gridExtra")
#install.packages("MuMIn")


library(tidyverse)
library(vegan)
library(lme4)
library(broom)
library(gridExtra)
library(MuMIn)

#####################################################################################################################
### Construct a default theme for plotting:                                                                       ###
#####################################################################################################################

default.theme <- theme_bw() +
  theme(plot.title = element_text(size = 7, colour = "black", face = "bold", hjust = 0.5),
        axis.title = element_text(size = 7, colour = "black", face = "bold"),
        axis.text.x = element_text(size = 7, colour = "black"),
        axis.text.y = element_text(size = 7, colour = "black"),
        axis.line = element_line(size = 0.25, colour = "black"),
        legend.title = element_text(size = 7, colour = "black"),
        legend.text = element_text(size = 6, colour = "black"),
        legend.key.size = unit(0.3, "cm"),
        strip.background = element_rect(fill = "white"),
        strip.text = element_text(size = 7, colour = "black", face = "bold"))


#####################################################################################################################
### Details of the MiSeq sequencing run and initial filtering of sequence reads:                                  ###
#####################################################################################################################

# No. of reads obtained from the MiSeq run:                                       17,044,740
# No. of reads retained after trimming the reads (Trimmomatic v. 0.36):           17,039,977
# No. of reads retained after assigning the reads to the samples (ngsfilter):     13,736,771
# No. of uniquely indexed samples included in the MiSeq run:                             243

# Average no. of reads removed per sample during trimming:
Av.Trim       <- (17044740-17039977)/243

# Average no. of reads removed per sample during sample assignment:
Av.SamAss     <- (17039977-13736771)/243


#####################################################################################################################
### Construct functions for data manipulations:                                                                   ###
#####################################################################################################################

# Function to recode the metabarcoding data

recode.metabarcoding <- function(input, regex.list, f.col, new.name, new.rank) {
  tmp <- filter(input, grepl(regex.list, input[,f.col]))
  
  tmp <- dplyr::select(tmp, grep("id|scientific_name|rank|^sample", colnames(tmp)))
  tmp <- dplyr::select(tmp, -grep("best_identity|taxid", colnames(tmp)))
  tmp <- dplyr::select(tmp, id, scientific_name, rank, everything())
  tmp.lst <- append(list(id = regex.list, scientific_name = new.name,
                         rank = new.rank),
                    colSums(tmp[,grepl("^sample", colnames(tmp))]))
  
  out <- filter(input, !grepl(regex.list, input[,f.col]))
  out <- dplyr::select(out, grep("id|scientific_name|rank|^sample", colnames(out)))
  out <- dplyr::select(out, -grep("best_identity|taxid", colnames(out)))
  out <- dplyr::select(out, id, scientific_name, rank, everything())
  
  out <- suppressWarnings(bind_rows(out, tmp.lst))
  return(out)
}


# Function to summarize the metabarcoding data:

sum.metabarcoding <- function(input) {
  species             <- unique(input$scientific_name)
  output              <- input[F,]
  levels(output$rank) <- c(levels(output$rank), "combination")
  
  for (i in 1:length(species)) {
    tmp1 <- filter(input, grepl(species[i], scientific_name))
    
    if (length(unique(tmp1$rank)) == 1) {
      output[i,] <- append(
        list(as.character(unique(tmp1$scientific_name)),
             as.character(unique(tmp1$rank))),
        as.list(unname(colSums(tmp1[,grep("^sample", names(tmp1))]))))
    } else {
      output[i,] <- append(
        list(as.character(unique(tmp1$scientific_name)),
             as.character("combination")),
        as.list(unname(colSums(tmp1[,grep("^sample", names(tmp1))]))))
    }
  }
  
  output$scientific_name <- gsub("\\s", ".", output$scientific_name)
  output <- output[order(output$scientific_name),]
  names(output) <- sub("^sample\\.", "", names(output))
  
  return(output)
}


# Function to combine the details of the bio-informatics filtering with the metabarcoding data:  

filt.metabarcoding <- function(input, data) {
  output <- arrange(input, sample)
  
  tmp <- data
  row.names(tmp) <- tmp$scientific_name
  tmp <- dplyr::select(tmp, -rank, -scientific_name)
  tmp <- as.data.frame(t(tmp))
  tmp <- tmp[order(row.names(tmp)),]
  
  output$ExEcotag <- tmp$ExEcotag
  
  tmp <- dplyr::select(tmp, -ExEcotag)
  tmp <- mutate(tmp, Actinopterygii = rowSums(tmp[1:length(tmp)]))
  
  output$Actinopterygii <- tmp$Actinopterygii
  output$ExTrim   <- rep(as.integer(Av.Trim), nrow(output))
  output$ExSamAss <- rep(as.integer(Av.SamAss), nrow(output))
  
  return(output)
}


# Function to extract the sequences from a particular sample:

extract.seq <- function(input, samp.list, prefix) {
  for (i in 1:length(samp.list)) {
    regex <- paste("scientific_name", samp.list[i], "sequence", sep = "|")
    
    tmp <- dplyr::select(input, grep(regex, colnames(input)))
    tmp <- filter(tmp, tmp[,samp.list[i]] > 0)
    
    seq <- character(2 * nrow(tmp))
    seq[c(T, F)] = sprintf("> %s", gsub("\\s", "_", tmp$scientific_name))
    seq[c(F, T)] = as.character(tmp$sequence)
    
    if (is.null(prefix)) {
      writeLines(seq, paste(getwd(), "Barcodes", paste(samp.list[i], "fasta", sep = "."), sep = "/"))
    } else {
      writeLines(seq, paste(getwd(), "Barcodes", paste(prefix, samp.list[i], "fasta", sep = "."), sep = "/"))
    }
  }
}


#####################################################################################################################
### Load the data:                                                                                                ###
#####################################################################################################################

df.Teleo    <- read.csv(paste0(getwd(),"/Data/Teleo.csv"))
df.MiFish   <- read.csv(paste0(getwd(),"/Data/MiFish.csv"))
df.AcMDB07  <- read.csv(paste0(getwd(),"/Data/AcMDB07.csv"))


#####################################################################################################################
### Clean-up the data from the eDNA metabarcoding survey:                                                         ###
#####################################################################################################################

# First check if the data for all negative constrols have been removed during filtering:

tmp <- dplyr::select(df.Teleo, grep("scientific_name|NFC|EC|NC", colnames(df.Teleo)))
  colnames(tmp)
  tmp <- filter(tmp, sample.BC01.FS02.EC > 0 & sample.BC01.NFC > 0 & sample.MR05.NFC > 0)
  tmp    # All sequence records originate from Human contamination and can be removed.
  df.Teleo <- dplyr::select(df.Teleo, -grep("NFC|EC|NC", colnames(df.Teleo)))

tmp <- dplyr::select(df.MiFish, grep("scientific_name|NFC|EC|NC", colnames(df.MiFish)))
  colnames(tmp)

tmp <- dplyr::select(df.AcMDB07, grep("scientific_name|NFC|EC|NC", colnames(df.AcMDB07)))
  colnames(tmp)

  
  
  
  #############################################################
  # Check the data obtained for the artificial community (AC):# 
  #############################################################

  
### For the Teleo primers:  
  
AC.te <- dplyr::select(df.Teleo, grep("^id|scientific_name|rank|^sample.AC", colnames(df.Teleo)))
AC.te <- AC.te[!!rowSums(AC.te[grep("^sample", colnames(AC.te))]),]  
AC.te$scientific_name <- droplevels(AC.te$scientific_name)
table(AC.te$scientific_name, AC.te$rank)  

  # Sequences are present for both G. bispinosus and G. marmoratus:  
    tmp <- filter(AC.te, grepl("Gadopsis", scientific_name))
    tmp[, colSums(tmp != 0) > 0]
    
      # Only G. marmoratus was added to the AC and most reads are assigned to this species:
        AC.te <- recode.metabarcoding(AC.te, "Gadopsis", "scientific_name", "Gadopsis marmoratus", "species")

table(AC.te$scientific_name, AC.te$rank) 

  # Sequences are present which got assigned to the Galaxias genus:  
    tmp <- filter(AC.te, grepl("Galaxias", scientific_name))
    tmp[, colSums(tmp != 0) > 0] 

      # Only G. maculatus was added to the AC and most reads are assigned to this species:
        AC.te <- recode.metabarcoding(AC.te, "Galaxias", "scientific_name", "Galaxias maculatus", "species")
  
table(AC.te$scientific_name, AC.te$rank)  

  # Sequences assigned to all other species are likely contaminants from the other samples:  
    AC.te <- recode.metabarcoding(AC.te, "^Hom|^Na|^Pe|root", "scientific_name", "ExEcotag", "no rank")

table(AC.te$scientific_name, AC.te$rank)


### For the MiFish primers: 

AC.mf <- dplyr::select(df.MiFish, grep("^id|scientific_name|rank|^sample.AC", colnames(df.MiFish)))
AC.mf <- AC.mf[!!rowSums(AC.mf[grep("^sample", colnames(AC.mf))]),]  
AC.mf$scientific_name <- droplevels(AC.mf$scientific_name)
table(AC.mf$scientific_name, AC.mf$rank)

  # Sequences are present which got assigned to the Galaxias genus: 
    tmp <- filter(AC.mf, grepl("Galaxias", scientific_name))
    tmp[, colSums(tmp != 0) > 0]

      # Only G. maculatus was added to the AC and most reads are assigned to this species:
        AC.mf <- recode.metabarcoding(AC.mf, "Galaxias", "scientific_name", "Galaxias maculatus", "species")

table(AC.mf$scientific_name, AC.mf$rank) 

  # Sequences assigned to all other species are likely contaminants from the other samples:  
    AC.mf <- recode.metabarcoding(AC.mf, "^Na|root", "scientific_name", "ExEcotag", "no rank")

table(AC.te$scientific_name, AC.te$rank)


### For the AcMDB07 primers: 

AC.ac <- dplyr::select(df.AcMDB07, grep("^id|scientific_name|rank|^sample.AC", colnames(df.AcMDB07)))
AC.ac <- AC.ac[!!rowSums(AC.ac[grep("^sample", colnames(AC.ac))]),]  
AC.ac$scientific_name <- droplevels(AC.ac$scientific_name)
table(AC.ac$scientific_name, AC.ac$rank)

  # Sequences are present which got assigned to the Cyprinidae family: 
    tmp <- filter(AC.ac, grepl("Cypr", scientific_name))
    tmp[, colSums(tmp != 0) > 0]

    # Only C. carpio was added to the AC and most reads are assigned to this species:
      AC.ac <- recode.metabarcoding(AC.ac, "^Cypr", "scientific_name", "Cyprinus carpio", "species")

table(AC.ac$scientific_name, AC.ac$rank) 

  # Sequences are present for both G. bispinosus and G. marmoratus:
    tmp <- filter(AC.ac, grepl("Gad", scientific_name))
    tmp[, colSums(tmp != 0) > 0]

    # Only G. marmoratus was added to the AC and most reads are assigned to this species:
      AC.ac <- recode.metabarcoding(AC.ac, "^Gad", "scientific_name", "Gadopsis marmoratus", "species")

table(AC.ac$scientific_name, AC.ac$rank) 

  # Sequences are present for the Galaxias genus, G. maculatus and G. olidus:
    tmp <- filter(AC.ac, grepl("^Gal", scientific_name))
    tmp[, colSums(tmp != 0) > 0]

    # Only G. maculatus was added to the AC and most reads are assigned to this species:
      AC.ac <- recode.metabarcoding(AC.ac, "^Gal", "scientific_name", "Galaxias maculatus", "species")
      
table(AC.ac$scientific_name, AC.ac$rank)
      
  # Sequences assigned to all other species are likely contaminants from the other samples:  
    AC.ac <- recode.metabarcoding(AC.ac, "^Ana|^Ar|^Ch|^H|^Na|^Pe|^Ph|root",
                                  "scientific_name", "ExEcotag", "no rank")

table(AC.ac$scientific_name, AC.ac$rank)


  #############################################################
  # Check the data obtained for the field samples (FS):       # 
  #############################################################


### For the Teleo primers:  

FS.te <- dplyr::select(df.Teleo, grep("^id|scientific_name|rank|^sample.BC|^sample.MR", colnames(df.Teleo)))
FS.te <- FS.te[!!rowSums(FS.te[grep("^sample", colnames(FS.te))]),]  
FS.te$scientific_name <- droplevels(FS.te$scientific_name)
table(FS.te$scientific_name, FS.te$rank)  

  # Sequences are present for the Galaxias genus, G. olidus and G. tantangara:
  
    # As it is difficult to distinguish between Galaxias species we recode these to the genus level.
      FS.te <- recode.metabarcoding(FS.te, "Galaxias", "scientific_name", "Galaxias", "genus")

table(FS.te$scientific_name, FS.te$rank)      
      
  # Sequences are present which got assigned to the Nannoperca genus:      
    tmp <- filter(FS.te, grepl("^Nan", scientific_name))
    tmp[, colSums(tmp != 0) > 0]

    # All sequences originate from Blakney Creek which holds a population of N. australis"
      FS.te <- recode.metabarcoding(FS.te, "Nannoperca", "scientific_name", "Nannoperca australis", "species")
  
table(FS.te$scientific_name, FS.te$rank)      
        
  # Recode all non-actinopterygii species:
    FS.te <- recode.metabarcoding(FS.te, "^Che|^Gor|^Hom|root", "scientific_name", "ExEcotag", "no rank")

table(FS.te$scientific_name, FS.te$rank)


### For the MiFish primers:  

FS.mf <- dplyr::select(df.MiFish, grep("^id|scientific_name|rank|^sample.BC|^sample.MR", colnames(df.MiFish)))
FS.mf <- FS.mf[!!rowSums(FS.mf[grep("^sample", colnames(FS.mf))]),]  
FS.mf$scientific_name <- droplevels(FS.mf$scientific_name)
table(FS.mf$scientific_name, FS.mf$rank)  

  # Recode all non-actinopterygii species:
    FS.mf <- recode.metabarcoding(FS.mf, "^A|^B|^Ch|^Hi|^O|root", "scientific_name", "ExEcotag", "no rank")

table(FS.mf$scientific_name, FS.mf$rank)


### For the AcMDB07 primers:  

FS.ac <- dplyr::select(df.AcMDB07, grep("^id|scientific_name|rank|^sample.BC|^sample.MR", colnames(df.AcMDB07)))
FS.ac <- FS.ac[!!rowSums(FS.ac[grep("^sample", colnames(FS.ac))]),]  
FS.ac$scientific_name <- droplevels(FS.ac$scientific_name)
table(FS.ac$scientific_name, FS.ac$rank)  

  # Sequences are present for the Galaxias genus, G. olidus and G. tantangara:

    # As it is difficult to distinguish between Galaxias species we recode these to the genus level.
      FS.ac <- recode.metabarcoding(FS.ac, "Galaxias", "scientific_name", "Galaxias", "genus")

table(FS.ac$scientific_name, FS.ac$rank)

    # Sequences are present which got assigned to the Nannoperca genus:      
      tmp <- filter(FS.ac, grepl("^Nan", scientific_name))
      tmp[, colSums(tmp != 0) > 0]

      # All sequences originate from Blakney Creek which holds a population of N. australis"
      FS.ac <- recode.metabarcoding(FS.ac, "Nannoperca", "scientific_name", "Nannoperca australis", "species")

table(FS.ac$scientific_name, FS.ac$rank)  

  # Recode all non-actinopterygii species:
    FS.ac <- recode.metabarcoding(FS.ac, "^A|^Ch|^Hi|^W|root", "scientific_name", "ExEcotag", "no rank")

table(FS.mf$scientific_name, FS.mf$rank)


  #############################################################
  # Compare the data of the diferrent primers for the FS:     # 
  #############################################################

tmp <- data.frame(
  "primer" = c(rep("Teleo", nrow(FS.te)), rep("MiFish-U", nrow(FS.mf)), rep("AcMDB07", nrow(FS.ac))),
  "species" = c(FS.te$scientific_name, FS.mf$scientific_name, FS.ac$scientific_name))
table(tmp$species, tmp$primer)

  # Mifish - C. auratus
  # Teleo - G. holbrooki
  # Teleo - O. mykiss
  # All - Salmo spp

  # Check the C. auratus detection with the MiFish-U primers:
    tmp <- filter(FS.mf, grepl("Carassius", scientific_name))
    tmp[, colSums(tmp != 0) > 0]

    extract.seq(df.MiFish, c("sample.MR05.T2.MR"), prefix = "MiFish-U")

      # In Geneious:
      #   ClustalW alignment: sequence is not a chimera and has 4bp mismatches with C. carpio
      #   BLASTn: 100% match with C. auratus voucher specimen so it is likely a true detection
    
  # Check the G. holbrooki detection with the Teleo primers:
    tmp <- filter(FS.te, grepl("Gambusia", scientific_name))
    tmp[, colSums(tmp != 0) > 0]  
    
      # Sequence originates from the Murrumbidgee site which is known to contain G. holbrooki.
      # G. holbrooki sequences were recovered from two sampls so it is likely a true detection.

  # Check the O. mykiss detection with the Teleo primers:
    tmp <- filter(FS.te, grepl("Oncorhynchus", scientific_name))
    tmp[, colSums(tmp != 0) > 0]

      # Sequence originates from the Murrumbidgee site which may contain O. mykiss.
      # O. mykiss sequences were recovered from two sampls so it is likely a true detection.


  # Check the Salmo sp. detections for all primers:
    tmp <- filter(FS.te, grepl("Salmo", scientific_name))
    tmp[, colSums(tmp != 0) > 0]

    extract.seq(df.Teleo, c("sample.MR05.T2.RB", "sample.MR05.T3.RB", "sample.MR05.T4.MR"), prefix = "Teleo")
    
    tmp <- filter(FS.mf, grepl("Salmo", scientific_name))
    tmp[, colSums(tmp != 0) > 0]
    
    extract.seq(df.MiFish, c("sample.MR05.T3.RB"), prefix = "MiFish-U")
    
    tmp <- filter(FS.ac, grepl("Salmo", scientific_name))
    tmp[, colSums(tmp != 0) > 0]
    
    extract.seq(df.AcMDB07, c("sample.MR05.T1.LB"), prefix = "AcMDB07")
    
    # In Geneious:
    #   ClustalW alignment: Sequences are not chimeric sequences
    #   BLASTn:
    #       Teleo barcode:     99.7% match with S. trutta
    #       MiFish barcode:   100.0% match with S. salar
    #       AcMDB07 barcode:  100.0% match with S. trutta

    #   Teleo primers:    S. trutta detections are true detections

    #   MiFish primers:   S. salar detection is likely to be contamination
        FS.mf <- recode.metabarcoding(FS.mf, "Salmo", "scientific_name", "ExEcotag", "no rank")
        
    #   AcMDB07 primers:  S. trutta detection is a true detection

        
#####################################################################################################################
### Summarize the metabarcoding data:                                                                             ###
#####################################################################################################################

AC.te.sum <- dplyr::select(AC.te, -id)      
AC.te.sum <- sum.metabarcoding(AC.te.sum)      
FS.te.sum <- dplyr::select(FS.te, -id)     
FS.te.sum <- sum.metabarcoding(FS.te.sum)
  Te.sum <- merge(AC.te.sum, FS.te.sum, all = T)     
  Te.sum[is.na(Te.sum)] <- 0

AC.mf.sum <- dplyr::select(AC.mf, -id)
AC.mf.sum <- sum.metabarcoding(AC.mf.sum)    
FS.mf.sum <- dplyr::select(FS.mf, -id)
FS.mf.sum <- sum.metabarcoding(FS.mf.sum)
  Mf.sum <- merge(AC.mf.sum, FS.mf.sum, all = T)      
  Mf.sum[is.na(Mf.sum)] <- 0

AC.ac.sum <- dplyr::select(AC.ac, -id)
AC.ac.sum <- sum.metabarcoding(AC.ac.sum)    
FS.ac.sum <- dplyr::select(FS.ac, -id)
FS.ac.sum <- sum.metabarcoding(FS.ac.sum)
  Ac.sum <- merge(AC.ac.sum, FS.ac.sum, all = T)      
  Ac.sum[is.na(Ac.sum)] <- 0


#####################################################################################################################
### Evaluate the effect the bio-informatics filtering process had on the read abundance for each primer:          ###
#####################################################################################################################

# Load the data for the bio-informatics filtering processes:

Te.filt <- read.csv(paste0(getwd(), "/Data/Teleo_Filtering.csv"))
Mf.filt <- read.csv(paste0(getwd(), "/Data/MiFish_Filtering.csv"))
Ac.filt <- read.csv(paste0(getwd(), "/Data/AcMDB07_Filtering.csv"))


# Combine the metabarcoding results with the data for the bio-informatics filtering processes:  

Te.filt   <- filt.metabarcoding(Te.filt, Te.sum)
Mf.filt   <- filt.metabarcoding(Mf.filt, Mf.sum)
Ac.filt   <- filt.metabarcoding(Ac.filt, Ac.sum)


# Convert the data from a wide format to a long format:

Te.filt <- Te.filt %>%
  mutate(site = sub("\\d{2}.*", "", sample)) %>%
  mutate(sample.no = c(1:3, 1:8, 1:12)) %>%
  mutate(primer = rep("Teleo", nrow(.))) %>%
  select(site, sample, sample.no, primer, everything()) %>%
  gather(filter, reads, 5:ncol(.))
  
Mf.filt <- Mf.filt %>%
  mutate(site = sub("\\d{2}.*", "", sample)) %>%
  mutate(sample.no = c(1:3, 1:8, 1:12)) %>%
  mutate(primer = rep("MiFish-U", nrow(.))) %>%
  select(site, sample, sample.no, primer, everything()) %>%
  gather(filter, reads, 5:ncol(.))

Ac.filt <- Ac.filt %>%
  mutate(site = sub("\\d{2}.*", "", sample)) %>%
  mutate(sample.no = c(1:3, 1:8, 1:12)) %>%
  mutate(primer = rep("AcMDB07", nrow(.))) %>%
  select(site, sample, sample.no, primer, everything()) %>%
  gather(filter, reads, 5:ncol(.))


# Construct a barplot showing the no. of sequence removed during each bio-informatics filtering step:

df.filt <- rbind(Te.filt, Mf.filt, Ac.filt)
df.filt$filter <- factor(df.filt$filter, c("ExTrim", "ExSamAss", "ExObigrep",
                                           "ExObiclean", "ExEcotag", "Actinopterygii"))
df.filt$primer <- factor(df.filt$primer, c("MiFish-U", "Teleo", "AcMDB07"))

gg.fig01 <- ggplot(df.filt, aes(x = sample.no, y = reads/10000, fill = filter)) +
  geom_bar(stat = "identity") +
  scale_fill_manual(name = NULL, labels = c("A", "B", "C", "D", "E", "F"),
                    values = grey.colors(6, start = 0.9, end = 0.1)) +
  labs(x = "Replicate samples", y = "No. of sequences (x 10,000)") +
  facet_wrap(site ~ primer, scales = "free_x") +
  default.theme +
  theme(legend.position = "bottom", axis.text.x = element_blank(), axis.ticks.x = element_blank()) +
  guides(fill = guide_legend(nrow = 1))
gg.fig01

ggsave("Figures/Figure 1.tif", gg.fig01,
       device = "tiff", width = 13.2, height = 13.2, units = "cm", dpi = 500)


# This shows us that a lot of sequences get removed for the AcMDB07 primers when discarding short sequences records
# and sequences with a low abundance. We thus inspect the sequence length distribution of the sequences that were
# successfully assigned to samples for each primer pair.

df.length <- read.csv("C:/Rprojects/PrimerValidation/Data/LengthDistribution.csv")
df.length$primer <- factor(df.length$primer, levels = c("Teleo", "MiFish-U", "AcMDB07"))

gg.fig02 <- ggplot(df.length, aes(x = seq_length, y = count/100000, colour = factor(primer))) +
  geom_line(size = 0.5) +
  scale_color_manual(name = "", values = c("blue3", "green3", "red3")) +
  labs(x = "Length of the internal barcode (bp)", y = "No. of sequences (x 100,000)") +
  coord_cartesian(xlim = c(0, 350)) +
  geom_vline(aes(xintercept = 50), color = "blue3", linetype = "dashed") +
  geom_vline(aes(xintercept = 150), color = "green3", linetype = "dashed") +
  geom_vline(aes(xintercept = 250), color = "red3", linetype = "dashed") +
  default.theme +
  theme(legend.position = c(0.9, 0.85)) +
  guides(fill = guide_legend(ncol = 1))
gg.fig02

ggsave("Figures/Figure 2.tif", gg.fig02,
       device = "tiff", width = 13.2, height = 8.8, units = "cm", dpi = 500)


#####################################################################################################################
### Using the data from the AC evaluate the effect of the primers on the proportional data:                       ###
#####################################################################################################################

# Convert the AC data to proportional and presence/absence data in a long data format:

AC.teleo <- AC.te.sum %>%
  filter(scientific_name != "ExEcotag") %>%
  dplyr::select(-rank)
row.names(AC.teleo) <- AC.teleo$scientific_name
AC.teleo <- dplyr::select(AC.teleo, -scientific_name)
AC.teleo <- as.data.frame(t(AC.teleo))
AC.teleo <- decostand(AC.teleo, "total")
AC.teleo <- AC.teleo %>%
  mutate(replicate = row.names(.)) %>%
  mutate(primer = rep("Teleo", nrow(.))) %>%
  select(replicate, primer, everything()) %>%
  gather(scientific_name, prop, 3:ncol(.)) %>%
  mutate(presence = ifelse(prop > 0, 1, 0))
  
AC.mifish <- AC.mf.sum %>%
  filter(scientific_name != "ExEcotag") %>%
  dplyr::select(-rank)
row.names(AC.mifish) <- AC.mifish$scientific_name
AC.mifish <- dplyr::select(AC.mifish, -scientific_name)
AC.mifish <- as.data.frame(t(AC.mifish))
AC.mifish <- decostand(AC.mifish, "total")
AC.mifish <- AC.mifish %>%
  mutate(replicate = row.names(.)) %>%
  mutate(primer = rep("MiFish-U", nrow(.))) %>%
  select(replicate, primer, everything()) %>%
  gather(scientific_name, prop, 3:ncol(.)) %>%
  mutate(presence = ifelse(prop > 0, 1, 0))

AC.acmdb <- AC.ac.sum %>%
  filter(scientific_name != "ExEcotag") %>%
  dplyr::select(-rank)
row.names(AC.acmdb) <- AC.acmdb$scientific_name
AC.acmdb <- dplyr::select(AC.acmdb, -scientific_name)
AC.acmdb <- as.data.frame(t(AC.acmdb))
AC.acmdb <- decostand(AC.acmdb, "total")
AC.acmdb <- AC.acmdb %>%
  mutate(replicate = row.names(.)) %>%
  mutate(primer = rep("AcMDB07", nrow(.))) %>%
  select(replicate, primer, everything()) %>%
  gather(scientific_name, prop, 3:ncol(.)) %>%
  mutate(presence = ifelse(prop > 0, 1, 0))


# Combine the data for the different primers and add the PrimerMiner scores to the data:

PM.scores <- read.csv(paste0(getwd(), "/Data/PrimerMinerScores.csv"))

AC.total <- rbind(AC.teleo, AC.mifish, AC.acmdb)
AC.total <- merge(AC.total, PM.scores)
AC.total$primer <- factor(AC.total$primer, levels = c("MiFish-U", "Teleo", "AcMDB07"))
AC.total$scientific_name <- sub("[[:lower:]]*\\.", "\\.", AC.total$scientific_name)
AC.total$scientific_name <- factor(AC.total$scientific_name)
AC.total$logit.prop <- log(AC.total$prop/(1-AC.total$prop))


# Construct plots for the proportional data:

gg.fig03 <- ggplot(AC.total, aes(x = factor(replicate), y = prop, fill = scientific_name)) +
  geom_bar(stat = "identity", color = "black", size = 0.1) +
  labs(x = "Replicate PCRs", y = "Proportion of sequence reads") +
  scale_fill_hue(labels = sub("$", "\t\t\t\t", levels(AC.total$scientific_name))) +
  facet_wrap(~primer) +
  default.theme +
  theme(axis.text.x = element_blank(),
        axis.ticks.x = element_blank(), 
        legend.position = "bottom") +
  guides(fill = guide_legend(title = NULL, nrow = 2))
gg.fig03

ggsave("Figures/Figure 3.tif", gg.fig03,
       device = "tiff", width = 13.2, height = 8.8, units = "cm", dpi = 500)


AC.total.sum <- group_by(AC.total, primer, scientific_name) %>%
  summarise(av.prop = mean(prop)) %>%
  mutate(presence = ifelse(av.prop > 0, 1, 0))

gg.fig04 <- ggplot(AC.total.sum, aes(x = factor(primer), y = av.prop, fill = scientific_name)) +
  geom_bar(stat = "identity", color = "black", size =0.1) +
  labs(x = "Primer pair", y = "Proportion of sequence reads") +
  scale_fill_hue(labels = sub("$", "\t", levels(AC.total$scientific_name))) +
  default.theme +
  theme(legend.position = c(0.45, -0.25),
        plot.margin = margin(0.1, 0.1, 1.5, 0.1, "cm")) +
  guides(fill = guide_legend(title = NULL, ncol = 5))
gg.fig04

ggsave("Figures/Figure 4.tif", gg.fig04,
       device = "tiff", width = 8.8, height = 8.8, units = "cm", dpi = 500)


# Evaluate the impact of primer-template mismatches on the proportional data:


gg.fig05 <- ggplot(data = AC.total, aes(x = factor(PM_score), y = prop)) +
  geom_hline(aes(yintercept = 0.1), linetype = "dashed", colour = "grey50", size = 0.5) +
  geom_boxplot(outlier.shape = NA) +
  geom_point(aes(colour = scientific_name), alpha = 0.75, position = position_jitter(width = 0.3)) +
  labs(x = "PrimerMiner penalty scores", y = "Proportion of sequence reads") +
  scale_fill_hue(labels = sub("$", "\t\t", levels(AC.total$scientific_name))) +
  facet_wrap(~primer, ncol = 1, scales = "free_x") +
  default.theme +
  theme(legend.position = c(0.45, -0.15),
        plot.margin = margin(0.1, 0.1, 1.5, 0.1, "cm")) +
  guides(colour = guide_legend(title = NULL, ncol = 5))
gg.fig05

ggsave("Figures/Figure 5.tif", gg.fig05,
       device = "tiff", width = 8.8, height = 13.2, units = "cm", dpi = 500)


# Using a linear mixed effect model estimate the effect of primer-template mismatches (PrimerMiner scores) on the 
# logit-transformed proportional data (i.e. ideally the proportion reads should be 0.1 (-2.19) for each species):


mod1 <- lmer(logit.prop ~ PM_score*primer + (1|replicate), data = AC.total)
summary(mod1)
r.squaredGLMM(mod1)


mod2 <- lmer(logit.prop ~ PM_score*primer + PM_score*replicate + (1|replicate), data = AC.total)
summary(mod2)
r.squaredGLMM(mod2)


mod1 <- group_by(AC.total, primer) %>%
  do(mod = lmer(logit.prop ~ PM_score + (1|replicate), data = .)) %>%
  tidy(mod, effects = "fixed") %>%
  filter(term == "PM_score") %>%
  mutate(k = estimate,
         k.se = std.error,
         k.lcl = k - 1.96 * k.se,
         k.ucl = k + 1.96 * k.se) %>%
  dplyr::select(primer, k, k.se, k.lcl, k.ucl)


gg.fig06A <- ggplot(mod1) +
  geom_point(aes(x = primer, y = k)) +
  geom_errorbar(aes(x = primer, ymax = k.ucl, ymin = k.lcl), width = 0.2) +
  labs(x = "Primer pair", y = "Regression slope") +
  default.theme
gg.fig06A

ggsave("Figures/Figure 6A.tif", gg.fig06A,
       device = "tiff", width = 6.68, height = 6.68, units = "cm", dpi = 500)


mod1 <- group_by(AC.total, primer) %>%
  do(mod = lmer(logit.prop ~ PM_score + (1|replicate), data = .)) %>%
  tidy(mod, effects = "fixed") %>%
  dplyr::select(primer, term, estimate) %>%
  spread(term, estimate)
colnames(mod1) <- c("primer", "intercept", "slope")

gg.fig06B <- ggplot() +
  geom_abline(data = mod1, aes(slope = slope, intercept = intercept), colour = "black", size = 0.5) +
  geom_point(data = AC.total, aes(x = PM_score, y = logit.prop, colour = scientific_name), alpha = 0.75) +
  geom_hline(data = AC.total, aes(x = PM_score, y = logit.prop, yintercept = -2.19),
             linetype = "dashed", colour = "grey50", size = 0.5) +
  labs(x = "PrimerMiner penalty scores", y = "logit(proportional read abundance)") +
  scale_fill_hue(labels = sub("$", "\t\t", levels(AC.total$scientific_name))) +
  facet_wrap(~primer, ncol = 1, scales = "free_x") +
  default.theme +
  theme(legend.position = c(0.45, -0.15),
        plot.margin = margin(0.1, 0.1, 1.5, 0.1, "cm")) +
  guides(colour = guide_legend(title = NULL, ncol = 5))
gg.fig06B

ggsave("Figures/Figure 6B.tif", gg.fig06B,
       device = "tiff", width = 9.9, height = 13.2, units = "cm", dpi = 500)


#####################################################################################################################
### Using the data from the FS evaluate the effect of the primers on the proportional and presence/absence data:  ###
#####################################################################################################################

# Convert the FS data to proportional and presence/absence data in a long data format:

FS.teleo <- FS.te.sum %>%
  filter(scientific_name != "ExEcotag") %>%
  dplyr::select(-rank)
row.names(FS.teleo) <- FS.teleo$scientific_name
FS.teleo <- dplyr::select(FS.teleo, -scientific_name)
FS.teleo <- as.data.frame(t(FS.teleo))
FS.teleo <- decostand(FS.teleo, "total")
FS.teleo <- FS.teleo %>%
  mutate(replicate = row.names(.)) %>%
  mutate(primer = rep("Teleo", nrow(.))) %>%
  mutate(site = sub("\\d{2}\\..*", "", replicate)) %>%
  mutate(sample = sub("^\\D{2}\\d{2}\\.", "", replicate)) %>%
  select(primer, site, sample, replicate, everything()) %>%
  gather(scientific_name, prop, 5:ncol(.)) %>%
  mutate(presence = ifelse(prop > 0, 1, 0)) %>%
  filter(presence > 0)

FS.mifish <- FS.mf.sum %>%
  filter(scientific_name != "ExEcotag") %>%
  dplyr::select(-rank)
row.names(FS.mifish) <- FS.mifish$scientific_name
FS.mifish <- dplyr::select(FS.mifish, -scientific_name)
FS.mifish <- as.data.frame(t(FS.mifish))
FS.mifish <- decostand(FS.mifish, "total")
FS.mifish <- FS.mifish %>%
  mutate(replicate = row.names(.)) %>%
  mutate(primer = rep("MiFish-U", nrow(.))) %>%
  mutate(site = sub("\\d{2}\\..*", "", replicate)) %>%
  mutate(sample = sub("^\\D{2}\\d{2}\\.", "", replicate)) %>%
  select(primer, site, sample, replicate, everything()) %>%
  gather(scientific_name, prop, 5:ncol(.)) %>%
  mutate(presence = ifelse(prop > 0, 1, 0)) %>%
  filter(presence > 0)

FS.acmdb <- FS.ac.sum %>%
  filter(scientific_name != "ExEcotag") %>%
  dplyr::select(-rank)
row.names(FS.acmdb) <- FS.acmdb$scientific_name
FS.acmdb <- dplyr::select(FS.acmdb, -scientific_name)
FS.acmdb <- as.data.frame(t(FS.acmdb))
FS.acmdb <- decostand(FS.acmdb, "total")
FS.acmdb <- FS.acmdb %>%
  mutate(replicate = row.names(.)) %>%
  mutate(primer = rep("AcMDB07", nrow(.))) %>%
  mutate(site = sub("\\d{2}\\..*", "", replicate)) %>%
  mutate(sample = sub("^\\D{2}\\d{2}\\.", "", replicate)) %>%
  select(primer, site, sample, replicate, everything()) %>%
  gather(scientific_name, prop, 5:ncol(.)) %>%
  mutate(presence = ifelse(prop > 0, 1, 0)) %>%
  filter(presence > 0)


# Combine the data for the different primers and add the PrimerMiner scores to the data:

FS.total <- rbind(FS.teleo, FS.mifish, FS.acmdb)
FS.total <- merge(FS.total, PM.scores)
FS.total$primer <- factor(FS.total$primer, levels = c("MiFish-U", "Teleo", "AcMDB07"))
FS.total$scientific_name <- sub("[[:lower:]]*\\.", "\\.", FS.total$scientific_name)
FS.total$scientific_name <- sub("\\.carp\\.gudgeon", "", FS.total$scientific_name)
FS.total$scientific_name <- factor(FS.total$scientific_name)


# Construct a plot for the proportional data:

gg.fig07 <- ggplot(FS.total, aes(x = replicate, y = prop, fill = scientific_name)) +
  geom_bar(stat = "identity", color = "black", size = 0.1) +
  labs(x = "Replicate samples", y = "Proportion of sequence reads") +
  scale_fill_hue(labels = sub("$", "\t\t\t", levels(FS.total$scientific_name))) +
  facet_wrap(site ~ primer, scales = "free_x") +
  default.theme +
  theme(axis.text.x = element_blank(),
        axis.ticks.x = element_blank(), 
        legend.position = "bottom") +
  guides(fill = guide_legend(title = NULL, nrow = 2))
gg.fig07

ggsave("Figures/Figure 7.tif", gg.fig07,
       device = "tiff", width = 26.4, height = 17.6, units = "cm", dpi = 500)


# Construct a plot for the presence/absence data:

FS.total.sum <- group_by(FS.total, primer, site, scientific_name) %>%
  summarise(av.prop = mean(prop)) %>%
  mutate(presence = ifelse(av.prop > 0, 1, 0))

gg.fig08 <- ggplot(FS.total.sum, aes(x = factor(primer), y = presence, fill = scientific_name)) +
  geom_bar(stat = "identity", color = "black", size =0.1) +
  labs(x = "Primer pair", y = "No. of detected species") +
  scale_fill_hue(labels = sub("$", "\t", levels(FS.total$scientific_name))) +
  facet_wrap(~ site, scales = "free_x") +
  default.theme +
  theme(legend.position = c(0.48, -0.28),
        plot.margin = margin(0.1, 0.1, 1.5, 0.1, "cm")) +
  guides(fill = guide_legend(title = NULL, ncol = 6))
gg.fig08

ggsave("Figures/Figure 8.tif", gg.fig08,
       device = "tiff", width = 13.2, height = 8.8, units = "cm", dpi = 500)


# Use a linear mixed effect model to evaluate the effect of the primers on the number of species detected:

FS.total.sum <- group_by(FS.total, primer, site, sample) %>%
  summarise(no.species = sum(presence))

mod2 <- group_by(FS.total.sum, site, primer) %>%
  do(mod = glmer(no.species ~ 1 + (1|sample), data = ., family = "poisson")) %>%
  tidy(mod, effects = "fixed") %>%
  mutate(D = exp(estimate),
         D.lcl = exp(estimate - 1.96 * std.error),
         D.ucl = exp(estimate + 1.96 * std.error))


gg.fig09 <- ggplot(mod2, aes(x = primer)) +
  geom_point(aes(y = D)) +
  geom_errorbar(aes(ymax = D.ucl, ymin = D.lcl), width = 0.2) +
  labs(x = "Primer pair", y = "No. species detected per sample") +
  facet_wrap(~site) +
  default.theme
gg.fig09

ggsave("Figures/Figure 9.tif", gg.fig09,
       device = "tiff", width = 13.2, height = 8.8, units = "cm", dpi = 500)


#####################################################################################################################
### Using the data from the FS evaluate the effect of sample no. and sequencing depth on species detections:      ###
#####################################################################################################################

# Load the data for the bio-informatics filtering processes:

Te.filt <- read.csv(paste0(getwd(), "/Data/Teleo_Filtering.csv"))
  Te.filt <- filter(Te.filt, !grepl("^AC", Te.filt$sample)) %>%
    mutate(sample = gsub("-", "\\.", sample)) %>%
    `row.names<-` (.[, "sample"]) %>%
    dplyr::select(-sample)
    
Mf.filt <- read.csv(paste0(getwd(), "/Data/MiFish_Filtering.csv"))
  Mf.filt <- filter(Mf.filt, !grepl("^AC", Mf.filt$sample)) %>%
    mutate(sample = gsub("-", "\\.", sample)) %>%
    `row.names<-` (.[, "sample"]) %>%
    dplyr::select(-sample)

Ac.filt <- read.csv(paste0(getwd(), "/Data/AcMDB07_Filtering.csv"))
  Ac.filt <- filter(Ac.filt, !grepl("^AC", Ac.filt$sample)) %>%
    mutate(sample = gsub("-", "\\.", sample)) %>%
    `row.names<-` (.[, "sample"]) %>%
    dplyr::select(-sample)


# Convert the FS data to a format compatible with specaccum and attache the data for the bio-informatic filtering:
  
FS.teleo <- FS.te.sum %>%
  `row.names<-` (.[, "scientific_name"]) %>%
  dplyr::select(-rank, -scientific_name)
FS.teleo <- as.data.frame(t(FS.teleo))
FS.teleo <- merge(FS.teleo, Te.filt, by = 0)
FS.teleo$Row.names <- sub("^", "Teleo\\.", FS.teleo$Row.names)

FS.mifish <- FS.mf.sum %>%
  `row.names<-` (.[, "scientific_name"]) %>%
  dplyr::select(-rank, -scientific_name)
FS.mifish <- as.data.frame(t(FS.mifish))
FS.mifish <- merge(FS.mifish, Mf.filt, by = 0)
FS.mifish$Row.names <- sub("^", "MiFish-U\\.", FS.mifish$Row.names)

FS.acmdb <- FS.ac.sum %>%
  `row.names<-` (.[, "scientific_name"]) %>%
  dplyr::select(-rank, -scientific_name)
FS.acmdb <- as.data.frame(t(FS.acmdb))
FS.acmdb <- merge(FS.acmdb, Ac.filt, by = 0)
FS.acmdb$Row.names <- sub("^", "AcMDB07\\.", FS.acmdb$Row.names)


FS.total <- bind_rows(FS.teleo, FS.mifish, FS.acmdb)
row.names(FS.total) <- FS.total$Row.names
FS.total$Row.names <- NULL
FS.total[is.na(FS.total)] <- 0


# Rarefy the data with varying levels of seqeuncing depth, apply a filter for min sequence counts and convert the
# data to presence/absence data:

Rarefy.Data <- function(input, read.depth, min.reads, pa) {
  out <- list()
  
  for (i in 1:length(read.depth)) {
    tmp1 <- rrarefy(input, read.depth[i])
    tmp1 <- ifelse(tmp1 < min.reads, 0, tmp1)
    if (isTRUE(pa)) {tmp1 <- decostand(tmp1, method = "pa")}
    
    out[[paste0("Reads", read.depth[i])]] <- tmp1[, -grep("^Ex", colnames(tmp1))]
  }
  
  return(out)
}

FS.rr <- Rarefy.Data(FS.total, c(10000, 30000, 60000), 120, pa = T)


# Construct a dataframe for the species accumulation curves for each primer and site:

SpecAccum.Data <- function(input, SpecAccum.method, SpecAccum.perm) {
  out <- data.frame("Primer" = as.character, "Site" = as.character(), "Sequencing.Depth" = as.character(),
                    "Sample" = as.numeric(), "Richness" = as.numeric(), "SD" = as.numeric())
  
  regex1 <- rownames(input[[1]])
  regex1 <- unique(sub("\\..{4,5}$", "", regex1))
  
  for (i in 1:length(regex1)) {
    regex2 <- paste0("^", regex1[i])
    
    for (j in 1:length(input)) {
      dat1 <- specaccum(input[[j]][grep(regex2, rownames(input[[j]])),],
                        method = SpecAccum.method, permutations = SpecAccum.perm)
      
      primer <- sub("\\..{4}$", "", regex1[i])
      site <- sub("^.{5,8}\\.", "", regex1[i])
      SeqDep <- sub("\\D*", "", names(input[j]))
      
      dat2 <- data.frame(
        "Primer" = rep(primer, length(dat1$sites)),
        "Site" = rep(site, length(dat1$sites)),
        "Sequencing.Depth" = rep(SeqDep, length(dat1$sites)),
        "Sample" = as.vector(dat1$sites),
        "Richness" = as.vector(dat1$richness),
        "SD" = as.vector(dat1$sd)
      )
      
      out <- rbind(out, dat2)
    }
  }
  return(out)
}

FS.sac <- SpecAccum.Data(FS.rr, "random", 1000)
FS.sac$Site <- dplyr::recode(FS.sac$Site, BC01 = "BC", MR05 = "MR")
FS.sac$Sequencing.Depth <- dplyr::recode(FS.sac$Sequencing.Depth, `10000` = "10,000 reads", 
                                  `30000` = "30,000 reads", `60000` = "60,000 reads")
FS.sac$Primer <- factor(FS.sac$Primer, levels = c("MiFish-U", "Teleo", "AcMDB07"))

gg.fig10 <- ggplot(FS.sac) +
  geom_line(aes(x = Sample, y = Richness, color = Primer), size = 0.5) +
  geom_ribbon(aes(x = Sample, ymin = Richness-SD, ymax = Richness+SD, fill = Primer), alpha = 0.3) +
  scale_x_continuous("No. of 2 litre samples", breaks = c(2, 4, 6, 8, 10, 12)) +
  labs(y = "Species richness") +
  scale_fill_manual(values = c("grey60", "grey60", "grey60")) +
  scale_color_manual(values = c("red3", "blue3", "green3"),
                     labels = sub("$", "", levels(FS.sac$Primer))) +
  facet_wrap(Site ~ Sequencing.Depth, scales = "free_x") +
  default.theme +
  theme(legend.position = c(0.92, 0.07),
        legend.margin = margin(0, 0, 0, 0, "cm"),
        legend.background = element_rect(fill = "transparent")) +
  guides(fill = "none", color = guide_legend(title = NULL, ncol = 1))
gg.fig10

ggsave("Figures/Figure 10.tif", gg.fig10,
       device = "tiff", width = 13.2, height = 13.2, units = "cm", dpi = 500)


#####################################################################################################################
### Using the data from the FS evaluate the effect of the primers on the species community detected:              ###
#####################################################################################################################

# Convert the FS data to presence/absence data and proportional data:

FS <- FS.total[, !grepl("^Ex", colnames(FS.total))] 
colnames(FS) <- sub("\\.peelii$", "", colnames(FS))

FS.pa <- decostand(FS, method = "pa")
FS.prop <- decostand(FS, method = "total")

BC.pa <- FS.pa[grepl("BC", row.names(FS.pa)), ]
BC.pa <- BC.pa[, colSums(BC.pa != 0) > 0]
BC.prop <- FS.prop[grepl("BC", row.names(FS.prop)), ]
BC.prop <- BC.prop[, colSums(BC.prop != 0) > 0]
BC.env <- data.frame("primer" = sub("\\..*", "", row.names(BC.pa)),
                     "site" = rep("BC", nrow(BC.pa)),
                     "sample" = regmatches(row.names(BC.pa), regexpr("FS\\d{2}", row.names(BC.pa))))


MR.pa <- FS.pa[grepl("MR", row.names(FS.pa)), ]
MR.pa <- MR.pa[, colSums(MR.pa != 0) > 0]
MR.prop <- FS.prop[grepl("MR", row.names(FS.prop)), ]
MR.prop <- MR.prop[, colSums(MR.prop != 0) > 0]
MR.env <- data.frame("primer" = sub("\\..*", "", row.names(MR.pa)),
                     "site" = rep("MR", nrow(MR.pa)),
                     "sample" = regmatches(row.names(MR.pa), regexpr("T\\d\\.[[:upper:]]{2}", row.names(MR.pa))),
                     "transect" = regmatches(row.names(MR.pa), regexpr("T\\d", row.names(MR.pa))),
                     "location" = sub("^.*\\.", "", row.names(MR.pa)))


# Construct NMDS plot for the Blackney Creek site:

nmds.bc.pa <- metaMDS(BC.pa, distance = "bray", autotransform = F)
stressplot(nmds.bc.pa)
fig <- ordiplot(nmds.bc.pa, type = "none", xlim = c(-1.2, 0.8))
points(fig, "sites", pch = 16, col = "black")
ordispider(fig, groups = BC.env$primer, col = c("red3", "green3", "blue3"), label = T)
ordiellipse(fig, groups = BC.env$primer, col = c("red3", "green3", "blue3"))
text(fig, "species", col = "grey", cex = 0.6)

nmds.bc.prop <- metaMDS(BC.prop, distance = "bray", autotransform = F)
stressplot(nmds.bc.prop)
fig <- ordiplot(nmds.bc.prop, type = "none")
points(fig, "sites", pch = 16, col = "black")
ordispider(fig, groups = BC.env$primer, col = c("red3", "green3", "blue3"), label = T)
ordiellipse(fig, groups = BC.env$primer, col = c("red3", "green3", "blue3"))
text(fig, "species", col = "grey", cex = 0.6)

# Construct NMDS plot for the presence/absence data of the Murrumbidgee River site:

nmds.mr.pa <- metaMDS(MR.pa, distance = "bray", autotransform = F)
stressplot(nmds.mr.pa)
fig <- ordiplot(nmds.mr.pa, type = "none")
points(fig, "sites", pch = 16, col = "black")
ordispider(fig, groups = MR.env$primer, col = c("red3", "green3", "blue3"), label = T)
ordiellipse(fig, groups = MR.env$primer, col = c("red3", "green3", "blue3"))
text(fig, "species", col = "grey", cex = 0.6)

nmds.mr.prop <- metaMDS(MR.prop, distance = "bray", autotransform = F)
stressplot(nmds.mr.prop)
fig <- ordiplot(nmds.mr.prop, type = "none")
points(fig, "sites", pch = 16, col = "black")
ordispider(fig, groups = MR.env$primer, col = c("red3", "green3", "blue3"), label = T)
ordiellipse(fig, groups = MR.env$primer, col = c("red3", "green3", "blue3"))
text(fig, "species", col = "grey", cex = 0.6)

# Permutational Multivariate Analysis of Variance (adonis) using the Black Creek data:

ado.bc.pa <- adonis(BC.pa ~ primer, data = BC.env, method = "bray")
ado.bc.pa$aov.tab       # R2 = 0.40668, p = 0.001
ado.bc.prop <- adonis(BC.prop ~ primer, data = BC.env, method = "bray")
ado.bc.prop$aov.tab     # R2 = 0.61912, p = 0.001

# Permutational Multivariate Analysis of Variance (adonis) using the Murrumbidgee River data:

ado.mr.pa <- adonis(MR.pa ~ primer, data = MR.env, method = "bray")
ado.mr.pa$aov.tab       # R2 = 0.18508, p = 0.001
ado.mr.prop <- adonis(MR.prop ~ primer, data = MR.env, method = "bray")
ado.mr.prop$aov.tab     # R2 = 0.42,    p = 0.001   


# Analysis of Similarity Percentages (simper):

BC.pa.si    <- simper(BC.pa, group = BC.env$primer)
BC.prop.si  <- simper(BC.prop, group = BC.env$primer)

MR.pa.si    <- simper(MR.pa, group = MR.env$primer)
MR.prop.si  <- simper(MR.prop, group = MR.env$primer)


Sim   <- data.frame("contrast" = as.character(), "primer1" = as.character(), "primer2" = as.character(),
                    "site" = as.character(), "data" = as.character(), "diss" = as.numeric(), stringsAsFactors = F)
input <- list("BC.pa.si", "BC.prop.si", "MR.pa.si", "MR.prop.si")

for (i in 1:length(input)) {
  for (j in 1:3) {
    Sim[(3*(i-1)+j), ] <- c(
      names(get(input[[i]]))[j], 
      sub("_.*$", "", names(get(input[[i]]))[j]),
      sub("^.*_", "", names(get(input[[i]]))[j]),
      sub("\\..*$", "", input[[i]]),
      sub("^.{3}", "", sub("\\.si", "", input[[i]])),
      get(input[[i]])[[j]]$overall  )
  }
}
Sim$diss <- as.numeric(Sim$diss)
Sim$contrast <- sub("_", "/", Sim$contrast)


Sim.BC.pa        <- list(summary(BC.pa.si)[[1]], summary(BC.pa.si)[[2]], summary(BC.pa.si)[[3]])
names(Sim.BC.pa) <- names(summary(BC.pa.si))
Sim.BC.pa   <- dplyr::bind_rows(lapply(Sim.BC.pa, rownames_to_column), .id = 'contrast')
Sim.BC.pa$data <- rep("Presence/Absence", nrow(Sim.BC.pa))
Sim.BC.pa$site <- rep("BC", nrow(Sim.BC.pa))

Sim.BC.prop        <- list(summary(BC.prop.si)[[1]], summary(BC.prop.si)[[2]], summary(BC.prop.si)[[3]])
names(Sim.BC.prop) <- names(summary(BC.prop.si))
Sim.BC.prop <- dplyr::bind_rows(lapply(Sim.BC.prop, rownames_to_column), .id = 'contrast')
Sim.BC.prop$data <- rep("Proportional", nrow(Sim.BC.prop))
Sim.BC.prop$site <- rep("BC", nrow(Sim.BC.prop))

Sim.MR.pa        <- list(summary(MR.pa.si)[[1]], summary(MR.pa.si)[[2]], summary(MR.pa.si)[[3]])
names(Sim.MR.pa) <- names(summary(MR.pa.si))
Sim.MR.pa   <- dplyr::bind_rows(lapply(Sim.MR.pa, rownames_to_column), .id = 'contrast')
Sim.MR.pa$data <- rep("Presence/Absence", nrow(Sim.MR.pa))
Sim.MR.pa$site <- rep("MR", nrow(Sim.MR.pa))

Sim.MR.prop        <- list(summary(MR.prop.si)[[1]], summary(MR.prop.si)[[2]], summary(MR.prop.si)[[3]])
names(Sim.MR.prop) <- names(summary(MR.prop.si))
Sim.MR.prop <- dplyr::bind_rows(lapply(Sim.MR.prop, rownames_to_column), .id = 'contrast')
Sim.MR.prop$data <- rep("Proportional", nrow(Sim.MR.prop))
Sim.MR.prop$site <- rep("MR", nrow(Sim.MR.prop))


Sim.df <- rbind(Sim.BC.pa, Sim.BC.prop, Sim.MR.pa, Sim.MR.prop)
colnames(Sim.df)[2] <- "species"
Sim.df$species <- sub("[[:lower:]]*\\.", "\\.", Sim.df$species)
Sim.df$species <- sub("\\.carp\\.gudgeon", "", Sim.df$species)
Sim.df$species <- sub("\\.\\.", "\\.", Sim.df$species)
Sim.df$contrast <- sub("_", "/", Sim.df$contrast)
Sim.df$comb <- paste(Sim.df$contrast, Sim.df$data, sep = " - ")


gg.fig11 <- ggplot(Sim.df) +
  geom_raster(aes(x = species, y = contrast, fill = average)) +
  scale_fill_gradient(name = NULL, low = "lightblue1", high = "darkblue") +
  facet_grid(data ~ site) +
  labs(title = "B", y = NULL, x = NULL) +
  default.theme +
  theme(axis.text.y = element_text(hjust = 0.9, angle = 45),
        axis.text.x = element_text(size = 5, angle = 45, vjust = 0.95, hjust = 1),
        axis.ticks = element_blank(),
        plot.title = element_text(hjust = 0),
        panel.grid = element_blank(),
        panel.spacing = unit(0, "cm"),
        legend.margin = margin(0, 0, 0, 0, unit = "cm")) 
gg.fig11


gg.fig12 <- ggplot(Sim, aes(x = contrast, y = diss, fill = data)) +
  geom_bar(stat = "identity", position = "dodge", color = "black", size = 0.2) +
  labs(title = "A", x = NULL, y = "Dissimilarity") +
  scale_fill_manual(values = c("grey80", "grey40")) +
  facet_grid(~ site) +
  default.theme +
  theme(axis.text.x = element_text(size = 5, angle = 45, vjust = 1, hjust = 1),
        axis.ticks = element_blank(),
        plot.title = element_text(hjust = 0),
        plot.margin = margin(0.2, 2, 0.2, 1.05, unit = "cm"),
        legend.position = "none",
        panel.spacing = unit(0, "cm")) 
gg.fig12


gg.fig11and12 <- grid.arrange(gg.fig12, gg.fig11, ncol = 1, nrow = 2, heights = c(2, 4))

ggsave("Figures/Figure 11.tif", gg.fig11and12,
       device = "tiff", width = 13.2, height = 13.2, units = "cm", dpi = 500)


#####################################################################################################################
### Print summarizing tables:                                                                                     ###
#####################################################################################################################


MR.detections <- filter(FS.total, site == "MR")
BC.detections <- filter(FS.total, site == "BC")

write.csv(table(MR.detections$scientific_name, MR.detections$primer), "Tables/MR_detections_summary.csv")
write.csv(table(BC.detections$scientific_name, BC.detections$primer), "Tables/BC_detections_summary.csv")


write.csv(group_by(MR.detections, primer, scientific_name) %>%
            summarise(mean(prop), sd(prop)), "Tables/MR_proportions_summary.csv")
write.csv(group_by(BC.detections, primer, scientific_name) %>%
            summarise(mean(prop), sd(prop)), "Tables/BC_proportions_summary.csv")
